# Supplementary material for: FOXP1 orchestrates neurogenesis in human cortical basal radial glial cells
Source: PLoS Biol. 2023 Aug 4;21(8):e3001852. doi: 10.1371/journal.pbio.3001852 (PMC10431666; doi:10.1371/journal.pbio.3001852)
Supplement: S2 Table — (XLSX) [file pbio.3001852.s011.xlsx]

## Sheet: aRGCs
	p_val	avg_log2FC	pct.1	pct.2	p_val_adj
ACTG1	0	0.47634	0.898	0.866	0
ADAMTS6	0	-0.481621	0.366	0.542	0
ASNS	0	0.69786	0.223	0.096	0
ATP5E	0	-0.514278	0.156	0.305	0
BAIAP2L1	0	0.655883	0.971	0.922	0
BASP1	0	0.451162	0.841	0.792	0
BMPR1B	0	-0.533487	0.225	0.388	0
CDH4	0	-0.851732	0.615	0.84	0
CDK14	0	-0.506132	0.351	0.542	0
CHD2	0	-0.529297	0.301	0.484	0
DACH1	0	-0.496901	0.908	0.962	0
DNAH14	0	-0.532766	0.339	0.513	0
DSTN	0	0.704913	0.404	0.253	0
EEF1A1	0	0.72677	0.978	0.947	0
EEF2	0	0.591316	0.62	0.517	0
EIF1	0	0.657732	0.731	0.603	0
FABP7	0	0.850399	0.562	0.378	0
FAT3	0	-0.563646	0.245	0.411	0
FHIT	0	-0.656271	0.143	0.284	0
FTH1	0	0.589988	0.878	0.807	0
GLI3	0	-0.434152	0.772	0.906	0
GPC6	0	-0.777709	0.753	0.904	0
H2AFZ	0	0.512445	0.718	0.637	0
H3F3B	0	0.416735	0.864	0.822	0
HIST1H4C	0	-0.824734	0.353	0.597	0
IGFBP2	0	-0.530346	0.655	0.787	0
LAMA1	0	-0.509681	0.169	0.319	0
MARCKS	0	0.758412	0.754	0.63	0
MEIS2	0	-0.476487	0.819	0.905	0
ODZ4	0	-0.539249	0.738	0.865	0
OOEP	0	-0.401854	0.786	0.911	0
PKIB	0	-1.63188	0.061	0.392	0
PRKCB	0	-0.661458	0.293	0.49	0
RBL1	0	-0.623043	0.245	0.429	0
REV3L	0	-0.444529	0.615	0.768	0
RPL13	0	0.438804	0.909	0.864	0
RPL14	0	0.574595	0.894	0.821	0
RPL15	0	0.623273	0.954	0.907	0
RPL29	0	0.377336	0.955	0.924	0
RPL41	0	-0.387466	0.847	0.945	0
RPL7	0	0.78166	0.859	0.725	0
RPLP0	0	0.630359	0.819	0.737	0
RPS2	0	0.581639	0.934	0.885	0
RPS3	0	0.514525	0.884	0.824	0
RPS9	0	0.493224	0.851	0.795	0
RUNX1T1	0	0.857066	0.19	0.074	0
SMYD3	0	-0.507171	0.568	0.739	0
ST6GALNAC3	0	-0.546909	0.328	0.507	0
TFDP2	0	-0.551751	0.393	0.598	0
TMEM2	0	-0.655732	0.177	0.36	0
TPT1	0	0.53533	0.845	0.777	0
TUBA1A	0	0.539094	0.978	0.961	0
TUBB2A	0	0.737193	0.573	0.424	0
TUBB2B	0	0.843983	0.901	0.798	0
UBB	0	0.592576	0.609	0.493	0
UBC	0	0.547147	0.675	0.59	0
WWOX	0	-0.787133	0.46	0.643	0
ZNF532	0	-0.509811	0.385	0.573	0
CHD6	1.64774e-307	-0.454275	0.348	0.525	2.94023e-303
RALYL	3.7469e-306	0.912343	0.18	0.074	6.68597e-302
UTRN	3.88522e-302	-0.43252	0.454	0.632	6.93278e-298
XPO1	2.18549e-301	-0.445546	0.498	0.667	3.89979e-297
IGF2BP3	8.80276e-297	-0.392797	0.651	0.796	1.57076e-292
OSBPL1A	2.99933e-296	-0.483684	0.195	0.351	5.352e-292
ARFGEF2	1.64687e-295	-0.494323	0.186	0.336	2.93867e-291
ARMC9	6.17444e-294	-0.437207	0.452	0.635	1.10177e-289
STMN1	4.17588e-293	0.438955	0.819	0.772	7.45143e-289
PARD3	2.3292e-291	-0.355215	0.672	0.821	4.15622e-287
COL9A3	1.82834e-290	-0.448979	0.031	0.118	3.2625e-286
TBC1D5	8.48566e-288	-0.408101	0.54	0.709	1.51418e-283
BRINP3	2.32086e-287	0.688622	0.226	0.112	4.14134e-283
SH3D19	7.28437e-283	-0.493085	0.183	0.328	1.29982e-278
IMMP2L	7.61137e-281	-0.53374	0.396	0.554	1.35817e-276
HN1	7.30429e-280	0.522176	0.668	0.592	1.30338e-275
SOX11	5.52855e-278	-0.45714	0.256	0.424	9.86515e-274
GLDC	1.9631e-277	-0.465866	0.194	0.342	3.50295e-273
CMTM8	1.90072e-275	-0.488266	0.06	0.163	3.39165e-271
TXNRD1	3.14076e-274	0.281414	0.971	0.956	5.60438e-270
CARS	1.88949e-273	0.585884	0.203	0.096	3.37161e-269
TRIM36	2.19096e-273	-0.417662	0.044	0.138	3.90955e-269
TMC7	2.12131e-272	-0.473767	0.081	0.19	3.78527e-268
PHACTR2	1.81613e-269	-0.504127	0.107	0.227	3.2407e-265
LRIG1	2.86878e-269	-0.443566	0.382	0.547	5.11905e-265
SDK2	1.0448e-267	-0.464546	0.273	0.43	1.86434e-263
MDK	1.20697e-267	-0.445559	0.193	0.339	2.15372e-263
EMX2	1.1155e-262	-0.43743	0.217	0.368	1.99051e-258
PROM1	4.2212e-261	-0.393758	0.029	0.11	7.53231e-257
LRP4	7.73754e-261	-0.457011	0.18	0.318	1.38069e-256
NETO2	9.21261e-259	-0.435111	0.103	0.221	1.6439e-254
UQCC1	1.01282e-258	-0.455262	0.219	0.364	1.80727e-254
RPL10A	1.0138e-255	0.463355	0.688	0.614	1.80903e-251
RPS6	1.07279e-252	0.492445	0.65	0.575	1.91429e-248
SLC25A3	1.26375e-249	0.562122	0.517	0.418	2.25503e-245
RPL13A	8.82379e-249	0.621792	0.334	0.219	1.57452e-244
NCOA6	4.03238e-247	-0.413612	0.279	0.433	7.19538e-243
PHACTR1	1.29563e-246	-0.481941	0.477	0.616	2.31192e-242
ABTB2	1.59499e-246	0.680305	0.254	0.144	2.8461e-242
STAG1	3.65181e-246	-0.399834	0.507	0.664	6.51629e-242
FABP5	1.35267e-245	0.600111	0.422	0.311	2.4137e-241
MTHFD1L	6.12297e-245	0.599743	0.467	0.36	1.09258e-240
TUBA1B	9.6083e-245	0.427744	0.767	0.726	1.71451e-240
EPHA6	4.07853e-244	-0.588776	0.337	0.478	7.27774e-240
ROBO2	4.16991e-244	-0.390183	0.577	0.717	7.44079e-240
RPL6	6.01978e-243	0.479344	0.655	0.586	1.07417e-238
TOX	8.88258e-243	-0.532787	0.045	0.132	1.58501e-238
SASH1	1.48578e-242	-0.441983	0.109	0.224	2.65123e-238
RGS7	4.02575e-241	-0.554484	0.245	0.385	7.18354e-237
ZNF730	2.13265e-237	-0.428239	0.184	0.318	3.8055e-233
LARGE	2.20591e-235	-0.434143	0.298	0.449	3.93623e-231
SGCZ	2.29152e-234	0.74746	0.265	0.154	4.08898e-230
RPL4	3.37385e-234	0.490385	0.608	0.53	6.0203e-230
PIEZO2	1.37073e-233	-0.421647	0.133	0.254	2.44592e-229
MKRN3	4.87344e-233	-0.433499	0.162	0.289	8.69617e-229
CHN1	4.67915e-232	-0.459476	0.166	0.292	8.34948e-228
BCL2L1	2.71364e-231	-0.418233	0.114	0.228	4.84221e-227
VIM	5.62057e-230	0.45493	0.713	0.665	1.00294e-225
TRPC4AP	1.25194e-229	-0.414169	0.264	0.407	2.23396e-225
RNF150	1.07778e-228	-0.450201	0.191	0.324	1.92319e-224
TTR	3.92787e-228	0.560063	0.634	0.545	7.00889e-224
PRELID2	6.37555e-225	-0.485113	0.167	0.29	1.13765e-220
HECW2	1.91372e-224	-0.430901	0.155	0.279	3.41484e-220
CDON	2.38137e-223	-0.39171	0.566	0.704	4.24931e-219
PIGU	1.88675e-222	-0.425341	0.198	0.33	3.36672e-218
FGFR2	2.1411e-219	-0.386781	0.392	0.546	3.82057e-215
YBX1	1.10503e-218	0.448667	0.736	0.698	1.97181e-214
HMGA2	8.60999e-217	-0.406038	0.634	0.759	1.53637e-212
SUB1	3.22618e-215	0.530913	0.485	0.388	5.75679e-211
GRIA2	2.74849e-214	0.67892	0.167	0.081	4.90441e-210
SPECC1	3.67376e-214	-0.401701	0.116	0.225	6.55545e-210
RPL35	4.34224e-214	-0.399677	0.417	0.578	7.7483e-210
MCF2L2	2.17209e-210	-0.401523	0.135	0.248	3.87587e-206
HNRNPA1	1.28624e-207	0.439817	0.686	0.633	2.29518e-203
MAML3	2.54213e-207	-0.373266	0.521	0.664	4.53618e-203
SPIDR	4.3672e-207	-0.378385	0.48	0.621	7.79284e-203
STMN2	2.15685e-204	0.549068	0.48	0.388	3.84868e-200
TNRC6A	8.64847e-203	-0.35375	0.667	0.788	1.54323e-198
PEBP1	8.80486e-203	0.51842	0.541	0.463	1.57114e-198
GRIP1	2.98484e-202	-0.344886	0.642	0.763	5.32615e-198
SUGCT	5.09235e-202	-0.408689	0.156	0.273	9.0868e-198
COL4A2	1.5348e-201	-0.383484	0.205	0.332	2.7387e-197
C21orf58	5.22951e-201	-0.412197	0.11	0.212	9.33154e-197
EIF4EBP1	7.038e-198	0.55079	0.235	0.139	1.25586e-193
PCCA	2.30029e-197	-0.365606	0.437	0.584	4.10464e-193
NKAIN4	4.21691e-197	-0.370456	0.091	0.187	7.52466e-193
ASAP1	4.31316e-196	-0.349181	0.372	0.521	7.69641e-192
SESN2	1.42678e-195	0.447352	0.112	0.043	2.54594e-191
PRKD1	1.69928e-195	-0.333097	0.547	0.692	3.0322e-191
RAD51B	1.9171e-195	-0.311455	0.624	0.752	3.42087e-191
TM9SF4	6.54802e-193	-0.372774	0.157	0.27	1.16843e-188
RBM39	2.25404e-191	-0.337285	0.45	0.597	4.02211e-187
LAMA3	6.14635e-190	-0.404055	0.156	0.267	1.09675e-185
DDB2	5.50372e-189	-0.373752	0.174	0.292	9.82084e-185
CYBA	4.98934e-187	-0.335664	0.075	0.163	8.90298e-183
ITCH	6.32736e-187	-0.35041	0.434	0.576	1.12905e-182
RGS16	1.95877e-186	0.447289	0.111	0.044	3.49524e-182
CNTLN	2.61358e-186	-0.334096	0.454	0.599	4.66368e-182
C4orf47	1.8619e-185	-0.382697	0.048	0.121	3.32237e-181
PRTG	4.69023e-185	-0.384302	0.057	0.136	8.36925e-181
SLC44A5	8.59001e-183	-0.337879	0.336	0.48	1.5328e-178
STARD9	1.35132e-182	-0.359006	0.203	0.323	2.41129e-178
BCL2L14	9.71396e-182	-0.32571	0.419	0.567	1.73336e-177
FKBP5	6.26129e-181	-0.386455	0.077	0.163	1.11726e-176
MRPS26	3.25286e-180	0.515075	0.187	0.103	5.8044e-176
KCNH8	3.12476e-178	-0.391133	0.174	0.286	5.57583e-174
SRSF3	3.97832e-178	0.526891	0.42	0.331	7.09891e-174
EIF1B	4.74177e-178	0.531693	0.394	0.305	8.46121e-174
TMEM163	6.53562e-178	-0.435766	0.232	0.35	1.16622e-173
RPL5	8.67495e-178	0.455272	0.57	0.503	1.54796e-173
SLC44A2	8.33733e-177	-0.356959	0.098	0.189	1.48771e-172
ARPP21	1.2104e-176	0.552571	0.13	0.059	2.15984e-172
ST6GALNAC5	7.53239e-176	-0.329616	0.292	0.424	1.34408e-171
C20orf100	1.54781e-175	-0.332015	0.061	0.138	2.76191e-171
ANKRD11	3.78905e-175	0.431173	0.583	0.529	6.76118e-171
KTN1	5.66013e-175	-0.330106	0.266	0.396	1.00999e-170
SPATA6	1.13505e-174	-0.347015	0.135	0.237	2.02539e-170
ZNF682	2.60277e-174	-0.336219	0.176	0.289	4.64438e-170
PSAT1	9.24e-174	0.538191	0.267	0.176	1.64879e-169
CSMD2	1.3284e-173	0.488936	0.307	0.209	2.37039e-169
IDI1	4.78674e-173	0.498635	0.411	0.322	8.54145e-169
ATF4	1.44189e-172	0.520451	0.199	0.115	2.5729e-168
RAB11FIP2	2.41912e-172	-0.345514	0.299	0.43	4.31667e-168
CHCHD3	1.53366e-171	0.361476	0.722	0.689	2.73666e-167
YARS	1.32427e-170	0.498476	0.284	0.19	2.36303e-166
LEF1	4.80139e-170	-0.348989	0.299	0.43	8.5676e-166
CALM1	9.38906e-169	0.511807	0.409	0.323	1.67538e-164
TCF25	1.26275e-168	-0.313857	0.318	0.455	2.25325e-164
FOXP1	1.34517e-168	0.248866	0.719	0.562	2.40033e-164
AP3B1	4.20141e-168	-0.330734	0.284	0.413	7.49699e-164
SLC35F1	6.71949e-168	-0.347311	0.52	0.65	1.19903e-163
ST6GAL2	7.17102e-168	-0.352913	0.102	0.193	1.2796e-163
RSL24D1	1.42621e-167	0.513706	0.296	0.203	2.54492e-163
DIDO1	2.03658e-167	-0.332149	0.232	0.353	3.63408e-163
DHX35	3.69859e-167	-0.322027	0.082	0.166	6.59976e-163
EXOC4	3.89685e-167	-0.289776	0.567	0.705	6.95355e-163
STK3	6.35055e-167	-0.309613	0.398	0.539	1.13319e-162
SLC9A8	1.16358e-166	-0.339018	0.106	0.197	2.07629e-162
PLXNA2	3.03734e-166	0.550588	0.165	0.088	5.41983e-162
ALDH7A1	6.47941e-166	-0.346756	0.207	0.322	1.15619e-161
PUS7L	1.70436e-165	0.421657	0.112	0.048	3.04126e-161
L3MBTL4	4.49473e-165	-0.374407	0.1	0.188	8.02039e-161
GARS	1.45783e-164	0.4792	0.191	0.109	2.60136e-160
FBN2	1.57801e-164	-0.366885	0.052	0.122	2.81581e-160
EFNA5	5.23718e-164	-0.408575	0.087	0.171	9.34523e-160
SNRPB	1.18358e-163	0.527106	0.266	0.177	2.11198e-159
CADPS	3.0564e-163	-0.527825	0.274	0.39	5.45385e-159
EPB41	3.3761e-163	-0.326172	0.276	0.404	6.02431e-159
TNRC6B	2.03457e-162	-0.294135	0.507	0.644	3.63048e-158
ATAD2	2.88005e-162	-0.403034	0.245	0.361	5.13916e-158
SHROOM3	5.6096e-162	-0.272936	0.694	0.816	1.00098e-157
MAGI1	4.85449e-160	-0.27736	0.649	0.774	8.66235e-156
SLC25A21	1.54376e-159	-0.400563	0.106	0.194	2.75469e-155
NELL2	2.26848e-159	0.585681	0.27	0.184	4.04788e-155
SLC16A9	9.27657e-159	-0.320563	0.116	0.209	1.65531e-154
TMEM117	2.50721e-158	-0.34515	0.22	0.334	4.47387e-154
RPS15	3.70851e-157	-0.31744	0.578	0.723	6.61746e-153
DYNC2H1	6.78805e-157	-0.337989	0.215	0.328	1.21126e-152
MANBA	1.32555e-156	-0.331137	0.126	0.22	2.36532e-152
DTNB	1.38577e-156	-0.308742	0.387	0.522	2.47277e-152
NRG1	3.86322e-156	-0.83444	0.14	0.229	6.89353e-152
CDH12	9.89972e-156	-0.436548	0.313	0.43	1.76651e-151
DOK5	1.14026e-155	-0.343695	0.44	0.569	2.03469e-151
METTL16	2.05712e-155	-0.325062	0.208	0.319	3.67072e-151
ZNF717	2.46269e-155	0.375676	0.11	0.047	4.39443e-151
FBXL20	2.90755e-155	-0.32672	0.36	0.489	5.18823e-151
MRFAP1	4.03173e-155	0.517523	0.322	0.236	7.19422e-151
GALNT13	8.66546e-155	-0.369169	0.166	0.269	1.54627e-150
KIAA1211	4.05682e-154	-0.297819	0.382	0.518	7.23899e-150
FBN3	5.30775e-154	-0.29482	0.042	0.106	9.47115e-150
DTL	6.2018e-154	-0.361499	0.135	0.229	1.10665e-149
ZFPM2	2.95965e-153	0.363033	0.696	0.65	5.2812e-149
PPA1	6.84591e-153	0.459513	0.453	0.375	1.22158e-148
RPS8	1.27261e-152	-0.333914	0.56	0.692	2.27085e-148
CIRBP	2.06969e-152	0.466102	0.479	0.408	3.69315e-148
FANCA	7.3802e-152	-0.350074	0.231	0.343	1.31692e-147
SUPT3H	3.999e-151	-0.312533	0.427	0.558	7.13581e-147
MYT1L	1.80098e-150	0.511691	0.123	0.059	3.21367e-146
KLF12	2.57326e-150	-0.311853	0.303	0.428	4.59172e-146
PAX6	1.09861e-149	-0.308732	0.196	0.305	1.96037e-145
SLC2A1	3.02845e-149	-0.353593	0.063	0.134	5.40397e-145
NPM1	3.79856e-149	0.442172	0.533	0.47	6.77816e-145
LRRC4C	4.80083e-149	0.549862	0.293	0.204	8.5666e-145
STK33	6.85155e-149	-0.300743	0.274	0.395	1.22259e-144
NUP160	7.91193e-148	-0.306482	0.307	0.431	1.4118e-143
SNAP25	1.37528e-147	0.441084	0.138	0.07	2.45406e-143
STRA6	2.33875e-147	-0.315739	0.071	0.144	4.17327e-143
ADCY2	2.42388e-147	-0.337779	0.261	0.378	4.32517e-143
PTPRM	5.40168e-147	-0.311101	0.398	0.529	9.63875e-143
GGACT	1.44189e-146	-0.325013	0.2	0.308	2.57291e-142
NDUFAF6	1.59569e-146	-0.313656	0.256	0.373	2.84735e-142
SPDYE2	5.19521e-146	-0.296569	0.247	0.363	9.27032e-142
TMEM131	4.60287e-145	-0.283215	0.52	0.65	8.21336e-141
RNF130	8.79529e-145	-0.261026	0.657	0.772	1.56943e-140
BMPR1A	9.8083e-145	-0.297786	0.395	0.526	1.75019e-140
ANKRD44	5.14873e-144	0.396852	0.564	0.506	9.18739e-140
BCAS4	5.21422e-144	-0.312968	0.084	0.161	9.30426e-140
TIAM1	1.2027e-143	-0.33327	0.205	0.312	2.14609e-139
MTHFD2	2.34829e-143	0.43232	0.149	0.08	4.19029e-139
MYO10	4.47897e-143	-0.306672	0.286	0.405	7.99228e-139
KIAA1958	2.97902e-142	-0.301173	0.289	0.41	5.31577e-138
PLEKHA7	1.30494e-141	-0.263519	0.8	0.897	2.32853e-137
PBX3	4.0298e-141	-0.303282	0.346	0.473	7.19078e-137
KIF13A	1.05783e-140	-0.294389	0.263	0.38	1.8876e-136
PFKFB4	1.12887e-140	-0.32038	0.05	0.114	2.01436e-136
CREB5	2.06376e-140	-0.257733	0.747	0.839	3.68258e-136
ERBIN	2.27935e-140	-0.280606	0.398	0.527	4.06728e-136
NOX4	4.16207e-140	-0.306018	0.07	0.141	7.42679e-136
COMT	4.94113e-140	0.431093	0.218	0.137	8.81695e-136
ZDHHC20	7.9552e-140	-0.292815	0.236	0.349	1.41953e-135
LRRC75A	9.60559e-140	0.500638	0.26	0.179	1.71402e-135
PHF20	1.19117e-139	-0.289902	0.338	0.464	2.12553e-135
RPL7A	1.89972e-139	0.478007	0.469	0.403	3.38985e-135
PKIG	2.62587e-139	-0.296832	0.101	0.183	4.6856e-135
MAP2	3.14222e-139	0.331427	0.704	0.669	5.60697e-135
ANO10	2.21362e-138	-0.295215	0.268	0.383	3.94999e-134
ZNF43	2.56126e-138	-0.300183	0.261	0.375	4.5703e-134
ST18	2.93777e-138	0.450497	0.1	0.044	5.24215e-134
RALGAPA2	3.03958e-138	0.410884	0.433	0.351	5.42383e-134
RASGRP1	5.69357e-138	-0.306835	0.281	0.398	1.01596e-133
PLAGL1	6.22011e-138	-0.313321	0.233	0.343	1.10992e-133
PKIA	6.27558e-138	-0.296455	0.173	0.273	1.11981e-133
NCKAP5	7.66833e-138	-0.274957	0.731	0.817	1.36834e-133
PRPF6	7.98865e-138	-0.290698	0.139	0.231	1.42549e-133
USP3	1.18477e-137	-0.301493	0.292	0.409	2.1141e-133
BRIP1	1.21302e-137	-0.351018	0.277	0.389	2.16451e-133
TMSB10	2.68979e-137	-0.294589	0.727	0.835	4.79967e-133
ITGB8	2.89608e-137	-0.291007	0.317	0.438	5.16777e-133
RIMS2	2.95574e-137	-0.347909	0.186	0.287	5.27422e-133
PSMA1	5.01084e-137	-0.326002	0.092	0.17	8.94134e-133
PDE3B	6.68874e-137	-0.31312	0.15	0.244	1.19354e-132
TBC1D1	1.87352e-136	-0.287297	0.317	0.441	3.34311e-132
CSE1L	3.29648e-136	-0.290012	0.23	0.34	5.88225e-132
HSP90AB1	8.64787e-136	0.416711	0.551	0.494	1.54313e-131
TTN	1.18336e-135	0.388432	0.112	0.053	2.11158e-131
KIAA1217	3.0721e-135	-0.282395	0.534	0.661	5.48186e-131
C20orf194	3.7784e-135	0.427596	0.378	0.295	6.74217e-131
ESR2	5.34254e-135	-0.27403	0.558	0.687	9.53323e-131
RFC3	5.40144e-135	-0.360111	0.308	0.42	9.63833e-131
ANKRD33B	1.10285e-134	-0.293671	0.047	0.107	1.96792e-130
ADNP	2.15825e-134	-0.264115	0.522	0.653	3.85117e-130
CYCS	2.67516e-134	0.49325	0.287	0.208	4.77356e-130
PCLO	3.88672e-134	-0.36413	0.311	0.425	6.93546e-130
PDE8A	4.03687e-134	-0.30536	0.278	0.392	7.20339e-130
CDH23	7.1896e-134	-0.274827	0.299	0.419	1.28291e-129
TRIM24	7.28162e-134	-0.273246	0.52	0.646	1.29933e-129
CNTNAP2	7.77227e-134	0.556626	0.439	0.37	1.38688e-129
SREBF2	1.00537e-133	-0.280512	0.597	0.714	1.79399e-129
H3F3A	5.16491e-133	0.30693	0.798	0.783	9.21627e-129
CERS6	1.06942e-132	-0.275342	0.502	0.63	1.90827e-128
MPPED2	1.50554e-132	-0.270369	0.655	0.763	2.68648e-128
ZFP64	2.80019e-132	-0.297377	0.102	0.182	4.99666e-128
RERE	3.27171e-132	-0.236377	0.76	0.85	5.83803e-128
MCC	8.78718e-132	-0.321361	0.131	0.217	1.56798e-127
RAN	1.95623e-131	0.436469	0.492	0.433	3.4907e-127
MYBL2	2.25963e-131	-0.282234	0.06	0.125	4.03209e-127
ATP9A	2.35518e-131	-0.286162	0.244	0.354	4.20258e-127
UBE2S	3.96755e-131	0.463378	0.31	0.23	7.07969e-127
PPP1R9A	4.68158e-131	-0.307929	0.314	0.432	8.35381e-127
ZCCHC11	5.09164e-131	-0.252763	0.59	0.712	9.08553e-127
KANK1	6.56717e-131	-0.331783	0.095	0.172	1.17185e-126
RPLP1	7.23793e-130	-0.300596	0.265	0.38	1.29154e-125
THSD4	8.88543e-130	-0.405691	0.43	0.534	1.58552e-125
GRM8	1.29674e-129	-0.324198	0.056	0.119	2.31391e-125
RSRC1	1.70835e-128	-0.280276	0.197	0.298	3.04839e-124
N4BP2	1.96104e-128	-0.276253	0.258	0.37	3.49927e-124
RPL8	2.51758e-128	0.319374	0.714	0.676	4.49237e-124
GLYATL2	3.32919e-128	-0.298512	0.233	0.339	5.9406e-124
SORL1	1.53107e-127	-0.270938	0.062	0.127	2.73204e-123
GRID2	2.17242e-127	0.506493	0.159	0.092	3.87646e-123
TTC28	2.18734e-127	-0.206695	0.825	0.895	3.90308e-123
PLCB1	4.30513e-127	0.290267	0.728	0.672	7.68207e-123
ADGRA3	6.40602e-127	-0.268697	0.342	0.465	1.14309e-122
SLC7A5	7.09498e-127	0.361741	0.109	0.053	1.26603e-122
NKAIN3	1.11643e-126	-0.338655	0.684	0.772	1.99217e-122
TMEM178B	2.09852e-126	-0.281804	0.424	0.546	3.74459e-122
SLC4A4	3.75844e-126	-0.288836	0.061	0.125	6.70657e-122
STEAP1B	4.83694e-126	0.435378	0.455	0.39	8.63104e-122
ZNRF3	7.12396e-126	-0.281802	0.281	0.392	1.2712e-121
XRCC5	3.96644e-125	-0.259165	0.441	0.569	7.07772e-121
MYO19	8.7995e-125	-0.276678	0.159	0.25	1.57018e-120
HELLS	1.47656e-124	-0.283572	0.363	0.483	2.63478e-120
SH3RF3	5.24658e-124	0.405284	0.113	0.056	9.36199e-120
RABGAP1L	7.45596e-124	-0.271211	0.482	0.604	1.33044e-119
SERF2	1.35365e-123	-0.267781	0.374	0.505	2.41546e-119
ERH	2.22426e-123	0.414268	0.474	0.41	3.96896e-119
GRIN2B	2.75556e-123	0.423163	0.126	0.066	4.91702e-119
C1orf54	5.53449e-123	-0.26546	0.059	0.12	9.87575e-119
SKP1	8.49305e-123	0.40653	0.49	0.429	1.5155e-118
POLR2L	1.35834e-122	-0.291621	0.104	0.181	2.42382e-118
PDLIM5	1.65452e-122	-0.276973	0.124	0.206	2.95233e-118
NPAS3	5.67762e-122	-0.200641	0.855	0.915	1.01312e-117
TSPO	6.59263e-122	0.465682	0.215	0.143	1.17639e-117
TUBB	1.65622e-121	0.364655	0.627	0.593	2.95537e-117
BTF3	2.0773e-120	0.397404	0.529	0.476	3.70673e-116
AGAP1	6.09189e-120	-0.248988	0.584	0.703	1.08704e-115
NRN1	1.05463e-119	0.471792	0.187	0.119	1.88188e-115
RNMT	1.80213e-119	-0.273252	0.274	0.384	3.21573e-115
POLQ	2.09814e-119	-0.32212	0.133	0.215	3.74392e-115
RBBP4	3.08886e-119	-0.252112	0.325	0.442	5.51177e-115
RPS3A	1.15581e-118	0.4485	0.439	0.378	2.06242e-114
AFF1	2.43342e-118	-0.268988	0.203	0.301	4.34219e-114
ROR1	4.75039e-118	-0.305856	0.247	0.349	8.47659e-114
CDKAL1	1.81244e-117	-0.245259	0.564	0.682	3.23412e-113
HES1	1.82614e-117	-0.361846	0.329	0.434	3.25857e-113
RPN2	2.24774e-117	-0.263108	0.173	0.264	4.01087e-113
BOC	3.22316e-117	-0.26318	0.325	0.44	5.75142e-113
ARL17B	8.94042e-117	-0.252018	0.221	0.322	1.59533e-112
DDIT3	1.33721e-116	0.418728	0.147	0.085	2.38611e-112
TNRC18	4.68044e-116	-0.244473	0.421	0.545	8.35178e-112
DLG1	5.03024e-116	-0.235	0.565	0.692	8.97595e-112
STAT5B	5.84872e-116	-0.274325	0.228	0.328	1.04365e-111
LAPTM4B	1.59926e-115	-0.26085	0.255	0.36	2.85372e-111
CUX1	3.99384e-115	-0.241544	0.492	0.618	7.12661e-111
MAPK8	5.2091e-115	-0.258884	0.414	0.536	9.29511e-111
BAZ2B	6.0587e-115	-0.237508	0.593	0.712	1.08112e-110
ATRNL1	6.48081e-115	-0.27887	0.322	0.434	1.15644e-110
FAXDC2	2.18415e-114	-0.268057	0.066	0.128	3.89739e-110
RORA	2.87689e-114	-0.258476	0.676	0.769	5.13351e-110
XKR6	2.89494e-114	-0.267897	0.382	0.497	5.16574e-110
BBX	3.58511e-114	-0.256265	0.402	0.522	6.39728e-110
CTDSPL2	6.26271e-114	-0.262289	0.321	0.434	1.11752e-109
CLSPN	8.14304e-114	-0.274347	0.13	0.211	1.45304e-109
FRMD5	9.41437e-114	-0.29941	0.536	0.64	1.6799e-109
EFR3B	1.14294e-113	-0.265682	0.189	0.282	2.03947e-109
IMPA2	1.49466e-113	-0.247606	0.05	0.106	2.66707e-109
ZNF519	1.67631e-113	-0.270383	0.158	0.244	2.99121e-109
PDE7A	2.37582e-113	-0.246826	0.335	0.449	4.23941e-109
CENPK	2.70114e-113	-0.281173	0.216	0.313	4.81992e-109
CPNE1	3.78629e-113	-0.24366	0.087	0.157	6.75625e-109
PDE10A	4.84325e-113	-0.261671	0.392	0.509	8.6423e-109
TSHZ2	8.01106e-113	-0.357515	0.28	0.38	1.42949e-108
ZMYND8	1.12234e-112	-0.276651	0.22	0.316	2.00271e-108
GREB1L	1.29303e-112	-0.30062	0.047	0.1	2.30728e-108
CUX2	3.73225e-112	-0.259277	0.255	0.358	6.65982e-108
FSTL5	5.05866e-112	0.455191	0.217	0.145	9.02667e-108
MMP16	5.19713e-112	-0.255682	0.244	0.347	9.27376e-108
STK39	8.54178e-112	-0.259536	0.477	0.595	1.5242e-107
AGO4	8.81368e-112	-0.252376	0.208	0.305	1.57271e-107
COL11A1	2.38501e-111	-0.257541	0.467	0.587	4.25582e-107
INVS	2.82492e-111	-0.269412	0.322	0.432	5.04079e-107
FZD3	6.58859e-111	-0.245505	0.207	0.303	1.17567e-106
2023-09-10	1.09469e-110	-0.242057	0.164	0.252	1.95336e-106
DCC	1.86257e-110	0.60059	0.258	0.19	3.32358e-106
ZNF431	2.63592e-110	-0.247016	0.195	0.289	4.70354e-106
LRRC8B	7.30842e-110	-0.252334	0.119	0.195	1.30412e-105
TAF7	9.63972e-110	0.437973	0.227	0.158	1.72011e-105
ZNF718	2.28633e-109	-0.263552	0.24	0.339	4.07972e-105
SLC7A1	2.70958e-109	0.413566	0.195	0.128	4.83497e-105
STMN4	3.01759e-109	0.453083	0.278	0.208	5.38458e-105
CBFA2T2	3.19328e-109	-0.280941	0.378	0.489	5.69809e-105
RNPC3	3.93245e-109	-0.270093	0.138	0.218	7.01707e-105
RAB11FIP3	9.15621e-109	-0.255695	0.227	0.324	1.63383e-104
ADAM22	1.38827e-108	-0.251646	0.154	0.238	2.47723e-104
ATAD5	1.6426e-108	-0.270522	0.277	0.379	2.93106e-104
P3H2	3.81658e-108	-0.303859	0.058	0.114	6.8103e-104
CRISPLD1	1.0542e-107	-0.238036	0.08	0.145	1.88111e-103
MSH2	2.67106e-107	-0.252424	0.272	0.376	4.76624e-103
HNRNPH1	2.94199e-107	0.488192	0.412	0.355	5.24969e-103
SUMF1	3.0145e-107	-0.243696	0.588	0.697	5.37907e-103
TOGARAM1	4.56324e-107	-0.246135	0.179	0.268	8.14265e-103
TPST1	1.31018e-106	-0.274178	0.358	0.466	2.33789e-102
ZDHHC13	1.00827e-105	-0.253112	0.148	0.228	1.79915e-101
PTPRK	1.29159e-105	-0.213394	0.452	0.573	2.30472e-101
SIMC1	2.4216e-105	-0.252609	0.299	0.404	4.32111e-101
FSTL1	3.08084e-105	-0.24888	0.14	0.219	5.49745e-101
CEP250	3.31384e-105	-0.228236	0.075	0.137	5.91321e-101
SLC43A2	7.35273e-105	-0.237787	0.06	0.118	1.31202e-100
COL24A1	1.97553e-104	-0.289011	0.114	0.185	3.52514e-100
PKN2	2.40366e-104	-0.22437	0.421	0.539	4.2891e-100
DCBLD2	2.82917e-104	-0.235158	0.234	0.332	5.04838e-100
VAPB	5.77352e-104	-0.233365	0.146	0.227	1.03023e-99
FOCAD	5.83157e-104	-0.24221	0.378	0.491	1.04059e-99
SRP14	6.17687e-104	0.345673	0.567	0.523	1.1022e-99
RHPN2	6.70659e-104	-0.234009	0.056	0.111	1.19672e-99
PAM	8.42487e-104	-0.241552	0.448	0.563	1.50333e-99
ZRANB3	1.32822e-103	-0.264531	0.371	0.48	2.37007e-99
ATP11B	1.35143e-103	-0.236926	0.176	0.263	2.41149e-99
WWP2	1.81419e-103	-0.245927	0.117	0.19	3.23725e-99
NUBPL	2.14247e-103	-0.236099	0.349	0.46	3.82303e-99
GABARAPL2	4.37878e-103	0.441286	0.33	0.264	7.81349e-99
YAP1	5.20139e-103	-0.227877	0.303	0.41	9.28137e-99
ACSL3	5.37351e-103	-0.248068	0.236	0.333	9.58849e-99
COX4I1	1.2153e-102	0.375554	0.539	0.497	2.16859e-98
ST5	1.49461e-102	-0.267654	0.17	0.254	2.66697e-98
OSBPL2	1.69156e-102	-0.246371	0.088	0.153	3.01842e-98
DENND2A	1.82379e-102	-0.249006	0.215	0.308	3.25438e-98
CLIC4	3.39816e-102	0.429391	0.246	0.179	6.06367e-98
ZNF213	3.65297e-102	-0.239438	0.206	0.297	6.51837e-98
NACA	4.05256e-102	0.434392	0.276	0.208	7.23138e-98
ARHGAP32	4.60928e-102	-0.247277	0.356	0.467	8.22479e-98
HHAT	6.81201e-102	-0.244907	0.069	0.128	1.21553e-97
DTD1	9.74553e-102	0.41153	0.156	0.097	1.73899e-97
RHOF	1.02007e-101	-0.238664	0.136	0.214	1.82022e-97
CENPU	1.16257e-101	-0.246704	0.097	0.164	2.0745e-97
DOCK3	1.47256e-101	-0.240654	0.495	0.608	2.62763e-97
SLC16A14	1.69713e-101	-0.240848	0.103	0.172	3.02836e-97
RPRD1B	1.7857e-101	-0.235577	0.124	0.199	3.1864e-97
ADGRL2	1.93109e-101	-0.272145	0.175	0.26	3.44583e-97
RNASEH2B	2.66314e-101	-0.248785	0.153	0.234	4.75211e-97
MEGF10	2.87108e-101	-0.262712	0.432	0.541	5.12316e-97
DNA2	3.62231e-101	-0.261242	0.16	0.241	6.46364e-97
GAP43	3.77975e-101	0.408684	0.43	0.371	6.74459e-97
FTL	5.02698e-101	0.265793	0.759	0.729	8.97014e-97
PREX2	6.4852e-101	-0.243879	0.144	0.222	1.15722e-96
RNF24	9.45695e-101	0.415985	0.242	0.174	1.6875e-96
SLIT1	1.34185e-100	0.419312	0.128	0.074	2.3944e-96
XYLB	1.00459e-99	-0.250011	0.205	0.294	1.79258e-95
RNF38	1.47328e-99	-0.240442	0.302	0.405	2.62892e-95
LIMS1	1.55747e-99	-0.23176	0.21	0.302	2.77915e-95
WDR76	1.99283e-99	-0.231043	0.113	0.185	3.556e-95
ZNF66	2.71089e-99	-0.22794	0.105	0.174	4.83732e-95
PPME1	2.84626e-99	-0.247179	0.168	0.251	5.07886e-95
PROS1	3.45342e-99	-0.242636	0.052	0.103	6.16228e-95
HIF3A	4.03601e-99	-0.234484	0.205	0.294	7.20185e-95
YWHAE	1.48229e-98	0.323796	0.66	0.644	2.645e-94
STAT3	3.61696e-98	-0.251692	0.118	0.19	6.45411e-94
RRAS2	4.53219e-98	-0.238325	0.146	0.223	8.08723e-94
RNF144A	7.51706e-98	-0.224877	0.129	0.203	1.34134e-93
IARS	8.35877e-98	0.389836	0.443	0.389	1.49154e-93
CD24	9.6781e-98	-0.209102	0.136	0.215	1.72696e-93
LRP1B	2.68125e-97	0.464521	0.283	0.212	4.78443e-93
HERPUD1	2.81571e-97	0.377187	0.159	0.1	5.02435e-93
HMGB2	4.90224e-97	0.408235	0.378	0.317	8.74756e-93
STOX1	5.93085e-97	-0.253232	0.158	0.236	1.0583e-92
MED12L	9.30226e-97	-0.303979	0.24	0.332	1.6599e-92
EEF1B2	9.53988e-97	0.42199	0.37	0.308	1.7023e-92
FRMD4A	1.52374e-96	-0.202785	0.367	0.481	2.71895e-92
TRERF1	1.91204e-96	-0.22651	0.282	0.384	3.41185e-92
TXNDC16	3.12317e-96	-0.23278	0.121	0.192	5.57299e-92
RPL35A	3.56048e-96	-0.213139	0.402	0.523	6.35332e-92
KDM2B	5.26342e-96	-0.227395	0.187	0.273	9.39204e-92
H2AFY2	7.71918e-96	-0.226914	0.186	0.271	1.37741e-91
PRIM2	1.24636e-95	-0.252147	0.37	0.474	2.22401e-91
AHCYL2	1.8418e-95	-0.253723	0.366	0.472	3.28651e-91
DDAH1	4.44394e-95	-0.25851	0.141	0.216	7.92977e-91
MNAT1	5.93448e-95	-0.218385	0.423	0.536	1.05895e-90
CDC42	1.01133e-94	0.419269	0.361	0.299	1.80463e-90
DOK6	1.02628e-94	-0.223559	0.244	0.341	1.83129e-90
YEATS2	1.82488e-94	-0.210247	0.418	0.533	3.25632e-90
BRCA1	2.20445e-94	-0.224704	0.299	0.401	3.93362e-90
DENND1A	2.65158e-94	-0.196148	0.624	0.739	4.73147e-90
NELFCD	2.71378e-94	-0.207673	0.085	0.146	4.84247e-90
ELOB	5.19131e-94	-0.244826	0.092	0.156	9.26337e-90
TBC1D19	5.53185e-94	-0.210683	0.351	0.46	9.87103e-90
BLM	5.7086e-94	-0.248223	0.106	0.172	1.01864e-89
SNX25	1.17832e-93	-0.24802	0.153	0.23	2.10259e-89
NBAS	2.25853e-93	-0.227761	0.382	0.489	4.03013e-89
CYBRD1	2.93885e-93	-0.211748	0.053	0.103	5.24409e-89
RNF175	3.06174e-93	-0.226138	0.158	0.236	5.46337e-89
CCDC109B	3.89895e-93	-0.231682	0.137	0.21	6.95729e-89
KNTC1	6.75175e-93	-0.244314	0.194	0.278	1.20478e-88
GTF2IRD1	7.27491e-93	-0.228184	0.281	0.377	1.29814e-88
TLK2	8.0246e-93	-0.215842	0.284	0.384	1.43191e-88
UBE4B	1.48155e-92	-0.226872	0.316	0.418	2.64367e-88
WRN	2.20225e-92	-0.213751	0.424	0.538	3.9297e-88
KIAA1549L	2.38131e-92	-0.245942	0.105	0.17	4.24921e-88
ADARB2	2.40023e-92	-0.320126	0.084	0.144	4.28297e-88
PARK7	2.49919e-92	0.403967	0.421	0.369	4.45955e-88
GRM3	2.70248e-92	-0.264047	0.095	0.158	4.82231e-88
PCNA	3.2044e-92	0.37272	0.134	0.081	5.71794e-88
UPF2	3.31768e-92	-0.231901	0.223	0.313	5.92007e-88
OLFM3	1.50682e-91	-0.243122	0.174	0.254	2.68877e-87
GAS1	1.51523e-91	-0.212163	0.095	0.159	2.70378e-87
ELP4	2.65289e-91	-0.220827	0.461	0.574	4.73382e-87
ARID1B	6.21115e-91	-0.210014	0.559	0.673	1.10832e-86
BRCA2	6.83878e-91	-0.235447	0.111	0.177	1.22031e-86
ASXL1	1.37067e-90	-0.231168	0.302	0.399	2.44582e-86
HMGCS1	2.64376e-90	0.253102	0.641	0.6	4.71752e-86
SMG6	3.32487e-90	-0.225293	0.345	0.448	5.93291e-86
ATP8A2	3.94492e-90	-0.22584	0.083	0.142	7.03932e-86
MEIS1	4.08674e-90	-0.253265	0.077	0.135	7.29238e-86
PATJ	4.69229e-90	-0.221863	0.203	0.288	8.37292e-86
BCKDHB	5.38953e-90	-0.218949	0.255	0.349	9.61708e-86
LIN52	5.45251e-90	-0.217962	0.234	0.325	9.72947e-86
FOXN3	7.80359e-90	-0.214126	0.488	0.601	1.39247e-85
GLMN	8.76971e-90	-0.230777	0.213	0.299	1.56487e-85
MPC2	8.98316e-90	0.415411	0.192	0.133	1.60295e-85
RPSA	1.0456e-89	0.391726	0.433	0.383	1.86576e-85
P2RY14	2.4715e-89	-0.295067	0.158	0.232	4.41014e-85
CKB	8.68271e-89	0.220562	0.881	0.888	1.54934e-84
EIF4A2	1.03273e-88	0.392782	0.331	0.27	1.8428e-84
BRD9	1.49839e-88	-0.218512	0.141	0.213	2.67372e-84
ZBTB18	1.62294e-88	0.420512	0.216	0.156	2.89597e-84
TUBB4B	2.15574e-88	0.40869	0.328	0.269	3.84671e-84
PXDN	2.46182e-88	-0.212952	0.148	0.223	4.39287e-84
COL9A1	2.9638e-88	-0.213611	0.064	0.117	5.28861e-84
KCTD1	3.80925e-88	-0.240724	0.116	0.182	6.79723e-84
TRAPPC4	4.02415e-88	0.397721	0.166	0.11	7.18069e-84
HIBADH	4.30983e-88	-0.227941	0.116	0.182	7.69046e-84
ZNF704	4.38201e-88	-0.229845	0.339	0.441	7.81926e-84
NUP107	4.78933e-88	-0.216064	0.274	0.369	8.54608e-84
ZNF536	5.15746e-88	-0.204403	0.403	0.513	9.20297e-84
LRRFIP1	6.93248e-88	-0.210213	0.267	0.362	1.23703e-83
GGT7	9.62137e-88	-0.207898	0.18	0.26	1.71684e-83
DSCAML1	1.68085e-87	0.362907	0.172	0.113	2.9993e-83
SETDB1	2.12059e-87	-0.220079	0.157	0.231	3.78398e-83
EHMT1	2.35045e-87	-0.201955	0.444	0.557	4.19415e-83
FUT9	2.69717e-87	-0.207054	0.521	0.632	4.81282e-83
MAPK10	4.36758e-87	-0.238889	0.44	0.544	7.79351e-83
PTPRA	4.89813e-87	0.293147	0.531	0.487	8.74023e-83
SPOCK1	6.12172e-87	-0.227084	0.161	0.237	1.09236e-82
MAGI2	9.38823e-87	-0.250369	0.599	0.689	1.67524e-82
YWHAH	1.02902e-86	0.404197	0.18	0.123	1.83618e-82
MSH3	1.67375e-86	-0.219552	0.157	0.233	2.98664e-82
BRE	1.73481e-86	-0.236475	0.303	0.398	3.0956e-82
PCSK6	2.2554e-86	-0.220595	0.07	0.124	4.02453e-82
SOX2	2.54024e-86	-0.207561	0.343	0.446	4.5328e-82
CNTFR	2.64869e-86	-0.217466	0.169	0.245	4.72633e-82
SLC25A33	3.11967e-86	-0.227733	0.068	0.121	5.56674e-82
LIN28B	3.38787e-86	-0.211108	0.32	0.419	6.04531e-82
HMGN3	3.53192e-86	0.257191	0.664	0.644	6.30236e-82
ATG13	3.72042e-86	-0.209763	0.092	0.151	6.63872e-82
CAMTA1	3.82393e-86	-0.202835	0.571	0.683	6.82341e-82
ZNF334	8.09647e-86	-0.202858	0.095	0.156	1.44473e-81
KCNN1	9.16031e-86	-0.218925	0.081	0.138	1.63457e-81
CSNK2A1	2.49952e-85	0.363076	0.319	0.256	4.46015e-81
SLC6A16	3.13354e-85	-0.225456	0.086	0.144	5.59149e-81
PALLD	4.20444e-85	-0.193317	0.564	0.675	7.50241e-81
DERA	4.51885e-85	-0.216726	0.111	0.176	8.06343e-81
ZNF721	4.91855e-85	-0.20896	0.411	0.517	8.77665e-81
ATG10	5.60042e-85	-0.230625	0.172	0.249	9.9934e-81
ATP11A	5.81602e-85	-0.219198	0.238	0.325	1.03781e-80
LANCL2	5.92014e-85	-0.209483	0.085	0.143	1.05639e-80
SHANK2	6.05317e-85	-0.209563	0.337	0.44	1.08013e-80
KLHL3	8.52998e-85	-0.212461	0.055	0.103	1.52209e-80
INSR	9.98469e-85	-0.211404	0.205	0.288	1.78167e-80
CD2AP	1.2455e-84	-0.219973	0.169	0.245	2.22247e-80
FAM19A1	1.76944e-84	0.410342	0.14	0.087	3.15739e-80
LIPI	2.47192e-84	-0.213397	0.071	0.125	4.41089e-80
TOMM20	2.57353e-84	0.398207	0.383	0.331	4.59221e-80
FAU	4.38443e-84	-0.213168	0.384	0.495	7.82358e-80
TOMM7	4.92967e-84	-0.219664	0.165	0.241	8.79649e-80
LRRC7	6.20697e-84	0.528936	0.304	0.251	1.10757e-79
E2F7	8.65703e-84	-0.225102	0.087	0.145	1.54476e-79
SESTD1	1.16424e-83	-0.197025	0.237	0.326	2.07748e-79
MSRA	1.89982e-83	0.391409	0.21	0.151	3.39004e-79
SCAPER	1.95017e-83	-0.210835	0.344	0.444	3.47989e-79
ARID2	1.98548e-83	-0.192155	0.439	0.55	3.54289e-79
ZNF124	3.4094e-83	-0.217297	0.158	0.232	6.08373e-79
RPS19	3.54769e-83	-0.207654	0.767	0.866	6.3305e-79
BMP7	4.75827e-83	-0.224394	0.123	0.188	8.49065e-79
CLVS1	5.16584e-83	-0.240795	0.35	0.445	9.21792e-79
CDKN2D	1.13735e-82	0.411411	0.179	0.123	2.02949e-78
SPC25	2.09701e-82	-0.23646	0.112	0.176	3.74191e-78
CDYL	2.51376e-82	-0.199476	0.216	0.3	4.48556e-78
LDLRAD4	3.75943e-82	-0.225752	0.239	0.324	6.70833e-78
MAN2A1	3.77594e-82	-0.195009	0.172	0.248	6.73778e-78
PHF21B	4.35863e-82	-0.22084	0.339	0.436	7.77754e-78
DSCAM	4.39815e-82	0.465674	0.117	0.07	7.84805e-78
CEP112	4.86934e-82	-0.206841	0.312	0.41	8.68885e-78
CMTM4	1.115e-81	-0.229074	0.104	0.165	1.9896e-77
STOX2	1.14417e-81	-0.213586	0.443	0.548	2.04167e-77
DDIT4	1.24851e-81	0.387908	0.3	0.241	2.22784e-77
COL6A2	1.37439e-81	-0.200368	0.059	0.108	2.45246e-77
WDFY3	1.83575e-81	-0.202259	0.455	0.564	3.27571e-77
RHOBTB1	2.04339e-81	-0.205069	0.069	0.121	3.64623e-77
PTGES3	2.19536e-81	0.342567	0.471	0.429	3.9174e-77
CNBP	3.15407e-81	0.40173	0.328	0.271	5.62812e-77
MELK	7.20071e-81	-0.249415	0.154	0.224	1.28489e-76
YPEL1	9.84239e-81	-0.198917	0.133	0.202	1.75628e-76
EFCAB2	1.04307e-80	-0.216638	0.165	0.239	1.86125e-76
MCM10	1.61353e-80	-0.1953	0.072	0.125	2.87918e-76
DIRC2	2.55608e-80	-0.197697	0.11	0.173	4.56107e-76
XPO5	3.38799e-80	0.376604	0.295	0.236	6.04553e-76
BICC1	4.58963e-80	-0.221306	0.219	0.301	8.18974e-76
SFMBT2	4.7908e-80	-0.272395	0.158	0.229	8.54871e-76
PDGFD	4.84536e-80	-0.227127	0.116	0.179	8.64606e-76
ANO6	5.07055e-80	-0.20472	0.194	0.274	9.04789e-76
DHX40	7.75434e-80	-0.189637	0.172	0.248	1.38368e-75
LMO3	7.8364e-80	0.4393	0.147	0.097	1.39833e-75
ULK4	8.96489e-80	-0.20938	0.144	0.214	1.5997e-75
ABAT	9.91553e-80	-0.210762	0.216	0.298	1.76933e-75
GOLGA8A	1.02769e-79	-0.195266	0.175	0.25	1.83381e-75
IGSF10	1.25757e-79	-0.220504	0.056	0.103	2.244e-75
EPS8	2.53979e-79	-0.209586	0.087	0.144	4.53201e-75
MTBP	3.18593e-79	-0.211884	0.114	0.176	5.68497e-75
LRBA	3.58306e-79	-0.208203	0.418	0.522	6.39361e-75
C6orf10	3.92486e-79	0.306972	0.11	0.064	7.00352e-75
LIMK2	6.33835e-79	-0.193669	0.076	0.129	1.13102e-74
IPO9	8.9905e-79	-0.185811	0.34	0.441	1.60426e-74
DIXDC1	9.14868e-79	-0.204349	0.18	0.257	1.63249e-74
CHAF1A	9.70158e-79	-0.200361	0.132	0.198	1.73115e-74
ATXN3	1.56594e-78	-0.188264	0.184	0.262	2.79426e-74
RALGAPB	2.80709e-78	-0.199753	0.164	0.236	5.00897e-74
ZNF107	2.85534e-78	-0.201551	0.094	0.152	5.09508e-74
ATP6V1H	3.14715e-78	-0.2112	0.132	0.198	5.61578e-74
FANCI	3.50809e-78	-0.219335	0.191	0.268	6.25983e-74
DOCK1	4.05222e-78	-0.196733	0.256	0.344	7.23079e-74
TRAF5	4.06861e-78	-0.197004	0.055	0.101	7.26004e-74
TARS	8.21337e-78	0.339109	0.148	0.097	1.46559e-73
CLYBL	9.43081e-78	-0.228426	0.141	0.208	1.68283e-73
P4HA3	1.11673e-77	-0.207372	0.13	0.195	1.99269e-73
PTMA	1.15759e-77	0.262426	0.729	0.725	2.06561e-73
MND1	1.35858e-77	-0.216502	0.103	0.162	2.42424e-73
NAA20	1.64024e-77	0.338519	0.119	0.072	2.92684e-73
LSAMP	1.64126e-77	-0.23633	0.504	0.594	2.92866e-73
NAV1	1.68913e-77	-0.201483	0.269	0.357	3.01409e-73
FAR2	1.89788e-77	-0.204956	0.165	0.237	3.38657e-73
DCTN3	2.39319e-77	0.399602	0.251	0.194	4.2704e-73
SFI1	2.90339e-77	-0.204205	0.135	0.201	5.18081e-73
ARRDC3	2.99761e-77	-0.209903	0.189	0.267	5.34894e-73
ARSG	3.15489e-77	-0.214879	0.117	0.179	5.62959e-73
IGF2R	3.25233e-77	-0.212193	0.159	0.228	5.80345e-73
GLI2	3.48116e-77	-0.190541	0.28	0.372	6.21178e-73
TRPC6	3.83048e-77	-0.217659	0.094	0.151	6.83511e-73
C11orf49	4.20711e-77	-0.199262	0.49	0.596	7.50717e-73
OST4	4.85759e-77	-0.217843	0.117	0.179	8.66789e-73
SNX6	5.44285e-77	-0.193232	0.285	0.38	9.71222e-73
NSMAF	5.9739e-77	-0.192	0.073	0.124	1.06598e-72
SUPT16H	6.67608e-77	-0.183788	0.189	0.267	1.19128e-72
HDAC9	1.57586e-76	-0.142253	0.872	0.924	2.81197e-72
SUCLG2	1.57992e-76	-0.207822	0.125	0.188	2.81921e-72
HTT	2.56447e-76	-0.194925	0.291	0.382	4.57603e-72
RTFDC1	3.02684e-76	-0.183902	0.062	0.11	5.40109e-72
DIAPH3	3.06692e-76	-0.292764	0.26	0.338	5.47262e-72
COL25A1	1.05678e-75	-0.220604	0.056	0.101	1.88571e-71
COX7A2L	2.85993e-75	0.393078	0.328	0.275	5.10326e-71
ATG14	3.0323e-75	-0.198331	0.114	0.174	5.41084e-71
ITGA6	3.17813e-75	-0.188476	0.08	0.133	5.67105e-71
CCNI	4.71022e-75	0.323738	0.493	0.456	8.40492e-71
ZFHX3	6.04221e-75	-0.198556	0.264	0.351	1.07817e-70
GNB5	8.30811e-75	-0.193141	0.116	0.178	1.4825e-70
FAM13A	8.78149e-75	-0.186507	0.28	0.369	1.56697e-70
FANCD2	1.17819e-74	-0.21371	0.103	0.161	2.10235e-70
KDM1A	1.45442e-74	-0.197242	0.345	0.442	2.59528e-70
BNIP3	1.5113e-74	-0.201177	0.152	0.221	2.69677e-70
TET1	1.70005e-74	-0.185493	0.343	0.441	3.03356e-70
EIF4E3	2.27662e-74	-0.183773	0.094	0.151	4.0624e-70
GPT2	3.04937e-74	0.341253	0.165	0.113	5.4413e-70
ARHGAP44	3.10762e-74	-0.210028	0.125	0.187	5.54524e-70
KIF15	3.24232e-74	-0.224379	0.115	0.174	5.78559e-70
RFWD3	3.44418e-74	-0.197525	0.11	0.169	6.1458e-70
WNT5B	3.48527e-74	-0.194071	0.39	0.489	6.21911e-70
GALNT7	3.63434e-74	-0.202772	0.14	0.206	6.48511e-70
NDST4	3.83464e-74	-0.192411	0.273	0.362	6.84254e-70
EID1	6.51882e-74	0.370131	0.399	0.351	1.16322e-69
NR2E1	8.01932e-74	-0.194739	0.079	0.13	1.43097e-69
FOXP2	1.90113e-73	-0.251449	0.114	0.173	3.39237e-69
ZNF280D	1.91822e-73	0.30118	0.108	0.064	3.42288e-69
CCDC7	2.28455e-73	-0.204401	0.13	0.194	4.07655e-69
EPB41L5	4.33559e-73	-0.193739	0.248	0.332	7.73644e-69
SEMA5B	4.79219e-73	-0.189674	0.22	0.3	8.55118e-69
C17orf89	5.07574e-73	-0.183588	0.119	0.18	9.05716e-69
PLPP1	5.13784e-73	-0.19733	0.195	0.271	9.16797e-69
RFX2	6.58912e-73	-0.191842	0.245	0.328	1.17576e-68
KDM3B	8.32634e-73	-0.18165	0.236	0.32	1.48575e-68
ZNF788	9.65533e-73	-0.19317	0.077	0.128	1.7229e-68
ST8SIA2	1.03937e-72	-0.193889	0.117	0.178	1.85466e-68
MICU1	1.33623e-72	-0.180657	0.335	0.43	2.38437e-68
TBC1D4	1.35678e-72	-0.18835	0.062	0.109	2.42105e-68
ENO1	1.9994e-72	-0.186139	0.31	0.404	3.56774e-68
RAPH1	2.01981e-72	-0.188136	0.487	0.592	3.60415e-68
SYNE2	2.24028e-72	-0.149292	0.846	0.912	3.99756e-68
JAM3	2.24824e-72	-0.193178	0.159	0.227	4.01177e-68
ICA1L	2.47622e-72	-0.18232	0.204	0.282	4.41857e-68
GPHN	2.89773e-72	-0.176379	0.713	0.8	5.1707e-68
LPP	4.54704e-72	-0.203025	0.304	0.394	8.11373e-68
C14orf159	6.5758e-72	-0.21827	0.103	0.158	1.17339e-67
EZH2	6.87842e-72	-0.182569	0.367	0.464	1.22738e-67
POLE	7.32093e-72	-0.190125	0.118	0.178	1.30635e-67
MAP3K4	8.20334e-72	-0.189008	0.2	0.276	1.4638e-67
FBLN7	9.9693e-72	-0.188932	0.124	0.186	1.77892e-67
HACD3	1.21582e-71	-0.181179	0.309	0.401	2.1695e-67
BRK1	1.50827e-71	0.382662	0.327	0.277	2.69136e-67
PTK2	2.69456e-71	-0.171346	0.666	0.76	4.80817e-67
AKAP12	3.10434e-71	-0.193823	0.224	0.304	5.53938e-67
WDHD1	3.95925e-71	-0.189884	0.186	0.259	7.06489e-67
ATF7IP	5.25917e-71	-0.176599	0.474	0.582	9.38447e-67
WWC2	5.59835e-71	-0.211226	0.107	0.163	9.9897e-67
HINT1	6.60246e-71	0.271055	0.642	0.626	1.17814e-66
MEIS3	7.57616e-71	-0.177923	0.098	0.154	1.35189e-66
MROH8	9.37e-71	-0.193617	0.069	0.117	1.67198e-66
CDK19	9.51833e-71	-0.196346	0.421	0.518	1.69845e-66
SOX4	1.1727e-70	0.213447	0.749	0.741	2.09256e-66
SLC25A13	1.76107e-70	-0.199732	0.121	0.181	3.14245e-66
PARP8	2.04362e-70	-0.192272	0.06	0.105	3.64663e-66
USP6NL	2.16994e-70	-0.186179	0.19	0.263	3.87204e-66
CAMK1D	2.18464e-70	-0.194394	0.427	0.528	3.89827e-66
IFT52	3.15341e-70	-0.179312	0.119	0.179	5.62695e-66
NUP214	3.36797e-70	-0.176606	0.235	0.316	6.0098e-66
ACER3	3.67251e-70	-0.187106	0.198	0.273	6.55322e-66
AMOTL1	4.19544e-70	-0.191629	0.173	0.243	7.48634e-66
ZNF44	5.22388e-70	-0.180767	0.142	0.207	9.32149e-66
SFRP1	5.25984e-70	-0.192678	0.627	0.724	9.38566e-66
PMEPA1	5.58009e-70	-0.182584	0.075	0.124	9.95711e-66
GALNT1	6.60336e-70	-0.17796	0.188	0.262	1.1783e-65
NT5DC1	6.76511e-70	-0.17963	0.084	0.136	1.20717e-65
NF1	9.73922e-70	-0.172458	0.589	0.695	1.73787e-65
NDUFA5	1.15316e-69	0.368859	0.314	0.262	2.0577e-65
SORBS2	1.25485e-69	-0.18798	0.33	0.424	2.23916e-65
BRAF	1.81435e-69	-0.16902	0.464	0.568	3.23753e-65
ATP9B	1.86787e-69	-0.165241	0.362	0.46	3.33303e-65
PIAS2	2.11149e-69	-0.171731	0.21	0.288	3.76774e-65
COX7C	2.44332e-69	-0.186557	0.144	0.209	4.35986e-65
SLC36A4	2.47187e-69	-0.165289	0.199	0.275	4.41081e-65
DENND4C	2.59365e-69	-0.186109	0.332	0.424	4.62811e-65
ZNF708	2.85149e-69	-0.174114	0.16	0.228	5.0882e-65
GADD45A	3.06693e-69	0.311094	0.105	0.063	5.47263e-65
PDE1A	3.41998e-69	0.451223	0.184	0.133	6.10262e-65
CADM1	3.46801e-69	0.240017	0.671	0.659	6.18832e-65
TSPAN5	4.99208e-69	-0.178727	0.546	0.652	8.90786e-65
DPY19L1	5.05013e-69	-0.17508	0.151	0.218	9.01145e-65
DNMT1	6.17196e-69	-0.184371	0.188	0.26	1.10132e-64
SPPL3	6.93916e-69	-0.173652	0.394	0.493	1.23822e-64
SMARCC1	8.64294e-69	-0.183733	0.608	0.708	1.54225e-64
RAD9A	8.69663e-69	-0.183409	0.118	0.177	1.55183e-64
CIT	9.11507e-69	-0.212119	0.11	0.167	1.62649e-64
DPP10	9.12386e-69	-0.308576	0.238	0.314	1.62806e-64
XRCC3	1.02241e-68	-0.17988	0.076	0.124	1.82438e-64
BLCAP	1.36605e-68	-0.175572	0.136	0.199	2.43758e-64
ZNF100	2.09019e-68	-0.174435	0.084	0.135	3.72973e-64
GAB1	2.37285e-68	-0.186049	0.225	0.302	4.23412e-64
ATP6V1G1	2.46849e-68	0.384613	0.347	0.298	4.40477e-64
DLGAP4	2.84598e-68	-0.187639	0.215	0.292	5.07837e-64
RNF7	3.22003e-68	0.391097	0.221	0.169	5.74581e-64
GBE1	3.41882e-68	-0.274149	0.09	0.141	6.10055e-64
L2HGDH	3.42814e-68	-0.18371	0.179	0.249	6.11717e-64
RPS23	3.59266e-68	-0.178753	0.64	0.749	6.41075e-64
DGKH	4.15537e-68	-0.187538	0.147	0.212	7.41483e-64
SEMA6D	4.48582e-68	-0.229469	0.186	0.257	8.0045e-64
PRKD3	6.13743e-68	-0.160815	0.178	0.25	1.09516e-63
TAF2	8.39423e-68	-0.169744	0.201	0.275	1.49787e-63
KLHL23	9.09764e-68	-0.176903	0.369	0.464	1.62338e-63
MEF2A	9.73781e-68	-0.173233	0.365	0.462	1.73761e-63
LTBP4	9.88751e-68	-0.186409	0.175	0.244	1.76433e-63
TMEM161B	1.39283e-67	-0.164884	0.175	0.245	2.48537e-63
LARS2	1.39435e-67	-0.183036	0.165	0.232	2.48808e-63
PHACTR4	1.80708e-67	-0.16739	0.406	0.506	3.22455e-63
MARS	2.29587e-67	0.300325	0.151	0.103	4.09675e-63
DDX18	3.24641e-67	-0.187709	0.234	0.314	5.79289e-63
PDE4D	3.62419e-67	-0.210721	0.152	0.218	6.46701e-63
PEX14	4.9436e-67	-0.179088	0.149	0.213	8.82136e-63
ZNF738	5.75225e-67	-0.167316	0.129	0.191	1.02643e-62
SCGB2B2	7.06849e-67	-0.202307	0.089	0.139	1.2613e-62
SPDYE3	7.20324e-67	-0.195997	0.317	0.404	1.28535e-62
ZNFX1	8.65016e-67	-0.157386	0.058	0.101	1.54354e-62
REST	8.86422e-67	-0.16936	0.157	0.223	1.58173e-62
COX5B	9.78123e-67	-0.17552	0.151	0.218	1.74536e-62
VPRBP	1.22702e-66	-0.17229	0.147	0.211	2.1895e-62
RBP1	1.66841e-66	-0.164321	0.063	0.109	2.97712e-62
AVL9	1.9038e-66	-0.17055	0.277	0.362	3.39714e-62
TACR1	2.69359e-66	-0.212393	0.087	0.138	4.80645e-62
IFT88	3.79359e-66	-0.185456	0.149	0.213	6.76928e-62
ZNF521	5.41654e-66	-0.169015	0.246	0.326	9.66528e-62
NOSTRIN	5.89566e-66	-0.197225	0.073	0.12	1.05202e-61
TNFAIP8	6.29607e-66	-0.188711	0.066	0.111	1.12347e-61
KLHDC10	6.37791e-66	-0.200158	0.264	0.344	1.13807e-61
RTN4	6.40849e-66	0.259165	0.606	0.59	1.14353e-61
SLC16A10	9.30936e-66	-0.184866	0.096	0.149	1.66116e-61
ORC4	1.01943e-65	-0.172089	0.298	0.386	1.81906e-61
CCND2	1.1506e-65	0.277324	0.563	0.54	2.05314e-61
POU2F1	2.037e-65	-0.177362	0.531	0.632	3.63482e-61
UNK	2.11449e-65	-0.177042	0.174	0.243	3.7731e-61
PRTFDC1	2.46762e-65	-0.197091	0.159	0.224	4.40323e-61
MYO9B	2.74894e-65	-0.170504	0.218	0.293	4.90522e-61
FRYL	2.86008e-65	-0.165558	0.391	0.489	5.10352e-61
HYAL2	2.93329e-65	-0.129669	0.058	0.102	5.23417e-61
WDR60	3.42042e-65	-0.16958	0.216	0.291	6.1034e-61
MECOM	6.36178e-65	-0.173105	0.504	0.616	1.1352e-60
DCLK2	6.48862e-65	-0.168502	0.219	0.294	1.15783e-60
CUL5	9.70041e-65	-0.169959	0.345	0.436	1.73094e-60
DDX46	1.09544e-64	-0.173358	0.298	0.383	1.95469e-60
ID4	1.25496e-64	0.29582	0.502	0.472	2.23936e-60
FANCC	1.2781e-64	-0.1901	0.18	0.248	2.28064e-60
MMS22L	1.4541e-64	-0.168185	0.355	0.448	2.5947e-60
PRPF4B	1.57142e-64	-0.172642	0.313	0.401	2.80404e-60
DENND5B	1.60682e-64	-0.174659	0.451	0.552	2.86721e-60
KLHL28	1.96096e-64	-0.178308	0.242	0.321	3.49914e-60
ATP8B1	2.08195e-64	-0.223012	0.144	0.205	3.71503e-60
KCNB2	2.51566e-64	-0.238957	0.211	0.282	4.48894e-60
NUP205	2.55814e-64	-0.165487	0.148	0.212	4.56475e-60
NAA16	3.01082e-64	-0.161925	0.222	0.298	5.37251e-60
CCDC91	3.54429e-64	-0.176325	0.372	0.466	6.32443e-60
SRGAP3	3.68309e-64	-0.149448	0.702	0.799	6.57211e-60
R3HDM2	3.72165e-64	-0.187591	0.359	0.449	6.64091e-60
RALGPS2	4.05211e-64	-0.182845	0.207	0.279	7.23058e-60
CTSC	4.78757e-64	-0.169936	0.065	0.108	8.54294e-60
ENOSF1	4.85694e-64	-0.16269	0.282	0.367	8.66673e-60
GSTCD	5.89581e-64	-0.183198	0.162	0.227	1.05205e-59
PBX4	6.35771e-64	-0.175756	0.201	0.272	1.13447e-59
COMMD6	7.46215e-64	-0.181956	0.235	0.314	1.33155e-59
TMTC4	7.91496e-64	-0.164537	0.152	0.216	1.41235e-59
ANGPTL1	1.09288e-63	-0.176438	0.075	0.122	1.95014e-59
WIPF1	1.18765e-63	-0.177074	0.113	0.168	2.11924e-59
DPYD	1.29037e-63	0.397278	0.127	0.085	2.30253e-59
CAV3	1.48207e-63	-0.195995	0.077	0.123	2.6446e-59
SOX6	1.53332e-63	-0.206765	0.41	0.5	2.73605e-59
AFF4	1.53692e-63	-0.170509	0.379	0.471	2.74248e-59
RPS7	1.83568e-63	0.331124	0.416	0.375	3.27559e-59
DPY19L3	2.17706e-63	-0.1695	0.191	0.261	3.88474e-59
RP11-15H20.8	2.31051e-63	-0.151239	0.111	0.166	4.12287e-59
PTPRD	2.59025e-63	0.803553	0.334	0.3	4.62204e-59
HIST1H1D	4.43506e-63	-0.101821	0.111	0.168	7.91392e-59
ASIP	4.63964e-63	-0.188881	0.102	0.155	8.27897e-59
HERC2	6.36949e-63	-0.163623	0.384	0.48	1.13657e-58
MICU3	6.73234e-63	-0.168409	0.174	0.241	1.20132e-58
CALM3	7.68364e-63	0.366342	0.256	0.207	1.37107e-58
TTF1	9.18519e-63	-0.161066	0.144	0.206	1.63901e-58
CDC25C	1.1054e-62	-0.213492	0.066	0.11	1.97247e-58
KDM5B	1.3345e-62	-0.191271	0.332	0.418	2.38129e-58
TMEM230	1.39279e-62	0.326504	0.208	0.157	2.48529e-58
NCOA3	1.52724e-62	-0.193451	0.221	0.293	2.72521e-58
PLEKHG4B	1.61369e-62	-0.160994	0.226	0.302	2.87948e-58
ZNF618	1.64255e-62	-0.162202	0.195	0.266	2.93096e-58
ERGIC3	1.80555e-62	-0.1537	0.072	0.118	3.22183e-58
HLCS	1.81525e-62	-0.19036	0.164	0.228	3.23913e-58
PHYHIPL	2.47063e-62	-0.183079	0.092	0.143	4.40859e-58
LIN7A	2.78404e-62	0.35203	0.14	0.096	4.96784e-58
PPT1	3.26206e-62	-0.162267	0.113	0.167	5.82081e-58
EVI5	3.77674e-62	-0.175544	0.329	0.417	6.73922e-58
PTBP2	4.75665e-62	-0.15885	0.552	0.651	8.48776e-58
TCFL5	6.19705e-62	-0.16163	0.066	0.109	1.1058e-57
SNX9	7.64415e-62	-0.182961	0.214	0.286	1.36402e-57
ITPA	7.93931e-62	0.299953	0.112	0.072	1.41669e-57
TTI1	1.03581e-61	-0.173302	0.094	0.144	1.8483e-57
SLC2A4RG	1.04032e-61	-0.15738	0.064	0.107	1.85635e-57
ZNF143	1.04226e-61	-0.168094	0.087	0.136	1.85981e-57
SLC25A26	1.17943e-61	-0.158723	0.18	0.248	2.10458e-57
ZNF732	1.26937e-61	-0.16291	0.077	0.123	2.26507e-57
NOS1AP	1.43377e-61	-0.156672	0.241	0.318	2.55842e-57
GPR156	1.80544e-61	-0.226942	0.114	0.167	3.22163e-57
HS2ST1	1.85354e-61	-0.178906	0.278	0.358	3.30746e-57
RFC1	2.08605e-61	-0.161941	0.187	0.255	3.72234e-57
DYRK1A	2.13173e-61	-0.181076	0.448	0.543	3.80386e-57
KIAA0355	2.14812e-61	-0.165117	0.148	0.209	3.83311e-57
C14orf166	2.42761e-61	0.381112	0.296	0.25	4.33183e-57
PPP2R3A	2.64044e-61	-0.178697	0.278	0.36	4.71159e-57
ELOVL2	2.70398e-61	-0.162023	0.092	0.142	4.82498e-57
QRICH1	2.70697e-61	-0.155573	0.183	0.252	4.83031e-57
TLE4	3.14095e-61	-0.205549	0.189	0.254	5.60471e-57
BEND7	3.50237e-61	-0.184786	0.127	0.183	6.24963e-57
PZP	3.57643e-61	-0.176823	0.074	0.119	6.38178e-57
SMO	3.84156e-61	-0.160655	0.094	0.143	6.85487e-57
NUP210	4.09481e-61	-0.176962	0.109	0.162	7.30677e-57
MTA3	4.1835e-61	-0.175704	0.223	0.296	7.46503e-57
RPL19	5.435e-61	0.235267	0.661	0.652	9.69821e-57
LSM4	5.44452e-61	0.341632	0.365	0.321	9.7152e-57
PABPC1	5.83913e-61	0.340889	0.334	0.287	1.04193e-56
MDFIC	6.46699e-61	-0.179706	0.071	0.115	1.15397e-56
SUPT6H	7.68916e-61	-0.162558	0.12	0.176	1.37205e-56
MGEA5	8.29533e-61	-0.158062	0.361	0.453	1.48022e-56
EXO1	9.03607e-61	-0.16653	0.064	0.107	1.6124e-56
ARPC3	1.19811e-60	0.347494	0.369	0.327	2.13791e-56
MRE11A	2.11009e-60	-0.158709	0.108	0.161	3.76525e-56
SAMD12	2.81275e-60	-0.20545	0.099	0.15	5.01907e-56
ENPEP	2.82163e-60	-0.181748	0.103	0.154	5.03491e-56
AKAP13	3.00516e-60	-0.15716	0.345	0.434	5.36241e-56
SYT16	3.10526e-60	-0.162891	0.075	0.121	5.54102e-56
TASP1	3.13549e-60	0.32128	0.219	0.169	5.59497e-56
FOXG1	3.94626e-60	-0.233173	0.529	0.613	7.0417e-56
NEK7	5.03367e-60	-0.168817	0.187	0.255	8.98208e-56
YWHAG	5.31301e-60	0.331522	0.291	0.241	9.48053e-56
MGAT5	5.78338e-60	-0.169237	0.186	0.254	1.03199e-55
NCOA5	6.00844e-60	-0.15825	0.087	0.135	1.07215e-55
RP1-5O6.7	7.36609e-60	-0.156798	0.239	0.314	1.31441e-55
ARHGAP5	9.3356e-60	-0.166432	0.344	0.433	1.66584e-55
RPL36	1.29965e-59	-0.173797	0.305	0.391	2.3191e-55
ZNF423	1.40366e-59	-0.171152	0.225	0.297	2.5047e-55
TEX9	1.47586e-59	-0.161194	0.136	0.195	2.63353e-55
FCHSD2	1.553e-59	-0.172172	0.514	0.61	2.77118e-55
MAP2K4	1.7373e-59	-0.151929	0.251	0.329	3.10004e-55
ODC1	2.0793e-59	0.34966	0.425	0.39	3.71031e-55
VSIG10	2.16158e-59	-0.158371	0.084	0.131	3.85713e-55
VPS13A	2.21223e-59	-0.152385	0.204	0.275	3.94749e-55
TOP1	2.38417e-59	-0.172542	0.268	0.346	4.25432e-55
TUBGCP3	2.42878e-59	-0.152689	0.197	0.266	4.33392e-55
ZNF565	2.48838e-59	-0.164098	0.342	0.43	4.44026e-55
ACSS2	2.81898e-59	-0.167857	0.082	0.129	5.0302e-55
SMAD1	3.22491e-59	-0.161863	0.084	0.131	5.75453e-55
SEM1	3.28346e-59	-0.178333	0.167	0.23	5.859e-55
TPD52L2	3.51015e-59	-0.163029	0.09	0.138	6.26351e-55
COPA	3.76957e-59	-0.166843	0.217	0.289	6.72641e-55
ACVR1	4.04313e-59	-0.181055	0.114	0.166	7.21456e-55
SKIV2L2	4.9647e-59	-0.166042	0.277	0.356	8.85901e-55
SCFD1	5.42128e-59	-0.162857	0.371	0.462	9.67373e-55
RTTN	6.20787e-59	-0.173933	0.139	0.197	1.10773e-54
MYL12B	6.44647e-59	0.364853	0.25	0.203	1.15031e-54
ZNF22	6.65883e-59	0.339296	0.148	0.104	1.1882e-54
FBXL14	7.25571e-59	-0.166558	0.17	0.233	1.29471e-54
CACNG7	7.69806e-59	-0.160806	0.074	0.118	1.37364e-54
STXBP5L	1.46947e-58	-0.178925	0.102	0.153	2.62212e-54
ZNF362	1.48456e-58	-0.155479	0.09	0.139	2.64905e-54
MCCC2	1.52083e-58	-0.156478	0.09	0.138	2.71376e-54
POTEF	1.65716e-58	-0.175786	0.371	0.458	2.95704e-54
PTPRJ	1.77203e-58	-0.165648	0.256	0.332	3.162e-54
SLC20A2	1.8329e-58	-0.176448	0.235	0.309	3.27062e-54
CAND1	1.97108e-58	-0.147698	0.272	0.352	3.5172e-54
LRRC41	1.99218e-58	-0.164005	0.169	0.232	3.55484e-54
NACA2	2.26803e-58	0.361288	0.22	0.173	4.04707e-54
R3HCC1L	2.40372e-58	-0.162769	0.116	0.17	4.2892e-54
TARSL2	2.50048e-58	-0.168129	0.106	0.157	4.46185e-54
SH3PXD2B	2.5331e-58	-0.167311	0.232	0.304	4.52006e-54
ALKBH1	2.54622e-58	-0.165371	0.096	0.145	4.54348e-54
ZNF20	2.92642e-58	-0.165463	0.064	0.106	5.2219e-54
RPL22	3.73732e-58	0.35077	0.322	0.278	6.66888e-54
GALNT14	3.94317e-58	-0.160272	0.066	0.108	7.0362e-54
SEC61G	4.65533e-58	-0.176938	0.067	0.108	8.30697e-54
MTR	5.6477e-58	-0.151805	0.22	0.291	1.00778e-53
SCG5	5.81273e-58	0.338347	0.362	0.319	1.03722e-53
CAD	6.94619e-58	-0.158034	0.081	0.127	1.23948e-53
VPS13B	6.97969e-58	-0.151805	0.5	0.605	1.24546e-53
SAP18	7.3011e-58	0.353993	0.289	0.244	1.30281e-53
NMT2	7.62274e-58	-0.153265	0.154	0.214	1.3602e-53
ASPSCR1	8.46217e-58	-0.165342	0.105	0.155	1.50999e-53
RMND5B	8.67345e-58	-0.161054	0.132	0.188	1.54769e-53
DYM	9.85472e-58	-0.161199	0.34	0.426	1.75848e-53
PTPDC1	1.36504e-57	-0.160431	0.124	0.178	2.43578e-53
VEPH1	1.62053e-57	-0.154358	0.179	0.245	2.89167e-53
PREX1	1.92538e-57	-0.166472	0.12	0.173	3.43565e-53
NCAPD3	2.23685e-57	-0.17254	0.121	0.175	3.99143e-53
ZNF292	2.2914e-57	-0.138448	0.574	0.679	4.08878e-53
KIAA1328	2.51393e-57	-0.167592	0.36	0.448	4.48585e-53
THOC1	2.5952e-57	-0.149962	0.233	0.306	4.63087e-53
PPIA	2.62411e-57	0.297975	0.518	0.498	4.68247e-53
A2M	2.66892e-57	-0.163093	0.093	0.141	4.76241e-53
PLCL2	3.90349e-57	-0.159932	0.225	0.297	6.96539e-53
PDZD2	4.80735e-57	-0.186427	0.12	0.173	8.57824e-53
IFT81	7.10236e-57	-0.161252	0.215	0.284	1.26735e-52
ATG7	1.02276e-56	-0.178821	0.308	0.389	1.82502e-52
BARD1	1.03369e-56	-0.151196	0.206	0.276	1.84452e-52
ABCC1	1.11597e-56	-0.151035	0.097	0.146	1.99133e-52
COX7A2	1.13134e-56	-0.159528	0.208	0.279	2.01877e-52
COX6B1	1.53276e-56	-0.167743	0.119	0.173	2.73506e-52
LCLAT1	1.70256e-56	-0.161202	0.236	0.308	3.03804e-52
EMID1	1.84823e-56	-0.159684	0.074	0.117	3.29799e-52
INTU	2.17534e-56	-0.149484	0.357	0.447	3.88168e-52
MIPOL1	2.2055e-56	-0.161391	0.262	0.339	3.9355e-52
HMGXB4	2.52401e-56	-0.150246	0.204	0.272	4.50384e-52
OXCT1	2.75908e-56	-0.155443	0.15	0.209	4.92331e-52
CWF19L2	3.73714e-56	-0.153551	0.17	0.233	6.66855e-52
TRDMT1	3.92178e-56	-0.158292	0.161	0.221	6.99803e-52
ARL6IP6	4.68139e-56	-0.142057	0.206	0.275	8.35347e-52
REEP3	5.06682e-56	-0.170741	0.18	0.244	9.04123e-52
HIP1	5.92916e-56	-0.163396	0.292	0.372	1.058e-51
HILPDA	6.14755e-56	-0.132669	0.078	0.122	1.09697e-51
NUSAP1	7.54818e-56	-0.157332	0.141	0.199	1.3469e-51
BACE2	9.54141e-56	-0.159324	0.067	0.108	1.70257e-51
VOPP1	9.74436e-56	-0.148501	0.337	0.423	1.73878e-51
FMN2	1.01037e-55	-0.165432	0.274	0.351	1.80291e-51
FHOD3	1.02987e-55	-0.136828	0.571	0.675	1.83771e-51
SET	1.27889e-55	0.33491	0.471	0.445	2.28205e-51
SARS	1.38478e-55	0.320949	0.273	0.225	2.471e-51
ZNF337	1.99491e-55	0.297842	0.159	0.115	3.55972e-51
TERF2IP	2.18789e-55	0.328724	0.322	0.277	3.90408e-51
IMMP1L	3.0012e-55	-0.155004	0.264	0.34	5.35535e-51
POFUT1	3.48351e-55	-0.147801	0.062	0.102	6.21597e-51
RAD54L2	3.75008e-55	-0.163457	0.168	0.229	6.69165e-51
WASHC1	4.55695e-55	-0.147727	0.2	0.267	8.13142e-51
CDK5RAP2	5.24482e-55	-0.137262	0.232	0.304	9.35887e-51
TTC21B	5.33252e-55	-0.142924	0.141	0.198	9.51535e-51
TBC1D32	6.63576e-55	-0.167709	0.22	0.289	1.18409e-50
ST3GAL6	7.31174e-55	-0.147345	0.166	0.228	1.30471e-50
HS6ST3	7.69517e-55	-0.213094	0.395	0.473	1.37313e-50
BCHE	7.89263e-55	0.311838	0.127	0.087	1.40836e-50
TTC7B	8.834e-55	-0.159704	0.245	0.318	1.57634e-50
MYEOV2	9.2187e-55	-0.172459	0.132	0.187	1.64499e-50
PLXDC2	9.45979e-55	0.381371	0.184	0.139	1.688e-50
NSUN6	1.04094e-54	-0.171657	0.295	0.375	1.85746e-50
TADA2A	1.30061e-54	-0.156443	0.116	0.168	2.32081e-50
SUMO1	1.36993e-54	0.327952	0.394	0.359	2.44449e-50
CDK5RAP1	1.62288e-54	-0.146963	0.106	0.156	2.89587e-50
AMBRA1	1.67132e-54	0.12252	0.945	0.945	2.9823e-50
C16orf45	1.74043e-54	-0.144383	0.259	0.334	3.10563e-50
ZNF85	1.96348e-54	-0.141925	0.083	0.128	3.50363e-50
SMURF2	2.63978e-54	-0.138284	0.258	0.333	4.71042e-50
ARNT2	2.72471e-54	-0.157458	0.138	0.194	4.86198e-50
CCDC171	2.90719e-54	-0.156327	0.261	0.336	5.18759e-50
GRIA1	3.84851e-54	0.416625	0.361	0.325	6.86728e-50
LRRC16A	5.27714e-54	0.275693	0.52	0.495	9.41652e-50
TNS3	5.76209e-54	-0.159637	0.062	0.101	1.02819e-49
PLCG1	6.5142e-54	-0.144556	0.082	0.126	1.16239e-49
GNPTAB	7.26245e-54	-0.154382	0.143	0.2	1.29591e-49
EVC	7.65219e-54	-0.162642	0.093	0.138	1.36546e-49
GOLM1	1.3457e-53	-0.13328	0.345	0.434	2.40126e-49
FZD2	1.37555e-53	-0.131183	0.085	0.13	2.45453e-49
NOTCH3	1.46916e-53	-0.150499	0.112	0.162	2.62157e-49
PBRM1	1.50676e-53	-0.14871	0.356	0.444	2.68867e-49
UHRF2	2.26655e-53	-0.143321	0.205	0.272	4.04443e-49
C1GALT1	2.35551e-53	-0.136459	0.164	0.225	4.20317e-49
RBPJ	2.83576e-53	-0.161906	0.491	0.584	5.06013e-49
SNRPB2	3.07225e-53	0.295828	0.143	0.101	5.48213e-49
PARP4	3.0944e-53	-0.155533	0.127	0.179	5.52165e-49
BCL11A	3.65907e-53	0.300788	0.481	0.453	6.52925e-49
BCAR3	3.67013e-53	-0.161694	0.119	0.169	6.54898e-49
UQCRQ	4.12321e-53	-0.153126	0.108	0.158	7.35745e-49
BRI3BP	4.78947e-53	-0.147719	0.062	0.1	8.54633e-49
C4orf19	5.25817e-53	-0.151322	0.09	0.136	9.38268e-49
HOOK2	5.38364e-53	-0.153578	0.166	0.225	9.60656e-49
RALY	5.47177e-53	-0.143041	0.224	0.293	9.76383e-49
PRPF3	5.81119e-53	-0.152264	0.114	0.165	1.03695e-48
SHMT1	5.91698e-53	-0.152006	0.08	0.123	1.05583e-48
2023-03-08	5.93616e-53	-0.144971	0.074	0.116	1.05925e-48
ORC2	6.97012e-53	-0.149655	0.187	0.251	1.24375e-48
DGCR8	7.00412e-53	-0.15563	0.159	0.216	1.24982e-48
ZNF302	8.06484e-53	-0.127148	0.227	0.298	1.43909e-48
DHTKD1	8.73419e-53	-0.15148	0.145	0.201	1.55853e-48
JMJD1C	9.01137e-53	-0.142656	0.711	0.79	1.60799e-48
LRP5	9.67403e-53	-0.147723	0.119	0.17	1.72623e-48
ZNF644	1.15077e-52	-0.148497	0.375	0.462	2.05344e-48
MYH10	1.1513e-52	-0.150537	0.372	0.461	2.05437e-48
FAM227A	1.35798e-52	-0.139362	0.109	0.158	2.42319e-48
PNKP	1.68725e-52	-0.161401	0.081	0.124	3.01073e-48
EZR	1.71765e-52	0.318338	0.201	0.156	3.06498e-48
APAF1	1.79143e-52	-0.14316	0.073	0.115	3.19662e-48
ENOX1	1.87103e-52	0.370303	0.245	0.2	3.33866e-48
XRN1	1.92473e-52	-0.143538	0.304	0.384	3.43449e-48
PKD2	2.0655e-52	-0.145791	0.34	0.424	3.68568e-48
KIF24	2.31806e-52	-0.139135	0.069	0.11	4.13635e-48
SGIP1	2.4405e-52	-0.166211	0.278	0.353	4.35483e-48
PPDPF	2.75515e-52	-0.132076	0.182	0.248	4.91629e-48
DPH6	2.86771e-52	-0.191876	0.213	0.278	5.11715e-48
UNC79	2.88493e-52	0.330897	0.107	0.071	5.14786e-48
ANTXR1	3.29726e-52	-0.14092	0.343	0.428	5.88364e-48
TOP3A	3.38521e-52	-0.141794	0.15	0.207	6.04058e-48
ADAMTS18	3.48859e-52	-0.340786	0.223	0.281	6.22504e-48
NCAN	5.89803e-52	-0.134639	0.088	0.133	1.05244e-47
MSI1	6.38926e-52	-0.142555	0.241	0.313	1.1401e-47
MTMR7	7.1045e-52	-0.143287	0.083	0.127	1.26773e-47
RNF220	7.96499e-52	-0.212759	0.142	0.196	1.42127e-47
EEF1D	8.94391e-52	0.325347	0.357	0.318	1.59595e-47
CEP135	1.18344e-51	-0.151629	0.12	0.172	2.11173e-47
FAM135A	1.22452e-51	-0.145439	0.33	0.411	2.18503e-47
CACNG4	1.23371e-51	-0.150161	0.1	0.148	2.20143e-47
TMEM165	1.23997e-51	-0.136858	0.282	0.359	2.2126e-47
RPL7L1	1.32971e-51	0.350389	0.26	0.216	2.37274e-47
FAM102B	1.34514e-51	-0.144439	0.075	0.116	2.40026e-47
SS18L1	1.57339e-51	-0.14876	0.095	0.14	2.80757e-47
RMND1	1.72313e-51	-0.143978	0.131	0.184	3.07476e-47
CPNE8	1.76359e-51	0.261879	0.113	0.075	3.14695e-47
TNPO3	1.8977e-51	-0.132625	0.204	0.27	3.38625e-47
PANK2	2.33984e-51	0.310744	0.265	0.22	4.17521e-47
BCAS2	2.38208e-51	0.319053	0.165	0.122	4.25059e-47
SFPQ	2.43321e-51	0.300441	0.378	0.341	4.34182e-47
ATRN	2.52695e-51	0.283081	0.252	0.204	4.5091e-47
ZSWIM6	2.61922e-51	-0.18147	0.5	0.582	4.67373e-47
MPC1	2.74433e-51	0.303984	0.147	0.106	4.89697e-47
COA1	2.94344e-51	-0.146798	0.469	0.562	5.25228e-47
RIMS1	3.24273e-51	-0.151239	0.109	0.158	5.78632e-47
COCH	3.2761e-51	-0.126827	0.105	0.154	5.84587e-47
TPD52	3.3097e-51	-0.150013	0.153	0.209	5.90583e-47
NRDE2	4.16821e-51	-0.141145	0.083	0.126	7.43775e-47
PRMT9	4.19384e-51	-0.152078	0.11	0.159	7.48348e-47
KLHL5	4.61362e-51	-0.131669	0.214	0.282	8.23255e-47
C19orf25	5.15241e-51	-0.142263	0.151	0.208	9.19396e-47
AQR	7.54952e-51	-0.131631	0.198	0.263	1.34714e-46
PTPN1	7.58717e-51	-0.157072	0.128	0.179	1.35385e-46
C1QTNF3-AMACR	7.64796e-51	-0.162897	0.24	0.309	1.3647e-46
ZFYVE9	7.73324e-51	-0.143562	0.275	0.35	1.37992e-46
LRP12	9.49508e-51	-0.135561	0.125	0.177	1.6943e-46
EMP3	1.03312e-50	-0.146093	0.087	0.131	1.84349e-46
LARS	1.14741e-50	0.312586	0.309	0.266	2.04744e-46
IGF2BP1	1.50541e-50	-0.136677	0.238	0.308	2.68625e-46
EXOC6B	1.54006e-50	-0.148446	0.566	0.66	2.74808e-46
RREB1	1.73986e-50	-0.155398	0.095	0.14	3.10461e-46
NUDCD3	1.75139e-50	-0.136721	0.186	0.248	3.12518e-46
CCS	2.30413e-50	0.2678	0.123	0.084	4.11149e-46
GOLGA1	2.33671e-50	-0.129003	0.165	0.225	4.16963e-46
RC3H2	2.5961e-50	-0.136884	0.229	0.298	4.63249e-46
USP53	2.79539e-50	-0.138359	0.064	0.101	4.98809e-46
SLC4A7	3.18123e-50	-0.142469	0.364	0.448	5.67658e-46
AARS	3.35768e-50	0.287179	0.2	0.156	5.99144e-46
DHX30	3.68692e-50	-0.131034	0.177	0.238	6.57894e-46
SPIRE2	5.35597e-50	-0.128563	0.07	0.11	9.5572e-46
PHGDH	6.13429e-50	0.328317	0.243	0.199	1.0946e-45
CLIP4	6.5728e-50	-0.14584	0.11	0.158	1.17285e-45
MGST3	6.76671e-50	0.331965	0.363	0.33	1.20745e-45
MPHOSPH9	6.88295e-50	-0.150893	0.311	0.388	1.22819e-45
KCNQ2	6.90579e-50	-0.12287	0.073	0.114	1.23227e-45
RELL1	7.25412e-50	-0.14027	0.073	0.113	1.29442e-45
ZNF367	8.22069e-50	-0.142528	0.095	0.14	1.4669e-45
HES6	8.67914e-50	0.312977	0.389	0.355	1.54871e-45
AGPAT5	9.07833e-50	-0.123328	0.306	0.386	1.61994e-45
RP11-577H5.5	9.27141e-50	-0.14079	0.1	0.146	1.65439e-45
TRAPPC11	9.63666e-50	-0.145673	0.182	0.243	1.71956e-45
SMPD4	1.06594e-49	-0.147493	0.109	0.156	1.90206e-45
PRKDC	1.18408e-49	-0.136037	0.403	0.492	2.11287e-45
GID8	1.24473e-49	-0.131041	0.087	0.131	2.22109e-45
RNF157	1.30292e-49	-0.134321	0.227	0.295	2.32492e-45
PPFIBP1	1.35597e-49	-0.148726	0.149	0.204	2.41958e-45
GRID1	1.46669e-49	-0.164024	0.134	0.186	2.61716e-45
ATAD2B	1.52064e-49	-0.13722	0.293	0.371	2.71344e-45
RYK	1.52579e-49	-0.136015	0.271	0.344	2.72261e-45
TMEM87A	1.53865e-49	-0.136568	0.202	0.265	2.74556e-45
CNNM2	1.56424e-49	-0.140626	0.154	0.21	2.79123e-45
PSMB1	1.69892e-49	0.355937	0.285	0.245	3.03155e-45
L3MBTL1	1.72324e-49	-0.141072	0.096	0.141	3.07495e-45
NBPF11	1.94812e-49	-0.138055	0.115	0.164	3.47622e-45
POLA2	1.98582e-49	-0.142252	0.105	0.152	3.5435e-45
SAMD5	3.2583e-49	-0.171418	0.071	0.111	5.81411e-45
C1orf122	3.67891e-49	0.323933	0.216	0.172	6.56464e-45
SCAF11	4.92268e-49	-0.126975	0.295	0.373	8.78403e-45
MLLT3	7.17277e-49	0.308987	0.417	0.385	1.27991e-44
USP39	7.61966e-49	-0.140632	0.212	0.278	1.35965e-44
CCDC57	8.48861e-49	-0.142567	0.187	0.248	1.51471e-44
C5orf42	1.06628e-48	-0.137337	0.279	0.353	1.90266e-44
SBF2	1.1539e-48	-0.142149	0.574	0.667	2.05901e-44
KCNIP1	1.44541e-48	-0.144825	0.103	0.15	2.57919e-44
HPS4	1.52131e-48	-0.125224	0.113	0.162	2.71462e-44
CAMLG	1.5329e-48	0.327982	0.253	0.21	2.73531e-44
AC003006.7	1.56268e-48	-0.16226	0.079	0.12	2.78845e-44
NSUN3	1.65792e-48	-0.140067	0.086	0.129	2.95839e-44
SNRPN	1.70443e-48	-0.177622	0.087	0.129	3.04138e-44
SRSF10	1.78295e-48	-0.13061	0.347	0.429	3.1815e-44
EFCAB13	1.96459e-48	-0.160428	0.157	0.211	3.50562e-44
SYNC	2.1001e-48	-0.120896	0.273	0.349	3.74741e-44
SFMBT1	2.16875e-48	-0.141068	0.082	0.123	3.86992e-44
EML5	2.22135e-48	-0.14834	0.101	0.147	3.96378e-44
TTLL5	2.22281e-48	-0.140364	0.322	0.4	3.96638e-44
BRD7	2.22447e-48	-0.122448	0.142	0.196	3.96935e-44
APH1B	2.55013e-48	-0.128557	0.135	0.187	4.55046e-44
OBSL1	2.78629e-48	-0.137265	0.068	0.106	4.97186e-44
TM7SF2	2.98355e-48	-0.119955	0.08	0.122	5.32385e-44
NHSL1	3.05866e-48	-0.134817	0.274	0.347	5.45787e-44
NCAPG2	3.22313e-48	-0.137709	0.11	0.157	5.75135e-44
MAP3K20	3.49297e-48	-0.160617	0.135	0.186	6.23286e-44
DPYSL5	4.06936e-48	-0.151446	0.314	0.389	7.26136e-44
WSB1	4.90098e-48	0.154612	0.715	0.713	8.74531e-44
MCM6	5.02688e-48	-0.136316	0.094	0.139	8.96996e-44
BMP2K	5.29925e-48	-0.145575	0.159	0.214	9.45599e-44
POMZP3	6.02646e-48	-0.139655	0.124	0.174	1.07536e-43
RPS25	6.06233e-48	-0.137902	0.286	0.362	1.08176e-43
ACVR1B	6.82363e-48	-0.134928	0.083	0.124	1.21761e-43
HM13	8.11089e-48	-0.151306	0.217	0.28	1.44731e-43
SCARB2	8.68752e-48	-0.131258	0.189	0.251	1.5502e-43
SARM1	9.06434e-48	-0.142282	0.115	0.163	1.61744e-43
FGFR1	1.10466e-47	-0.128595	0.284	0.357	1.97115e-43
PPP1R10	1.20428e-47	-0.133666	0.157	0.212	2.14892e-43
STIM1	1.62466e-47	-0.144595	0.151	0.205	2.89904e-43
IQGAP2	1.85567e-47	-0.127582	0.286	0.362	3.31126e-43
SREK1	2.01576e-47	-0.124844	0.205	0.269	3.59693e-43
CCDC144NL	2.43518e-47	-0.166047	0.195	0.254	4.34534e-43
KIAA1841	2.7549e-47	-0.13445	0.198	0.259	4.91584e-43
SH3GL3	2.87442e-47	-0.152082	0.099	0.144	5.12911e-43
PFKP	2.97012e-47	-0.140151	0.084	0.126	5.29989e-43
ANKUB1	3.0443e-47	-0.144907	0.299	0.374	5.43224e-43
PABPC1L	3.23436e-47	-0.144786	0.068	0.106	5.7714e-43
C19orf43	3.37266e-47	0.313511	0.315	0.275	6.01817e-43
CABIN1	3.43511e-47	-0.134472	0.156	0.212	6.12961e-43
UBE2E1	4.03468e-47	-0.139342	0.269	0.341	7.19949e-43
CCDC146	4.67171e-47	-0.155154	0.147	0.199	8.3362e-43
TMA7	5.37362e-47	-0.143434	0.189	0.251	9.58868e-43
SNX24	5.77927e-47	-0.156537	0.123	0.171	1.03125e-42
CRLS1	5.87158e-47	0.243592	0.11	0.074	1.04772e-42
NKAIN1	7.09019e-47	-0.149471	0.103	0.148	1.26517e-42
HES4	7.6001e-47	-0.11843	0.417	0.511	1.35616e-42
ATF7IP2	8.57438e-47	-0.133727	0.128	0.179	1.53001e-42
OSBPL9	9.34364e-47	-0.116564	0.251	0.322	1.66728e-42
C14orf145	1.02861e-46	-0.145122	0.224	0.288	1.83545e-42
SLC23A2	1.13911e-46	0.272859	0.194	0.151	2.03263e-42
RC3H1	1.16588e-46	-0.12649	0.272	0.345	2.08039e-42
AKIRIN1	1.3139e-46	0.313046	0.183	0.142	2.34452e-42
RPL32	1.48977e-46	-0.154728	0.695	0.781	2.65834e-42
SNRPE	1.67873e-46	-0.12803	0.164	0.221	2.99553e-42
PPP2R5C	1.74269e-46	-0.135149	0.362	0.444	3.10965e-42
FAM171A1	2.06999e-46	-0.134725	0.241	0.308	3.69369e-42
SEMA5A	2.59463e-46	-0.155556	0.268	0.338	4.62986e-42
TP53I13	2.60436e-46	-0.121831	0.075	0.114	4.64723e-42
DNAJC11	3.11989e-46	-0.148794	0.133	0.182	5.56713e-42
ADAMTS2	3.22243e-46	-0.146977	0.08	0.119	5.75011e-42
TOPBP1	3.27739e-46	-0.122047	0.158	0.214	5.84817e-42
VPS41	3.28803e-46	-0.125559	0.21	0.274	5.86716e-42
C16orf62	4.18159e-46	-0.130753	0.209	0.272	7.46163e-42
ITGAV	4.83566e-46	-0.135859	0.145	0.198	8.62875e-42
OVOL2	4.98907e-46	0.262161	0.121	0.085	8.9025e-42
FAM168B	5.20807e-46	-0.117937	0.191	0.253	9.29327e-42
CENPP	5.24123e-46	-0.168324	0.339	0.411	9.35244e-42
TTC3	5.67772e-46	0.241938	0.523	0.504	1.01313e-41
EML4	5.79748e-46	-0.120142	0.252	0.322	1.0345e-41
COL18A1	7.21908e-46	-0.141711	0.089	0.13	1.28817e-41
ATF6B	7.44903e-46	-0.1353	0.08	0.12	1.3292e-41
RPTOR	7.51424e-46	-0.124067	0.276	0.348	1.34084e-41
DNAJC1	7.72363e-46	-0.157765	0.39	0.47	1.37821e-41
PPM1E	8.02419e-46	-0.161298	0.414	0.494	1.43184e-41
MOB4	8.35553e-46	0.293033	0.131	0.094	1.49096e-41
DHX36	8.94876e-46	-0.119619	0.277	0.35	1.59682e-41
UBTD2	1.02743e-45	-0.139914	0.234	0.3	1.83335e-41
UHRF1BP1L	1.1545e-45	-0.131667	0.105	0.15	2.06009e-41
RAB22A	1.16238e-45	-0.139532	0.111	0.157	2.07415e-41
AKAP6	1.24835e-45	0.315197	0.167	0.127	2.22755e-41
TTC39C	1.36271e-45	-0.134618	0.219	0.283	2.43161e-41
ZNF428	1.37112e-45	0.281936	0.444	0.417	2.44662e-41
EFCAB11	1.37485e-45	-0.150339	0.108	0.154	2.45328e-41
CYP20A1	1.47001e-45	-0.142639	0.139	0.189	2.62308e-41
MAP4K5	1.57225e-45	-0.139368	0.381	0.462	2.80553e-41
DNM1L	1.62612e-45	-0.117374	0.276	0.348	2.90165e-41
ZNRF2	1.97808e-45	-0.12509	0.078	0.117	3.52969e-41
ADRA1A	2.0652e-45	0.273888	0.102	0.069	3.68514e-41
ZNF217	2.08385e-45	-0.127116	0.078	0.117	3.71843e-41
SYT1	2.12472e-45	-0.130327	0.577	0.663	3.79135e-41
ITGB3BP	2.16299e-45	-0.129421	0.283	0.356	3.85964e-41
KCTD3	2.27318e-45	-0.120149	0.136	0.187	4.05627e-41
NDUFS6	2.45396e-45	-0.116389	0.155	0.211	4.37884e-41
SVIL	2.7996e-45	-0.119924	0.431	0.524	4.9956e-41
NECTIN3	3.75246e-45	-0.130683	0.174	0.23	6.69589e-41
GJC1	4.71226e-45	-0.125677	0.131	0.181	8.40856e-41
ZNF254	4.78242e-45	-0.128494	0.428	0.518	8.53375e-41
XBP1	5.32069e-45	0.250807	0.11	0.075	9.49424e-41
ZEB2	5.77174e-45	0.381309	0.208	0.169	1.02991e-40
CELF5	5.93143e-45	-0.122216	0.141	0.193	1.05841e-40
TMEM209	6.06722e-45	-0.130789	0.12	0.167	1.08263e-40
CCDC125	6.79711e-45	-0.140787	0.093	0.135	1.21288e-40
CTNNBL1	7.07298e-45	-0.131429	0.123	0.171	1.2621e-40
CHEK1	7.14977e-45	-0.11557	0.16	0.215	1.27581e-40
IQCB1	7.74662e-45	-0.127334	0.204	0.265	1.38231e-40
NSD2	8.44141e-45	-0.137097	0.452	0.539	1.50629e-40
DNAJC5	9.18687e-45	-0.137802	0.116	0.162	1.6393e-40
TRIM73	9.69092e-45	-0.128869	0.067	0.104	1.72925e-40
FAM107B	9.79091e-45	-0.131736	0.119	0.167	1.74709e-40
XPO7	1.01741e-44	-0.114114	0.193	0.253	1.81546e-40
SNCAIP	1.048e-44	-0.154354	0.409	0.49	1.87005e-40
MBD5	1.12358e-44	-0.134318	0.672	0.756	2.00491e-40
RPP38	1.14342e-44	-0.132124	0.15	0.202	2.04032e-40
MFSD14C	1.29383e-44	-0.126609	0.479	0.571	2.30872e-40
ACACB	1.39378e-44	-0.131632	0.086	0.126	2.48707e-40
LRRN1	1.48677e-44	-0.118063	0.302	0.377	2.653e-40
HIBCH	1.60145e-44	-0.117387	0.389	0.476	2.85763e-40
RNF121	1.60728e-44	-0.128996	0.131	0.179	2.86803e-40
KIAA1324L	1.76209e-44	-0.126271	0.161	0.215	3.14426e-40
UHRF1BP1	1.7762e-44	0.300007	0.22	0.178	3.16946e-40
HACD2	2.00787e-44	-0.129966	0.075	0.113	3.58284e-40
NUP85	2.03012e-44	-0.123389	0.075	0.112	3.62254e-40
DTWD2	2.44258e-44	-0.119329	0.076	0.115	4.35854e-40
RHOBTB3	2.64474e-44	-0.114695	0.166	0.223	4.71928e-40
B3GAT2	2.65632e-44	-0.144424	0.26	0.328	4.73994e-40
CECR2	3.44121e-44	-0.121031	0.471	0.561	6.1405e-40
ERC1	3.50577e-44	-0.134052	0.566	0.655	6.25569e-40
TPM1	3.72394e-44	-0.124243	0.138	0.188	6.645e-40
PER3	4.01499e-44	-0.137255	0.079	0.118	7.16436e-40
ASAP3	4.19654e-44	-0.132375	0.091	0.132	7.4883e-40
GATAD2B	4.41777e-44	-0.130354	0.425	0.514	7.88307e-40
TBC1D14	6.51568e-44	-0.125003	0.118	0.164	1.16266e-39
NEK9	6.95053e-44	0.238795	0.117	0.081	1.24025e-39
STAU1	7.92588e-44	-0.132429	0.189	0.248	1.41429e-39
CBR4	8.71069e-44	-0.133655	0.48	0.57	1.55434e-39
LCORL	9.08113e-44	-0.130075	0.426	0.512	1.62044e-39
SIRT3	1.05582e-43	-0.117047	0.07	0.106	1.88401e-39
PAK1	1.07798e-43	-0.124044	0.303	0.377	1.92355e-39
NFIB	1.13239e-43	0.139813	0.88	0.872	2.02064e-39
FNDC3B	1.24376e-43	-0.124928	0.279	0.35	2.21936e-39
CNOT6	1.28646e-43	-0.11924	0.233	0.297	2.29557e-39
ZNF827	1.32016e-43	-0.120673	0.268	0.337	2.3557e-39
CENPC	1.42251e-43	-0.113205	0.16	0.214	2.53834e-39
XRCC4	1.4732e-43	-0.153305	0.146	0.196	2.62877e-39
SMARCA2	1.6734e-43	0.2672	0.134	0.097	2.98602e-39
TDRD3	1.68395e-43	-0.128141	0.297	0.37	3.00484e-39
PRPF8	1.8086e-43	-0.133203	0.166	0.22	3.22727e-39
PABPN1	1.81183e-43	-0.129004	0.236	0.3	3.23302e-39
ZNF714	1.88596e-43	-0.112357	0.218	0.281	3.36531e-39
SHOC2	1.93385e-43	-0.11753	0.204	0.264	3.45076e-39
UBE2M	2.06996e-43	0.31023	0.206	0.166	3.69363e-39
MAML2	2.72199e-43	-0.157995	0.083	0.122	4.85712e-39
ASXL3	3.06343e-43	-0.114923	0.092	0.134	5.46639e-39
CEP162	3.55921e-43	-0.131964	0.102	0.145	6.35106e-39
DST	3.80658e-43	-0.122604	0.329	0.406	6.79246e-39
NAPB	4.01578e-43	0.232055	0.103	0.069	7.16576e-39
INTS2	4.26058e-43	-0.122788	0.112	0.158	7.60258e-39
BSG	4.78962e-43	-0.114667	0.257	0.325	8.5466e-39
ELMO2	4.80516e-43	-0.128589	0.08	0.119	8.57433e-39
HES5	5.04557e-43	0.304979	0.358	0.324	9.00332e-39
DYNLL1	5.44841e-43	0.251746	0.503	0.487	9.72214e-39
MALT1	5.99637e-43	-0.140315	0.105	0.148	1.06999e-38
ATP6V1D	6.47076e-43	-0.117157	0.188	0.246	1.15464e-38
PRDM5	6.7998e-43	-0.134821	0.102	0.145	1.21336e-38
PLPP3	7.35554e-43	0.298084	0.309	0.271	1.31252e-38
PKP4	1.02302e-42	-0.122259	0.323	0.4	1.82548e-38
C3orf14	1.12478e-42	0.323081	0.218	0.179	2.00706e-38
ZC3H12C	1.22309e-42	-0.13124	0.223	0.285	2.18249e-38
SLC25A12	1.26086e-42	-0.127354	0.306	0.379	2.24987e-38
SLC16A4	1.29229e-42	-0.1163	0.234	0.299	2.30595e-38
VCL	1.40762e-42	-0.130591	0.24	0.303	2.51175e-38
SLC25A24	1.80653e-42	-0.118446	0.098	0.14	3.22357e-38
SPCS1	1.80873e-42	0.30765	0.386	0.358	3.22749e-38
ZNF589	1.99807e-42	-0.118118	0.195	0.253	3.56535e-38
PKM	1.99856e-42	-0.123254	0.249	0.317	3.56624e-38
MED6	2.08034e-42	-0.116731	0.112	0.157	3.71215e-38
TBC1D22A	2.12884e-42	-0.120345	0.285	0.357	3.7987e-38
FAM101A	2.85931e-42	-0.144236	0.077	0.115	5.10215e-38
KIRREL	3.00945e-42	-0.128279	0.159	0.211	5.37007e-38
TUBGCP5	3.27487e-42	-0.113009	0.096	0.138	5.84368e-38
YIPF4	3.33859e-42	-0.115744	0.21	0.271	5.95737e-38
GGA1	3.44642e-42	-0.117163	0.091	0.131	6.14979e-38
FAXC	3.55019e-42	-0.107199	0.076	0.114	6.33495e-38
GTF2IRD2B	3.64035e-42	-0.126902	0.101	0.143	6.49583e-38
SEC23A	3.76982e-42	-0.123144	0.163	0.217	6.72686e-38
CERS4	4.04463e-42	-0.135808	0.124	0.171	7.21724e-38
RP11-287D1.3	4.05502e-42	0.274344	0.15	0.112	7.23577e-38
SPG7	4.69947e-42	-0.110458	0.267	0.336	8.38574e-38
FSD1L	4.83149e-42	-0.107207	0.272	0.341	8.62131e-38
NAA38	4.90405e-42	-0.120994	0.182	0.239	8.75079e-38
LRPPRC	5.26749e-42	-0.120281	0.278	0.347	9.39931e-38
ZBTB20	5.62882e-42	-0.116522	0.758	0.834	1.00441e-37
TRRAP	6.00912e-42	-0.10515	0.253	0.32	1.07227e-37
ANKS1B	6.33943e-42	0.26248	0.412	0.375	1.13121e-37
SLC35C2	6.72645e-42	-0.118869	0.08	0.118	1.20027e-37
ARHGEF26	7.35274e-42	-0.119941	0.075	0.112	1.31202e-37
SMC4	7.76261e-42	-0.141816	0.17	0.223	1.38516e-37
DLGAP1	7.94939e-42	0.271662	0.625	0.619	1.41849e-37
RPS6KA5	7.9725e-42	-0.12248	0.195	0.253	1.42261e-37
LRIG2	8.29575e-42	-0.127493	0.196	0.254	1.48029e-37
HECTD2	8.83709e-42	-0.115692	0.123	0.17	1.57689e-37
TMEM135	9.7963e-42	-0.13384	0.23	0.292	1.74805e-37
DUSP16	1.03073e-41	-0.132582	0.147	0.196	1.83924e-37
RPS19BP1	1.23215e-41	0.294406	0.141	0.105	2.19864e-37
TBC1D9	1.33555e-41	-0.125703	0.127	0.174	2.38315e-37
IP6K1	1.3469e-41	-0.119616	0.222	0.284	2.40341e-37
PITPNA	1.49642e-41	-0.115329	0.15	0.201	2.67021e-37
ARL8B	1.52252e-41	-0.134289	0.131	0.178	2.71679e-37
CALD1	1.55579e-41	-0.123724	0.365	0.443	2.77616e-37
CTNNAL1	1.96745e-41	-0.113836	0.123	0.17	3.51072e-37
ROR2	2.03193e-41	-0.152719	0.122	0.166	3.62577e-37
ELP6	2.11683e-41	-0.109228	0.091	0.131	3.77726e-37
DSN1	2.15617e-41	-0.108327	0.086	0.125	3.84746e-37
ABHD3	2.1644e-41	-0.133057	0.2	0.257	3.86215e-37
STK24	2.20806e-41	-0.114668	0.172	0.226	3.94007e-37
AHI1	2.3119e-41	-0.118695	0.446	0.533	4.12535e-37
GINM1	2.37932e-41	-0.108128	0.158	0.211	4.24565e-37
PPM1L	2.39975e-41	-0.129178	0.265	0.332	4.28211e-37
CD320	2.45727e-41	-0.113115	0.093	0.134	4.38475e-37
UQCC2	2.51733e-41	-0.122811	0.104	0.147	4.49192e-37
MAP2K2	3.04236e-41	0.319273	0.235	0.197	5.4288e-37
CHD9	3.04795e-41	-0.119783	0.629	0.722	5.43877e-37
EPG5	3.41192e-41	-0.115233	0.144	0.194	6.08823e-37
TUBA1C	3.44821e-41	0.295258	0.144	0.108	6.15299e-37
RPL34	3.50945e-41	-0.121015	0.152	0.204	6.26226e-37
PSEN1	3.87744e-41	-0.12496	0.179	0.233	6.91891e-37
SGK3	4.53517e-41	-0.129679	0.077	0.114	8.09255e-37
UBE2Q2	5.25593e-41	-0.12894	0.119	0.164	9.37868e-37
INTS12	5.67893e-41	-0.116869	0.263	0.329	1.01335e-36
SRSF9	5.69906e-41	0.315873	0.34	0.309	1.01694e-36
LIMD1	6.08466e-41	-0.122918	0.115	0.159	1.08575e-36
BCL7A	6.4459e-41	-0.134283	0.155	0.206	1.15021e-36
KATNBL1	7.01003e-41	-0.118691	0.295	0.365	1.25087e-36
TYRO3	7.68254e-41	-0.126393	0.066	0.1	1.37087e-36
ECM2	7.95318e-41	-0.138751	0.123	0.168	1.41917e-36
ZNF93	8.75617e-41	-0.122158	0.092	0.132	1.56245e-36
ZNF680	9.14497e-41	-0.112508	0.07	0.105	1.63183e-36
CDC14A	9.77788e-41	-0.120381	0.166	0.219	1.74477e-36
VAC14	9.98107e-41	-0.110512	0.075	0.111	1.78102e-36
KDM5A	1.07728e-40	-0.102909	0.226	0.289	1.92229e-36
DHCR7	1.11222e-40	-0.120385	0.084	0.122	1.98465e-36
TMEM98	1.21565e-40	-0.0936156	0.155	0.208	2.16921e-36
PITHD1	1.35542e-40	0.28313	0.147	0.111	2.4186e-36
FBXL13	1.82683e-40	-0.111108	0.147	0.197	3.2598e-36
POT1	1.8842e-40	-0.105503	0.143	0.192	3.36217e-36
MAU2	1.94827e-40	-0.109483	0.121	0.166	3.47649e-36
HAUS1	2.16922e-40	-0.107305	0.115	0.16	3.87076e-36
FAM117B	2.20885e-40	-0.114021	0.23	0.293	3.94147e-36
HNRNPA0	2.21711e-40	0.343065	0.247	0.211	3.95622e-36
IGF1R	2.33673e-40	-0.108042	0.328	0.404	4.16967e-36
SOD1	2.85656e-40	0.308436	0.295	0.261	5.09725e-36
PUM2	2.94472e-40	-0.118065	0.59	0.681	5.25457e-36
SMARCC2	3.19447e-40	-0.115904	0.164	0.216	5.70021e-36
HEATR4	3.21864e-40	-0.116859	0.077	0.114	5.74334e-36
ACAT2	3.2635e-40	0.322199	0.251	0.214	5.8234e-36
INTS7	3.35175e-40	-0.109292	0.157	0.208	5.98087e-36
CLVS2	3.49766e-40	-0.125365	0.096	0.136	6.24122e-36
POLR3A	3.97226e-40	-0.119651	0.118	0.163	7.0881e-36
BBS9	4.34893e-40	-0.131001	0.201	0.258	7.76023e-36
ZNF790	4.44789e-40	-0.120391	0.135	0.182	7.93681e-36
B4GALT6	4.70985e-40	-0.122515	0.112	0.155	8.40425e-36
ZFHX4	5.32658e-40	-0.113958	0.515	0.606	9.50475e-36
SOX5	8.29563e-40	-0.110742	0.901	0.932	1.48027e-35
UBE2R2	8.35057e-40	-0.128388	0.406	0.487	1.49008e-35
GGA2	8.39079e-40	-0.114078	0.161	0.212	1.49725e-35
MPDZ	8.97635e-40	-0.128224	0.429	0.513	1.60174e-35
STT3B	9.02051e-40	-0.116606	0.238	0.301	1.60962e-35
CRTAP	1.00058e-39	-0.104129	0.072	0.108	1.78543e-35
TSPAN31	1.01976e-39	-0.115398	0.09	0.129	1.81965e-35
TDRP	1.15915e-39	-0.130483	0.087	0.124	2.06838e-35
NCOR1	1.17198e-39	-0.111704	0.471	0.563	2.09128e-35
PAXIP1	1.26799e-39	-0.126681	0.126	0.17	2.26261e-35
APC	1.27927e-39	-0.114185	0.259	0.325	2.28273e-35
CDHR3	1.35282e-39	-0.118986	0.179	0.233	2.41397e-35
PRKRIP1	1.52396e-39	-0.122011	0.289	0.357	2.71936e-35
DDX50	1.58173e-39	-0.117581	0.211	0.27	2.82245e-35
FANCD2OS	1.72843e-39	-0.12021	0.086	0.124	3.0842e-35
ARHGEF7	1.74061e-39	-0.116121	0.279	0.347	3.10594e-35
ODF2L	2.26182e-39	-0.105991	0.138	0.185	4.036e-35
FARS2	2.39533e-39	-0.108782	0.311	0.383	4.27423e-35
CDS2	2.4209e-39	0.2409	0.136	0.1	4.31985e-35
NOTCH1	2.49371e-39	-0.106203	0.254	0.318	4.44978e-35
HIC2	2.53556e-39	-0.115371	0.081	0.118	4.52445e-35
CTNND1	3.44558e-39	-0.106612	0.176	0.23	6.14829e-35
MESDC2	3.53915e-39	-0.108905	0.172	0.225	6.31526e-35
RICTOR	3.61123e-39	-0.111495	0.238	0.3	6.44388e-35
DMTF1	4.35772e-39	-0.109173	0.253	0.318	7.77592e-35
DDX11	4.73213e-39	-0.125761	0.087	0.124	8.44401e-35
SEPHS1	4.74521e-39	-0.093938	0.133	0.18	8.46734e-35
WASHC5	4.87181e-39	-0.110554	0.079	0.115	8.69326e-35
USP54	5.23004e-39	-0.111756	0.18	0.234	9.33248e-35
WDR11	5.78404e-39	-0.105947	0.159	0.209	1.0321e-34
ZFYVE26	5.86396e-39	-0.110808	0.067	0.101	1.04637e-34
NBPF14	6.60266e-39	-0.120528	0.103	0.144	1.17818e-34
CCDC77	7.75768e-39	-0.116907	0.073	0.108	1.38428e-34
MFSD14B	7.91171e-39	-0.106937	0.161	0.212	1.41177e-34
GLUD1	8.6384e-39	-0.103598	0.142	0.19	1.54144e-34
PIK3C3	9.22771e-39	-0.120704	0.164	0.215	1.64659e-34
GARNL3	9.88757e-39	-0.126721	0.16	0.21	1.76434e-34
ZNF235	1.12176e-38	-0.112943	0.268	0.333	2.00167e-34
UQCR10	1.18975e-38	-0.118734	0.313	0.388	2.12299e-34
PRDX1	1.246e-38	0.270831	0.43	0.407	2.22336e-34
OTUD7B	1.25277e-38	-0.114896	0.134	0.18	2.23544e-34
HGSNAT	1.29458e-38	-0.119091	0.202	0.258	2.31004e-34
ZNF789	1.42423e-38	-0.109328	0.166	0.217	2.5414e-34
SCN8A	1.44146e-38	-0.110675	0.121	0.165	2.57213e-34
ZNRF1	1.46223e-38	-0.0954058	0.192	0.248	2.6092e-34
MCM9	1.53745e-38	-0.105604	0.165	0.217	2.74343e-34
CARF	1.88316e-38	-0.102122	0.088	0.126	3.3603e-34
N4BP2L2	1.89223e-38	0.189605	0.623	0.622	3.3765e-34
MASTL	1.93967e-38	-0.109491	0.079	0.115	3.46114e-34
UHRF1	1.95797e-38	-0.113131	0.081	0.118	3.4938e-34
EFHC1	2.09388e-38	-0.109758	0.106	0.148	3.73632e-34
VPS50	2.14479e-38	-0.115216	0.184	0.238	3.82716e-34
MYO3A	2.27792e-38	-0.164407	0.167	0.216	4.06471e-34
GPR137B	2.38391e-38	-0.10923	0.101	0.141	4.25385e-34
SLC4A8	2.6359e-38	-0.105306	0.208	0.265	4.70349e-34
C3orf58	2.64772e-38	-0.122637	0.125	0.169	4.72459e-34
KIAA0907	2.6977e-38	-0.107554	0.159	0.209	4.81377e-34
HFM1	2.74923e-38	-0.188454	0.267	0.33	4.90573e-34
EPHA5	2.96804e-38	0.247754	0.434	0.403	5.29617e-34
OPA1	3.12005e-38	-0.105717	0.192	0.248	5.56742e-34
NOP56	3.30529e-38	0.243322	0.119	0.086	5.89796e-34
MRC2	4.00641e-38	-0.108119	0.198	0.253	7.14904e-34
CENPV	4.08255e-38	0.28279	0.437	0.421	7.28491e-34
P4HA1	4.51451e-38	-0.198936	0.333	0.396	8.05569e-34
LDHB	4.55906e-38	0.262536	0.504	0.495	8.13518e-34
RAD52	4.87073e-38	-0.116513	0.185	0.237	8.69133e-34
SLC25A40	4.89066e-38	-0.103648	0.08	0.116	8.7269e-34
GLCCI1	5.09851e-38	-0.15324	0.527	0.608	9.09779e-34
GDF11	5.90709e-38	-0.104179	0.08	0.117	1.05406e-33
RECK	5.97005e-38	-0.110375	0.146	0.194	1.0653e-33
REPS1	6.48993e-38	-0.114604	0.347	0.42	1.15806e-33
TOX3	6.75418e-38	-0.135099	0.215	0.271	1.20522e-33
ASTN1	7.20142e-38	-0.118541	0.283	0.349	1.28502e-33
DCAKD	8.22563e-38	-0.114334	0.185	0.238	1.46778e-33
FBXL17	8.2937e-38	-0.135665	0.372	0.445	1.47993e-33
C15orf41	8.90987e-38	-0.126043	0.305	0.373	1.58988e-33
TMEM123	1.00888e-37	-0.10181	0.166	0.217	1.80024e-33
DHDDS	1.01586e-37	-0.110448	0.099	0.139	1.8127e-33
TMEM194A	1.18359e-37	-0.0966199	0.133	0.179	2.112e-33
TP53	1.27416e-37	-0.125208	0.141	0.187	2.27361e-33
SLIT2	1.4262e-37	-0.161417	0.14	0.185	2.54492e-33
RNPEP	1.45281e-37	-0.102587	0.072	0.106	2.59239e-33
TM9SF3	1.46204e-37	-0.103965	0.252	0.314	2.60886e-33
EPHA7	1.47006e-37	0.297895	0.294	0.258	2.62318e-33
DCTN4	1.67159e-37	-0.102119	0.195	0.251	2.98279e-33
ELF2	2.26898e-37	-0.11799	0.447	0.529	4.04876e-33
GOLPH3	2.3069e-37	-0.109637	0.212	0.269	4.11644e-33
BRF1	2.51288e-37	-0.11473	0.122	0.166	4.48398e-33
SRSF7	2.64032e-37	0.285627	0.368	0.34	4.71139e-33
SLC16A1	2.85192e-37	-0.116799	0.164	0.214	5.08897e-33
RAPGEF2	2.87619e-37	0.205932	0.552	0.543	5.13227e-33
ITFG2	3.34171e-37	-0.121882	0.105	0.145	5.96296e-33
ASH2L	3.83372e-37	-0.119265	0.109	0.15	6.84089e-33
GPR180	4.25439e-37	-0.100723	0.086	0.123	7.59152e-33
ZSCAN5A	4.41617e-37	-0.117446	0.112	0.154	7.88021e-33
MIER1	4.58723e-37	-0.101493	0.177	0.229	8.18546e-33
CCDC138	4.69564e-37	-0.103907	0.329	0.4	8.3789e-33
STXBP4	5.12662e-37	-0.107429	0.205	0.262	9.14794e-33
CNOT10	5.99097e-37	-0.113693	0.262	0.325	1.06903e-32
EIF5	6.06842e-37	0.279234	0.162	0.127	1.08285e-32
RSU1	6.23878e-37	0.258274	0.159	0.123	1.11325e-32
ZCCHC4	6.56476e-37	-0.094038	0.071	0.105	1.17142e-32
EFL1	6.72416e-37	-0.114086	0.143	0.19	1.19986e-32
SEZ6L2	7.35349e-37	-0.11666	0.091	0.129	1.31216e-32
VPS28	7.90924e-37	0.288615	0.237	0.202	1.41132e-32
TACC1	8.75982e-37	-0.106173	0.082	0.117	1.5631e-32
DRAXIN	9.09936e-37	-0.0846292	0.099	0.14	1.62369e-32
NR2C1	9.30501e-37	-0.0987465	0.151	0.2	1.66039e-32
NBPF12	9.51529e-37	-0.107659	0.117	0.159	1.69791e-32
PTP4A2	9.80146e-37	0.272798	0.222	0.185	1.74897e-32
FAM169A	1.02496e-36	-0.108077	0.179	0.231	1.82894e-32
BCAS3	1.0519e-36	-0.145802	0.399	0.472	1.87701e-32
NPAT	1.11927e-36	-0.105559	0.124	0.167	1.99723e-32
VEZT	1.27643e-36	-0.103424	0.393	0.474	2.27767e-32
CDR2	1.48858e-36	-0.122988	0.092	0.129	2.65622e-32
FOXJ3	1.60575e-36	-0.105829	0.333	0.404	2.86531e-32
XPO4	1.6414e-36	-0.104367	0.297	0.364	2.92892e-32
CDCA7L	1.6819e-36	-0.10623	0.088	0.125	3.00118e-32
GNAL	1.74111e-36	-0.137378	0.092	0.129	3.10683e-32
ZFYVE16	1.77875e-36	-0.101963	0.275	0.34	3.17401e-32
ZNF438	2.21686e-36	-0.121912	0.206	0.261	3.95577e-32
KSR1	2.25966e-36	-0.116882	0.111	0.151	4.03214e-32
STK38L	2.68252e-36	-0.11145	0.067	0.1	4.7867e-32
ZNF462	2.79875e-36	0.208712	0.55	0.544	4.99408e-32
SEL1L3	3.19427e-36	-0.133873	0.224	0.28	5.69985e-32
TGFBR1	3.28105e-36	-0.108642	0.151	0.199	5.8547e-32
NEO1	3.33172e-36	-0.0811247	0.3	0.371	5.94512e-32
ZNF33A	3.51322e-36	-0.0924285	0.246	0.308	6.26899e-32
TTC8	3.59038e-36	-0.104758	0.129	0.173	6.40668e-32
C10orf76	3.69177e-36	-0.11561	0.256	0.318	6.5876e-32
GMPS	3.7385e-36	-0.0965682	0.213	0.27	6.67097e-32
NDUFB5	3.82611e-36	0.29466	0.189	0.154	6.82731e-32
ZFP36L1	3.9919e-36	0.273337	0.344	0.314	7.12314e-32
TNFRSF19	4.10179e-36	-0.125284	0.107	0.146	7.31924e-32
XRCC2	4.13982e-36	-0.104318	0.13	0.175	7.3871e-32
RBM33	4.24784e-36	-0.0959993	0.302	0.371	7.57984e-32
GTDC1	4.89354e-36	-0.125795	0.17	0.219	8.73203e-32
FAM182B	4.90455e-36	0.206978	0.132	0.097	8.75168e-32
GABBR1	5.19778e-36	-0.0982374	0.139	0.185	9.27492e-32
FAF1	5.46713e-36	-0.118753	0.619	0.704	9.75555e-32
PARVA	6.41525e-36	-0.115603	0.071	0.104	1.14474e-31
JAM2	7.07658e-36	-0.0997812	0.169	0.219	1.26275e-31
VASH1	7.55952e-36	-0.10012	0.105	0.145	1.34892e-31
SLC1A3	8.6391e-36	-0.136929	0.364	0.432	1.54156e-31
CHST11	9.25556e-36	-0.129393	0.224	0.279	1.65156e-31
LRP6	9.91935e-36	-0.101849	0.391	0.469	1.77001e-31
MLLT11	1.00732e-35	0.295126	0.263	0.228	1.79747e-31
AASS	1.48103e-35	-0.11794	0.174	0.223	2.64275e-31
ZHX3	1.54806e-35	-0.113945	0.171	0.22	2.76235e-31
RP1-65P5.6	1.55134e-35	-0.142397	0.08	0.115	2.76821e-31
FAM155A	1.56486e-35	0.2367	0.189	0.151	2.79234e-31
LIN9	1.70426e-35	-0.105812	0.134	0.179	3.04108e-31
FAM35A	1.8958e-35	-0.115014	0.243	0.302	3.38287e-31
MEST	1.95304e-35	-0.104241	0.105	0.144	3.48501e-31
APBA2	1.96247e-35	-0.109625	0.197	0.251	3.50182e-31
XPOT	2.00493e-35	0.262368	0.229	0.192	3.57759e-31
NUP133	2.07055e-35	-0.0972678	0.144	0.19	3.6947e-31
RABGAP1	2.23218e-35	-0.108349	0.375	0.451	3.98311e-31
CTNNB1	2.30681e-35	0.307686	0.295	0.264	4.11627e-31
AC104794.5	2.33813e-35	-0.128869	0.14	0.185	4.17216e-31
KIAA1671	2.58381e-35	-0.113886	0.122	0.164	4.61056e-31
GPC1	2.88976e-35	-0.104785	0.276	0.341	5.15649e-31
CEP295	2.92403e-35	-0.104324	0.125	0.167	5.21764e-31
MIPEP	3.21667e-35	-0.116431	0.069	0.101	5.73982e-31
TRIM33	3.25862e-35	-0.0938462	0.344	0.417	5.81468e-31
FBLN1	3.50215e-35	-0.0942347	0.177	0.228	6.24924e-31
OSTM1	3.94985e-35	-0.114451	0.135	0.179	7.04811e-31
PCDH9	3.96404e-35	0.275434	0.241	0.204	7.07344e-31
XYLT1	4.44365e-35	-0.111722	0.511	0.597	7.92925e-31
ARHGEF11	4.59541e-35	-0.108456	0.173	0.223	8.20004e-31
E2F3	5.26004e-35	-0.0988606	0.2	0.254	9.38602e-31
ATP8A1	5.32464e-35	-0.102276	0.363	0.44	9.50128e-31
CEMIP	6.51277e-35	-0.11683	0.127	0.169	1.16214e-30
PLEKHM3	6.5788e-35	-0.108103	0.08	0.114	1.17392e-30
KIAA1257	7.25502e-35	-0.107654	0.093	0.13	1.29458e-30
PAK2	7.28718e-35	-0.0991382	0.273	0.337	1.30033e-30
NCL	7.33982e-35	0.272405	0.513	0.505	1.30972e-30
SH3GL2	8.07363e-35	0.247623	0.138	0.105	1.44066e-30
SF3B5	9.93446e-35	0.303426	0.211	0.177	1.7727e-30
EPHB2	1.0675e-34	-0.101761	0.195	0.247	1.90485e-30
LDAH	1.23819e-34	-0.100659	0.212	0.267	2.20943e-30
DENND1B	1.30249e-34	-0.0826617	0.2	0.255	2.32416e-30
SCRN1	1.41813e-34	-0.104226	0.209	0.264	2.53052e-30
NRXN1	1.5019e-34	0.44295	0.335	0.313	2.67999e-30
SMARCB1	1.6104e-34	-0.0979392	0.159	0.207	2.8736e-30
ILF3	1.6847e-34	-0.0808575	0.246	0.308	3.00619e-30
LPIN2	1.70007e-34	-0.102441	0.098	0.136	3.0336e-30
SIPA1L2	2.0285e-34	-0.110657	0.12	0.162	3.61966e-30
MOB3B	2.15356e-34	-0.110362	0.299	0.365	3.84282e-30
GKAP1	2.21297e-34	-0.0910669	0.176	0.226	3.94883e-30
MGST2	2.27046e-34	-0.0980598	0.068	0.1	4.05141e-30
DHX32	2.38095e-34	-0.0997975	0.154	0.2	4.24857e-30
ATP1A1	2.50043e-34	-0.103215	0.121	0.162	4.46178e-30
DAAM1	2.69448e-34	-0.131531	0.359	0.43	4.80802e-30
PREPL	2.74991e-34	-0.099742	0.251	0.311	4.90694e-30
RIC1	2.76535e-34	-0.0970702	0.247	0.307	4.9345e-30
ANKRD28	3.21589e-34	-0.115402	0.494	0.575	5.73843e-30
TBC1D8	3.3524e-34	-0.107598	0.132	0.174	5.98203e-30
DYNC1I2	3.62106e-34	-0.0963897	0.237	0.297	6.46141e-30
PDK1	4.15751e-34	-0.118922	0.09	0.126	7.41866e-30
UBR5	4.3913e-34	-0.111668	0.461	0.54	7.83583e-30
UNC13B	4.41231e-34	-0.103457	0.201	0.253	7.87332e-30
TMEM67	4.68485e-34	-0.119461	0.146	0.19	8.35965e-30
CDC14B	4.70543e-34	-0.111772	0.234	0.29	8.39638e-30
USP45	5.05263e-34	-0.102082	0.177	0.226	9.01591e-30
ALG14	5.2337e-34	-0.114675	0.081	0.115	9.33901e-30
ZER1	5.48428e-34	-0.11498	0.106	0.144	9.78614e-30
GPALPP1	5.72692e-34	-0.0877613	0.166	0.215	1.02191e-29
MCM7	5.99822e-34	-0.0813836	0.118	0.159	1.07032e-29
NBPF19	8.0681e-34	-0.112087	0.163	0.209	1.43967e-29
SH3RF1	8.202e-34	0.22367	0.501	0.488	1.46357e-29
OMG	8.74479e-34	-0.0905547	0.152	0.199	1.56042e-29
ELMOD2	9.17506e-34	-0.103017	0.069	0.1	1.6372e-29
SERINC3	9.35699e-34	-0.0948257	0.076	0.109	1.66966e-29
USP48	1.12589e-33	-0.10511	0.259	0.32	2.00904e-29
XPNPEP3	1.1692e-33	-0.0983884	0.183	0.234	2.08632e-29
SYN3	1.4041e-33	0.270006	0.124	0.093	2.50547e-29
RASA2	1.4316e-33	-0.0942512	0.255	0.317	2.55455e-29
EIF4A1	1.48211e-33	0.294017	0.249	0.216	2.64468e-29
KLHL14	1.50778e-33	-0.108627	0.153	0.2	2.69048e-29
CAMK2D	1.54553e-33	-0.128789	0.367	0.437	2.75785e-29
MAX	1.63908e-33	-0.109078	0.255	0.314	2.92478e-29
SPPL2A	1.71856e-33	-0.100627	0.177	0.226	3.0666e-29
ZC3HC1	1.7418e-33	-0.0953956	0.088	0.123	3.10807e-29
RGS12	1.98432e-33	-0.093723	0.229	0.286	3.54083e-29
CTD-2643I7.5	2.06594e-33	-0.128773	0.088	0.123	3.68646e-29
GDAP1	2.22058e-33	-0.0970207	0.121	0.162	3.96241e-29
SRBD1	2.30568e-33	-0.107561	0.221	0.275	4.11425e-29
SGCE	2.48574e-33	-0.0737834	0.291	0.359	4.43556e-29
CELF2	2.73121e-33	0.255558	0.554	0.554	4.87357e-29
TARBP1	3.52871e-33	-0.106024	0.235	0.291	6.29663e-29
CAAP1	4.02998e-33	-0.100822	0.181	0.231	7.1911e-29
MAP4	4.05278e-33	0.197438	0.596	0.605	7.23179e-29
HECTD1	4.37655e-33	-0.0855623	0.343	0.415	7.80952e-29
FZD8	4.40299e-33	-0.106574	0.083	0.117	7.8567e-29
PAK7	4.42017e-33	0.248177	0.12	0.09	7.88736e-29
ZNF138	5.22125e-33	-0.074237	0.171	0.22	9.31679e-29
DHX57	5.32596e-33	-0.0872437	0.207	0.262	9.50365e-29
ZFAND3	5.35226e-33	0.180983	0.618	0.621	9.55057e-29
PHLPP1	5.45145e-33	-0.088567	0.686	0.781	9.72757e-29
BTF3L4	5.73195e-33	0.263175	0.376	0.352	1.02281e-28
CAMKMT	5.93661e-33	-0.110832	0.343	0.409	1.05933e-28
WASF3	6.26994e-33	-0.0931192	0.209	0.263	1.11881e-28
HACL1	6.36564e-33	-0.0993769	0.122	0.163	1.13588e-28
KIF3B	6.54808e-33	-0.094568	0.091	0.127	1.16844e-28
SORBS1	7.27214e-33	-0.0921006	0.187	0.237	1.29764e-28
RNF4	7.32691e-33	-0.0883229	0.139	0.183	1.30741e-28
TUSC3	7.79475e-33	-0.0841847	0.356	0.43	1.39089e-28
CYP7B1	8.44558e-33	-0.108244	0.131	0.172	1.50703e-28
NPEPPS	8.46642e-33	-0.0876569	0.334	0.404	1.51075e-28
DYNLT1	8.84286e-33	0.284177	0.32	0.292	1.57792e-28
LSM7	9.70107e-33	-0.116808	0.254	0.315	1.73106e-28
PARP11	9.83473e-33	-0.0843033	0.153	0.199	1.75491e-28
PAPD4	9.88349e-33	-0.100398	0.36	0.432	1.76361e-28
NMRAL1	9.94286e-33	-0.0958551	0.073	0.105	1.7742e-28
IREB2	9.94406e-33	-0.087136	0.172	0.221	1.77442e-28
YME1L1	1.14998e-32	-0.100138	0.286	0.349	2.05202e-28
CYSTM1	1.20429e-32	-0.107922	0.257	0.316	2.14893e-28
FBXL4	1.23013e-32	-0.10149	0.148	0.192	2.19505e-28
LHPP	1.27022e-32	-0.0988775	0.073	0.105	2.26658e-28
PYGO1	1.33812e-32	-0.0965223	0.16	0.206	2.38774e-28
LMBR1	1.3466e-32	-0.0906438	0.266	0.326	2.40286e-28
PHLDA1	1.41985e-32	0.24675	0.136	0.104	2.53358e-28
ZFAND6	1.45656e-32	-0.0945521	0.299	0.365	2.59908e-28
ZNF141	1.51204e-32	-0.0952791	0.213	0.266	2.69808e-28
DOCK7	1.77753e-32	-0.0952328	0.333	0.404	3.17182e-28
LRP11	1.83795e-32	-0.0994566	0.123	0.163	3.27964e-28
ZNF83	1.97805e-32	-0.089341	0.293	0.358	3.52964e-28
GLS	2.06431e-32	0.248244	0.316	0.284	3.68355e-28
TJP1	2.15643e-32	-0.0961404	0.267	0.328	3.84793e-28
HEXDC	2.17166e-32	-0.0980309	0.084	0.117	3.87511e-28
KIF18B	2.51973e-32	-0.116716	0.088	0.122	4.4962e-28
JAKMIP2	2.53963e-32	-0.101501	0.385	0.458	4.53171e-28
TSC1	2.78087e-32	-0.0902919	0.08	0.113	4.96219e-28
SIPA1L3	2.82264e-32	-0.118942	0.275	0.335	5.03671e-28
ATP1B2	3.06225e-32	-0.0988329	0.07	0.101	5.46428e-28
MKLN1	3.25533e-32	-0.0852519	0.45	0.536	5.80881e-28
GLRX5	3.27554e-32	0.282297	0.16	0.128	5.84487e-28
SZT2	3.31035e-32	-0.0992515	0.087	0.121	5.90699e-28
CLTCL1	3.50015e-32	-0.106005	0.11	0.148	6.24566e-28
SSH1	3.51363e-32	-0.105566	0.098	0.133	6.26971e-28
RAD18	3.81763e-32	-0.106841	0.15	0.194	6.81219e-28
NIN	4.10838e-32	-0.10608	0.161	0.207	7.33099e-28
TANC1	4.3741e-32	-0.107435	0.117	0.156	7.80515e-28
JARID2	4.5774e-32	-0.0940598	0.271	0.333	8.16791e-28
GNS	5.14314e-32	-0.091157	0.075	0.107	9.17742e-28
SORCS1	5.59632e-32	-0.11124	0.074	0.106	9.98607e-28
CLASP2	5.72728e-32	0.168581	0.706	0.726	1.02198e-27
SPATS2	5.75839e-32	-0.0901818	0.277	0.34	1.02753e-27
CNTRL	5.8725e-32	-0.0910944	0.192	0.242	1.04789e-27
CCDC14	5.93433e-32	-0.0862804	0.356	0.427	1.05892e-27
SNRPF	6.1202e-32	-0.0919368	0.107	0.144	1.09209e-27
SMYD4	6.20054e-32	-0.098881	0.09	0.124	1.10642e-27
ORC6	6.25359e-32	-0.0849391	0.118	0.158	1.11589e-27
ZFP30	7.00375e-32	-0.0789641	0.154	0.199	1.24975e-27
GAS7	7.10128e-32	-0.104151	0.132	0.174	1.26715e-27
RBFOX2	7.40765e-32	-0.0987576	0.571	0.66	1.32182e-27
FER	7.75847e-32	-0.10311	0.479	0.558	1.38442e-27
BSDC1	7.96411e-32	-0.0921736	0.106	0.143	1.42112e-27
KIAA1549	8.50429e-32	-0.0912659	0.195	0.246	1.51751e-27
DLG5	8.61084e-32	-0.0937394	0.212	0.264	1.53652e-27
TIAM2	8.68835e-32	-0.101771	0.353	0.422	1.55035e-27
PFDN2	8.88577e-32	0.272863	0.305	0.276	1.58558e-27
THUMPD2	9.0962e-32	-0.093378	0.184	0.233	1.62313e-27
BICD1	9.33329e-32	0.168764	0.661	0.674	1.66543e-27
ERO1B	9.66264e-32	-0.104106	0.08	0.113	1.7242e-27
SON	1.00321e-31	-0.0907468	0.322	0.389	1.79013e-27
PITPNC1	1.17376e-31	-0.101968	0.214	0.268	2.09445e-27
TCF12	1.23082e-31	-0.108081	0.667	0.747	2.19628e-27
OTULIN	1.24489e-31	-0.0920237	0.078	0.11	2.22138e-27
BLOC1S2	1.27951e-31	0.251802	0.126	0.096	2.28317e-27
SRGAP1	1.29153e-31	-0.0881658	0.288	0.352	2.30461e-27
VPS54	1.31639e-31	-0.0902871	0.297	0.36	2.34897e-27
AGBL4	1.37302e-31	-0.125161	0.1	0.136	2.45001e-27
BUB1B	1.43733e-31	-0.0745096	0.082	0.115	2.56477e-27
FCHO2	1.65981e-31	-0.0908397	0.131	0.173	2.96177e-27
PRDM16	1.69792e-31	-0.0740139	0.377	0.456	3.02977e-27
KLHL22	1.82761e-31	-0.105788	0.168	0.214	3.26119e-27
RNGTT	1.83016e-31	-0.0952807	0.36	0.43	3.26573e-27
FEZ1	1.91017e-31	0.304326	0.295	0.268	3.4085e-27
FOXK1	2.11723e-31	-0.0818461	0.234	0.29	3.77799e-27
PCBD2	2.25478e-31	-0.090923	0.094	0.129	4.02343e-27
FBXO21	2.723e-31	-0.0874657	0.184	0.233	4.85892e-27
TRIM56	2.93114e-31	-0.10384	0.07	0.1	5.23032e-27
LIPE	2.93253e-31	-0.102319	0.093	0.127	5.23281e-27
IQGAP1	2.98625e-31	-0.0982753	0.137	0.179	5.32866e-27
FGGY	3.13995e-31	-0.112953	0.096	0.131	5.60293e-27
TNKS	3.18429e-31	-0.102852	0.446	0.524	5.68205e-27
PLCH1	3.27464e-31	-0.0900348	0.486	0.57	5.84326e-27
TCF3	3.38892e-31	-0.0824813	0.194	0.244	6.04719e-27
ARHGEF10L	3.63125e-31	-0.0965164	0.079	0.111	6.4796e-27
MAPKAPK5	3.66226e-31	-0.10074	0.152	0.195	6.53494e-27
FKBP10	3.73736e-31	-0.0888412	0.172	0.219	6.66894e-27
WDR48	3.81816e-31	-0.10417	0.122	0.161	6.81312e-27
FAM192A	4.03378e-31	-0.0840555	0.133	0.175	7.19787e-27
AC092835.2	4.29463e-31	-0.0815742	0.118	0.157	7.66335e-27
RPLP2	4.39008e-31	-0.111735	0.085	0.117	7.83365e-27
MKRN2OS	4.42875e-31	-0.0923563	0.158	0.203	7.90265e-27
WDPCP	4.70398e-31	-0.124581	0.462	0.535	8.39377e-27
EZH1	5.10349e-31	-0.094827	0.105	0.142	9.10667e-27
NLN	5.20724e-31	-0.0942858	0.08	0.113	9.2918e-27
TRMU	6.14016e-31	-0.0896168	0.125	0.165	1.09565e-26
RIPK1	6.58952e-31	-0.0910591	0.077	0.108	1.17583e-26
VANGL2	8.18112e-31	-0.0771454	0.104	0.141	1.45984e-26
PRKG1	8.25435e-31	-0.155785	0.385	0.445	1.47291e-26
PARN	8.60265e-31	-0.10031	0.163	0.208	1.53506e-26
PIAS1	8.90696e-31	-0.0823066	0.327	0.395	1.58936e-26
TAOK1	9.16468e-31	-0.104186	0.45	0.528	1.63535e-26
SF3B6	9.30314e-31	0.300386	0.255	0.226	1.66005e-26
RRM1	9.56888e-31	-0.079874	0.121	0.161	1.70747e-26
XXYLT1	9.60178e-31	-0.105536	0.147	0.189	1.71334e-26
ANK3	1.04105e-30	0.343146	0.251	0.223	1.85764e-26
NAV3	1.09523e-30	-0.148743	0.716	0.76	1.95432e-26
HMGB1	1.10774e-30	0.155986	0.792	0.811	1.97665e-26
RPL27A	1.18104e-30	-0.0905111	0.45	0.534	2.10744e-26
GADD45GIP1	1.18422e-30	0.28419	0.258	0.228	2.11313e-26
CPSF6	1.18563e-30	-0.0862168	0.441	0.523	2.11564e-26
NUP54	1.19434e-30	-0.0854491	0.163	0.209	2.13118e-26
USP24	1.19503e-30	-0.0842439	0.24	0.296	2.13242e-26
MEF2C	1.23216e-30	0.310233	0.29	0.26	2.19866e-26
ZNF507	1.34395e-30	-0.0821494	0.085	0.119	2.39815e-26
CCDC85B	1.38563e-30	0.257927	0.125	0.096	2.47251e-26
NUP155	1.40698e-30	-0.0905088	0.132	0.172	2.51061e-26
LDB2	1.41512e-30	-0.0913452	0.234	0.289	2.52513e-26
NAP1L4	1.45471e-30	-0.079417	0.318	0.386	2.59578e-26
AGPS	1.51539e-30	-0.0868801	0.172	0.218	2.70406e-26
URM1	1.55152e-30	-0.0961248	0.082	0.114	2.76853e-26
FAM184A	1.57653e-30	-0.102074	0.182	0.229	2.81316e-26
ESCO2	1.60566e-30	-0.0875419	0.081	0.113	2.86514e-26
RGS5	1.64348e-30	-0.101381	0.114	0.152	2.93263e-26
RNF214	1.66319e-30	-0.0834136	0.15	0.194	2.9678e-26
COPG2	1.86216e-30	-0.090516	0.186	0.235	3.32284e-26
CMSS1	1.87821e-30	-0.113442	0.444	0.516	3.35149e-26
FANCL	1.90445e-30	-0.0818986	0.236	0.292	3.3983e-26
NFX1	2.23206e-30	-0.0894948	0.213	0.265	3.98289e-26
FAF2	2.35524e-30	-0.0942939	0.202	0.252	4.2027e-26
PTAR1	2.39981e-30	-0.081985	0.17	0.217	4.28223e-26
PRMT7	2.46019e-30	-0.0844486	0.117	0.155	4.38996e-26
SASS6	2.53796e-30	-0.0958352	0.08	0.112	4.52873e-26
MCM3	2.63266e-30	-0.0751195	0.116	0.155	4.69771e-26
KIF7	2.67812e-30	-0.0892883	0.168	0.213	4.77883e-26
LETMD1	2.72564e-30	0.221	0.113	0.085	4.86363e-26
RAD51AP1	2.84077e-30	-0.0934937	0.079	0.11	5.06907e-26
NFXL1	2.99269e-30	-0.0900928	0.109	0.146	5.34016e-26
C8orf33	3.0962e-30	-0.0904402	0.079	0.111	5.52485e-26
ASTN2	3.28711e-30	-0.106585	0.232	0.286	5.86552e-26
ACTB	3.51541e-30	0.241361	0.561	0.568	6.27289e-26
API5	3.82346e-30	-0.0861811	0.139	0.181	6.82258e-26
CTD-2119F7.2	4.57941e-30	0.288271	0.188	0.157	8.17149e-26
RNF145	4.62132e-30	-0.090387	0.242	0.298	8.24628e-26
JAK2	4.70031e-30	-0.107558	0.1	0.135	8.38723e-26
MPP6	4.76235e-30	-0.0997338	0.179	0.226	8.49795e-26
PTK7	4.96731e-30	-0.0837877	0.127	0.167	8.86366e-26
FBXO38	5.33211e-30	-0.0910723	0.093	0.127	9.51461e-26
DZIP1	5.46054e-30	-0.0861244	0.192	0.241	9.74379e-26
TM9SF2	5.55089e-30	-0.0945426	0.17	0.215	9.90501e-26
CLCN3	5.97334e-30	-0.0933902	0.238	0.292	1.06588e-25
PPCDC	6.01956e-30	-0.0907661	0.255	0.312	1.07413e-25
CCNB1IP1	6.06811e-30	0.276259	0.194	0.162	1.08279e-25
CHMP5	6.07976e-30	0.285957	0.195	0.164	1.08487e-25
ZNF621	6.46133e-30	-0.096635	0.123	0.162	1.15296e-25
LIMCH1	6.55754e-30	-0.10014	0.335	0.4	1.17013e-25
ZC3H8	6.61243e-30	-0.0809604	0.167	0.212	1.17992e-25
FILIP1L	6.92326e-30	-0.11902	0.488	0.56	1.23539e-25
MAMDC2	7.21402e-30	0.146125	0.77	0.791	1.28727e-25
HAT1	7.6267e-30	-0.0834251	0.174	0.221	1.36091e-25
DHFR	7.85222e-30	-0.0778624	0.23	0.286	1.40115e-25
EFCAB7	8.47528e-30	-0.089011	0.102	0.137	1.51233e-25
TTC23	9.26598e-30	-0.0908765	0.134	0.174	1.65342e-25
YTHDC1	9.64039e-30	-0.0776631	0.182	0.23	1.72023e-25
SCAF8	1.03989e-29	-0.0935147	0.407	0.481	1.85558e-25
SF3B3	1.05843e-29	-0.079354	0.217	0.27	1.88866e-25
RP11-701H24.9	1.06115e-29	0.257418	0.328	0.302	1.89352e-25
UBE2E3	1.07977e-29	-0.0749048	0.327	0.396	1.92674e-25
METAP1D	1.17894e-29	-0.0903539	0.092	0.125	2.10371e-25
NAALADL2	1.27851e-29	-0.143431	0.39	0.455	2.28137e-25
ROCK1	1.28468e-29	-0.0853798	0.258	0.315	2.29239e-25
KIAA0430	1.3004e-29	-0.0838112	0.102	0.137	2.32043e-25
CEBPG	1.43378e-29	0.221671	0.101	0.074	2.55844e-25
AGTPBP1	1.4819e-29	-0.103158	0.334	0.4	2.64429e-25
KIAA1715	1.57115e-29	-0.0842541	0.217	0.269	2.80356e-25
ANXA4	1.7221e-29	-0.0864257	0.077	0.108	3.07292e-25
GPI	1.73022e-29	-0.103362	0.073	0.103	3.08741e-25
LRRC3B	1.73449e-29	-0.208698	0.246	0.292	3.09503e-25
NMT1	1.75491e-29	-0.0734543	0.204	0.256	3.13146e-25
SPRED1	1.75789e-29	-0.112995	0.316	0.377	3.13678e-25
MAP3K2	1.8812e-29	-0.0839095	0.262	0.321	3.35682e-25
TSTD2	1.91986e-29	-0.0866988	0.143	0.185	3.4258e-25
SARAF	2.15676e-29	0.262909	0.373	0.352	3.84852e-25
RP1-56L9.7	2.17738e-29	0.304286	0.176	0.147	3.88533e-25
MVB12B	2.47486e-29	-0.0869098	0.115	0.153	4.41613e-25
MTG2	2.47663e-29	-0.0818309	0.099	0.133	4.4193e-25
CEP192	2.60373e-29	-0.0870464	0.259	0.316	4.6461e-25
PDE9A	2.68355e-29	-0.0938103	0.191	0.239	4.78853e-25
TRPS1	2.77322e-29	-0.0939434	0.259	0.315	4.94854e-25
MBTPS1	2.77748e-29	-0.0798997	0.125	0.164	4.95613e-25
ZNF84	3.01559e-29	-0.0760779	0.156	0.2	5.38103e-25
MTFR1	3.22422e-29	-0.0809175	0.231	0.285	5.75329e-25
TTLL11	3.69246e-29	0.203514	0.117	0.089	6.58883e-25
RFC2	3.73976e-29	-0.0700795	0.102	0.137	6.67322e-25
TECR	4.10005e-29	-0.0823712	0.079	0.11	7.31612e-25
NLGN2	4.65182e-29	-0.0958792	0.072	0.102	8.3007e-25
SSR2	4.67363e-29	0.2795	0.328	0.305	8.33962e-25
SUCO	4.69134e-29	-0.0898615	0.193	0.24	8.37122e-25
WDSUB1	5.13426e-29	-0.0852045	0.075	0.105	9.16157e-25
MRPS23	5.37452e-29	0.243768	0.127	0.099	9.59029e-25
SMCHD1	6.04525e-29	-0.0860156	0.414	0.491	1.07871e-24
YTHDC2	6.06644e-29	-0.0813607	0.213	0.265	1.0825e-24
PTCHD4	6.52262e-29	-0.0929963	0.081	0.112	1.1639e-24
TWSG1	6.63578e-29	-0.1003	0.13	0.168	1.18409e-24
XRRA1	7.51719e-29	-0.0851067	0.287	0.349	1.34137e-24
TMOD3	7.53266e-29	-0.0722192	0.157	0.201	1.34413e-24
SNRNP70	7.83581e-29	-0.0808903	0.239	0.293	1.39822e-24
DPM1	8.01941e-29	-0.0884942	0.13	0.169	1.43098e-24
ZNF236	8.2505e-29	-0.083193	0.131	0.171	1.47222e-24
CCDC150	9.09084e-29	-0.0772784	0.083	0.114	1.62217e-24
LIG3	9.25525e-29	-0.0830321	0.073	0.103	1.65151e-24
DPY19L2	9.46187e-29	-0.0749713	0.174	0.22	1.68838e-24
GPD2	1.01471e-28	-0.0926624	0.158	0.201	1.81065e-24
FUS	1.13018e-28	-0.106114	0.445	0.517	2.0167e-24
TSPAN3	1.16473e-28	-0.0681124	0.209	0.261	2.07835e-24
VWA8	1.19299e-28	-0.0795169	0.265	0.322	2.12876e-24
WARS2	1.21113e-28	-0.0920783	0.078	0.109	2.16113e-24
SMIM20	1.2798e-28	0.231884	0.111	0.084	2.28367e-24
SUPT20H	1.48588e-28	-0.0877167	0.145	0.186	2.65141e-24
KDM3A	1.52954e-28	-0.105704	0.109	0.144	2.7293e-24
PFDN4	1.56125e-28	-0.0808481	0.119	0.157	2.78589e-24
LRRIQ1	1.62555e-28	-0.0907055	0.089	0.122	2.90062e-24
RBM28	1.72593e-28	-0.0825534	0.164	0.207	3.07974e-24
SCOC	1.84043e-28	0.26749	0.166	0.136	3.28405e-24
LSM2	1.85982e-28	0.271568	0.19	0.16	3.31866e-24
TUBGCP2	1.92287e-28	-0.0771765	0.11	0.146	3.43116e-24
ZNF345	1.96153e-28	-0.0787157	0.162	0.206	3.50016e-24
DCLRE1C	2.06221e-28	-0.0745704	0.335	0.402	3.67981e-24
FASTKD2	2.1191e-28	-0.0878872	0.092	0.125	3.78133e-24
PTPRG	2.4625e-28	-0.104355	0.667	0.747	4.39408e-24
RPAP2	2.46335e-28	-0.08849	0.276	0.334	4.39561e-24
C17orf101	2.96503e-28	-0.0699542	0.072	0.101	5.2908e-24
CUL3	4.58263e-28	-0.0736043	0.373	0.444	8.17724e-24
TBC1D15	4.74835e-28	-0.0832886	0.134	0.173	8.47296e-24
PSD3	5.02709e-28	-0.0816735	0.524	0.607	8.97034e-24
DNAJA2	5.4232e-28	0.233299	0.112	0.085	9.67716e-24
EFTUD2	5.79433e-28	-0.0849544	0.127	0.164	1.03394e-23
ANKRD10	5.83688e-28	-0.0642636	0.356	0.426	1.04153e-23
ACAD9	5.88648e-28	-0.0842275	0.097	0.13	1.05038e-23
ATP5G3	6.04174e-28	0.283942	0.29	0.265	1.07809e-23
ELMO1	6.29999e-28	-0.0813035	0.268	0.325	1.12417e-23
PIK3CB	6.31805e-28	-0.0785031	0.186	0.233	1.12739e-23
CEP152	6.92743e-28	-0.0985148	0.084	0.115	1.23613e-23
PISD	7.31866e-28	-0.0870443	0.084	0.115	1.30594e-23
LANCL1	7.40299e-28	-0.0734499	0.145	0.186	1.32099e-23
OSBP2	7.74821e-28	-0.0788244	0.176	0.221	1.38259e-23
SMAD3	8.14102e-28	-0.093961	0.127	0.164	1.45268e-23
CBFB	8.14996e-28	-0.0971912	0.214	0.263	1.45428e-23
RP11-92K2.2	8.55603e-28	-0.0886707	0.292	0.355	1.52674e-23
ZNF69	8.95013e-28	-0.0862984	0.08	0.111	1.59706e-23
MAGEF1	8.97934e-28	0.27895	0.161	0.133	1.60227e-23
EPRS	9.0912e-28	0.229252	0.154	0.124	1.62223e-23
SH3PXD2A	1.09173e-27	-0.0657191	0.116	0.153	1.94808e-23
EIF2AK2	1.19939e-27	-0.0875947	0.146	0.186	2.14019e-23
CKS1B	1.25381e-27	0.263486	0.164	0.135	2.2373e-23
SMARCAD1	1.26067e-27	-0.072931	0.245	0.301	2.24954e-23
SERHL2	1.35384e-27	-0.0860584	0.129	0.167	2.41579e-23
NEK1	1.41092e-27	-0.0873933	0.258	0.313	2.51765e-23
NUF2	1.45145e-27	-0.0705965	0.157	0.2	2.58998e-23
ATP5L	1.51099e-27	-0.0718013	0.289	0.352	2.69621e-23
KCNMB4	1.65312e-27	-0.0646958	0.155	0.199	2.94982e-23
INTS8	1.67091e-27	-0.078986	0.144	0.184	2.98157e-23
CACHD1	1.68762e-27	-0.0869444	0.425	0.497	3.01139e-23
PIGL	1.71282e-27	-0.081938	0.27	0.328	3.05636e-23
CCNC	1.71769e-27	-0.062952	0.254	0.311	3.06505e-23
UBE2D2	1.72414e-27	-0.076414	0.375	0.445	3.07656e-23
MLLT4	1.75278e-27	-0.0925647	0.498	0.578	3.12766e-23
HIST1H1C	1.78263e-27	-0.0299102	0.132	0.173	3.18092e-23
INIP	1.78883e-27	-0.0724227	0.107	0.142	3.19198e-23
ING4	1.79657e-27	-0.0745904	0.112	0.148	3.20579e-23
WDR41	1.92151e-27	-0.077299	0.136	0.175	3.42874e-23
TSC22D1	1.98775e-27	0.171185	0.598	0.604	3.54694e-23
YES1	2.24968e-27	-0.0763311	0.15	0.191	4.01433e-23
TMEM65	2.31008e-27	-0.0839399	0.183	0.229	4.12211e-23
EPN2	2.32719e-27	-0.0746933	0.283	0.342	4.15264e-23
PABPC4	2.39582e-27	-0.0720133	0.076	0.105	4.27511e-23
AFG3L2	2.72788e-27	-0.0804031	0.099	0.133	4.86762e-23
EIF2B3	2.73421e-27	0.254898	0.213	0.183	4.87892e-23
DIS3L2	2.84952e-27	-0.0741575	0.262	0.318	5.08468e-23
RNF170	2.95873e-27	-0.0805987	0.084	0.115	5.27955e-23
ABI3BP	3.03555e-27	0.229778	0.103	0.077	5.41664e-23
DNM1	3.05064e-27	-0.0684749	0.308	0.37	5.44357e-23
KIF27	3.23945e-27	-0.0843374	0.144	0.184	5.78048e-23
AKAP9	3.65798e-27	-0.0767034	0.381	0.452	6.5273e-23
TMEM147	3.912e-27	-0.0559979	0.078	0.109	6.98057e-23
SNX5	3.92557e-27	0.2008	0.108	0.081	7.00479e-23
NIPA1	4.18562e-27	-0.0877956	0.095	0.128	7.46882e-23
NADK2	4.29208e-27	-0.0788673	0.079	0.109	7.65878e-23
RFX7	4.30315e-27	-0.0965965	0.455	0.528	7.67855e-23
LYPLAL1	5.33216e-27	-0.0796033	0.193	0.24	9.51471e-23
PPP6R3	5.45398e-27	-0.0880763	0.466	0.545	9.73209e-23
CLCN6	5.49996e-27	-0.0875633	0.117	0.152	9.81413e-23
GOLGA8B	6.35895e-27	-0.0788657	0.078	0.108	1.13469e-22
TLE1	6.40459e-27	-0.0806484	0.241	0.294	1.14283e-22
ESF1	6.54557e-27	0.22235	0.259	0.227	1.16799e-22
C7orf60	6.64322e-27	-0.0801298	0.184	0.229	1.18542e-22
ARNT	7.22221e-27	-0.0715507	0.143	0.183	1.28873e-22
RIF1	7.34078e-27	-0.0717289	0.308	0.369	1.30989e-22
TCTN3	8.48603e-27	-0.0764968	0.133	0.171	1.51425e-22
CEP68	8.54622e-27	-0.0740183	0.104	0.138	1.52499e-22
RMI1	8.84934e-27	-0.0696989	0.087	0.118	1.57908e-22
DENND6A	8.86947e-27	-0.0755982	0.239	0.291	1.58267e-22
RPRD1A	9.3085e-27	-0.0692906	0.332	0.397	1.66101e-22
MED24	9.94667e-27	-0.0816643	0.076	0.104	1.77488e-22
SLF1	1.13735e-26	-0.0541472	0.243	0.3	2.02949e-22
CFDP1	1.14972e-26	-0.0923691	0.383	0.449	2.05155e-22
STRAP	1.17702e-26	0.271894	0.295	0.269	2.10027e-22
DNAJB6	1.28621e-26	0.252815	0.306	0.281	2.29511e-22
NFIA	1.30728e-26	0.0809784	0.905	0.901	2.3327e-22
TMEM196	1.31039e-26	-0.0957529	0.083	0.113	2.33826e-22
ETNK1	1.34691e-26	-0.0657065	0.303	0.364	2.40342e-22
USP25	1.35627e-26	-0.078801	0.21	0.258	2.42013e-22
UBA52	1.36627e-26	-0.0722786	0.303	0.366	2.43797e-22
NRG4	1.39248e-26	-0.0855761	0.087	0.119	2.48473e-22
CTDSPL	1.43311e-26	-0.0834345	0.211	0.26	2.55724e-22
RGS3	1.43984e-26	-0.0699684	0.093	0.125	2.56925e-22
HMP19	1.44288e-26	0.249572	0.105	0.08	2.57468e-22
SLC39A1	1.49662e-26	-0.07725	0.077	0.106	2.67056e-22
WDR59	1.50324e-26	-0.095778	0.209	0.256	2.68238e-22
TCERG1	1.55468e-26	-0.0741696	0.296	0.356	2.77417e-22
ITSN1	1.73383e-26	-0.0825899	0.34	0.406	3.09385e-22
HNRNPAB	2.20358e-26	-0.0628748	0.173	0.218	3.93208e-22
CADM2	2.53728e-26	0.272603	0.193	0.162	4.52753e-22
PCNT	2.57257e-26	-0.0797373	0.086	0.117	4.59049e-22
FAR1	2.71613e-26	-0.0713121	0.289	0.348	4.84667e-22
DIP2C	2.73131e-26	-0.0833878	0.476	0.555	4.87374e-22
GRIK5	2.75067e-26	-0.0720878	0.147	0.187	4.90829e-22
PPP4R1	2.75901e-26	-0.0705303	0.185	0.23	4.92318e-22
MED23	2.82845e-26	-0.073523	0.127	0.164	5.04708e-22
ALMS1	3.00014e-26	-0.0767938	0.308	0.369	5.35346e-22
BCAT2	3.16051e-26	-0.0951614	0.073	0.1	5.63961e-22
SPICE1	3.23778e-26	-0.0868745	0.191	0.236	5.77749e-22
ST7	3.2676e-26	-0.0858357	0.26	0.314	5.83071e-22
[truncated: 3,630 more rows]

## Sheet: bRGCs
	p_val	avg_log2FC	pct.1	pct.2	p_val_adj
PKIB	7.99741e-141	-1.40334	0.13	0.469	1.42706e-136
SOX11	3.39894e-91	-0.925793	0.268	0.548	6.06506e-87
HIST1H4C	1.90564e-69	-0.922153	0.414	0.62	3.40042e-65
RPL41	5.44969e-67	-0.542639	0.881	0.959	9.72443e-63
OOEP	6.63003e-59	-0.525601	0.813	0.933	1.18306e-54
RPL7	3.14938e-53	0.517317	0.879	0.779	5.61976e-49
MTHFD1L	4.26485e-53	0.704774	0.622	0.471	7.6102e-49
CDON	6.87562e-53	-0.601318	0.549	0.729	1.22688e-48
SLC7A11	1.12527e-52	0.680334	0.247	0.09	2.00793e-48
PLCB1	4.06446e-50	0.574579	0.847	0.727	7.25262e-46
WNT8B	1.3645e-47	-0.745576	0.032	0.171	2.43481e-43
CSMD2	9.44998e-47	0.629437	0.466	0.278	1.68625e-42
TFDP2	1.61577e-46	-0.582219	0.452	0.634	2.88318e-42
SEMA6D	2.86044e-46	-0.673935	0.395	0.585	5.10417e-42
TUBB2B	1.37845e-45	0.473336	0.896	0.829	2.4597e-41
ZNF717	4.3612e-45	0.484253	0.194	0.063	7.78213e-41
CDH4	8.65866e-45	-0.520572	0.829	0.908	1.54505e-40
MAML3	1.58975e-44	-0.494743	0.702	0.83	2.83674e-40
RPS15	5.52922e-44	-0.528973	0.643	0.789	9.86634e-40
RPS19	3.05427e-43	-0.469964	0.82	0.914	5.45003e-39
EMX2	9.4525e-43	-0.516269	0.354	0.543	1.6867e-38
ADGRV1	5.74163e-40	1.01347	0.67	0.555	1.02454e-35
GLIS3	8.88736e-39	0.730256	0.541	0.382	1.58586e-34
EFNA5	6.13115e-38	-0.677424	0.216	0.386	1.09404e-33
ST6GALNAC3	6.13233e-38	-0.56203	0.479	0.647	1.09425e-33
QKI	1.87991e-37	0.324244	0.96	0.934	3.35451e-33
TPBG	2.17351e-37	-0.77488	0.133	0.286	3.87842e-33
EEF1A1	9.91195e-37	0.341124	0.979	0.963	1.76869e-32
BRINP3	2.782e-36	0.639425	0.327	0.177	4.96419e-32
CTNNA2	1.06027e-35	-0.757124	0.289	0.457	1.89194e-31
ANKRD11	2.69803e-35	0.43224	0.746	0.666	4.81436e-31
ASNS	3.68167e-35	0.50432	0.373	0.219	6.56957e-31
NKAIN3	9.7869e-35	-0.632673	0.766	0.845	1.74637e-30
TNRC6B	1.10911e-34	-0.399252	0.688	0.804	1.97909e-30
FHIT	4.7865e-34	-0.652445	0.239	0.407	8.54102e-30
CARS	6.25698e-34	0.550071	0.336	0.195	1.1165e-29
SGCZ	1.37599e-33	0.60448	0.265	0.132	2.45532e-29
ATP5E	1.82656e-33	-0.532248	0.214	0.375	3.25931e-29
TTR	8.91821e-33	0.537475	0.72	0.571	1.59136e-28
ARMC9	1.21909e-32	-0.420973	0.581	0.731	2.17535e-28
SLC44A5	1.75629e-32	-0.517954	0.474	0.618	3.13393e-28
MAP4	2.59475e-32	0.401261	0.794	0.721	4.63008e-28
RPS8	3.16864e-32	-0.474142	0.649	0.765	5.65411e-28
CHD6	6.35914e-32	-0.450266	0.556	0.693	1.13473e-27
RPL35	8.87133e-32	-0.47718	0.52	0.665	1.583e-27
PDE4B	2.27209e-31	0.595878	0.56	0.423	4.05433e-27
PTPRA	6.6595e-31	0.400394	0.704	0.585	1.18832e-26
PLEKHA7	7.0189e-31	-0.379334	0.877	0.938	1.25245e-26
NCOA6	9.14655e-31	-0.466591	0.399	0.551	1.63211e-26
TTN	2.416e-30	0.407843	0.181	0.075	4.31111e-26
PCLO	2.54202e-30	-0.495058	0.459	0.606	4.53599e-26
FBXL7	2.83213e-30	0.49799	0.879	0.826	5.05365e-26
FABP7	2.99515e-30	0.489504	0.608	0.472	5.34454e-26
RERE	8.84157e-30	-0.296916	0.883	0.93	1.57769e-25
ABTB2	2.22738e-29	0.635735	0.3	0.173	3.97455e-25
PUS7L	3.1935e-29	0.409741	0.184	0.079	5.69849e-25
ABCA1	7.9366e-29	-0.470142	0.061	0.172	1.41621e-24
DSTN	8.64139e-29	0.472993	0.447	0.302	1.54197e-24
TRIM36	1.04679e-28	-0.38683	0.091	0.214	1.86789e-24
FOXP1	2.37667e-28	0.294503	0.749	0.536	4.24094e-24
NEK11	8.03343e-28	0.47571	0.222	0.109	1.43349e-23
ARFGEF2	2.50894e-27	-0.431726	0.289	0.435	4.47695e-23
TSHZ2	2.51687e-27	-0.86527	0.658	0.726	4.4911e-23
FAM182B	3.20254e-27	0.5317	0.262	0.144	5.71462e-23
GARS	5.43243e-27	0.476273	0.332	0.204	9.69363e-23
MECOM	5.52822e-27	-0.452202	0.587	0.717	9.86456e-23
SHISA6	1.80368e-26	-0.437216	0.025	0.11	3.21848e-22
BCL2L1	2.41044e-26	-0.435618	0.182	0.318	4.3012e-22
COL9A3	1.31125e-25	-0.36787	0.077	0.187	2.3398e-21
GGACT	1.68298e-25	-0.425776	0.257	0.398	3.00311e-21
LINGO2	1.83269e-25	-0.706556	0.428	0.553	3.27026e-21
RPL15	4.84906e-25	0.300657	0.966	0.937	8.65266e-21
COMT	6.24144e-25	0.416623	0.295	0.175	1.11372e-20
SASH1	7.08556e-25	-0.527812	0.25	0.39	1.26435e-20
IGFBP2	9.77113e-25	-0.410964	0.762	0.848	1.74356e-20
RGS7	1.3313e-24	-0.506235	0.274	0.406	2.37557e-20
HECW2	2.28661e-24	-0.418921	0.268	0.407	4.08022e-20
TNRC6A	4.35552e-24	-0.345889	0.807	0.88	7.77199e-20
C20orf194	1.00647e-23	0.390282	0.569	0.447	1.79594e-19
SLC7A1	1.05672e-23	0.392754	0.308	0.187	1.88561e-19
NPAS3	1.54814e-23	0.246507	0.935	0.891	2.7625e-19
THSD7A	2.66272e-23	-0.627401	0.175	0.295	4.75135e-19
EIF4EBP1	2.9497e-23	0.429002	0.301	0.185	5.26345e-19
CHD2	3.97602e-23	-0.395255	0.482	0.607	7.0948e-19
TUBB2A	8.17134e-23	0.445243	0.586	0.469	1.45809e-18
CSNK2A1	1.21495e-22	0.400105	0.484	0.367	2.16795e-18
PSAT1	1.58281e-22	0.429108	0.434	0.311	2.82436e-18
FOXN3	1.72838e-22	-0.319097	0.659	0.755	3.08413e-18
RPS23	1.93071e-22	-0.352197	0.71	0.809	3.44516e-18
TNC	2.03934e-22	0.587007	0.29	0.181	3.63899e-18
SESN2	2.86213e-22	0.336598	0.229	0.124	5.10718e-18
TMC7	2.94066e-22	-0.385183	0.166	0.285	5.24732e-18
HES1	3.02247e-22	-0.664975	0.445	0.547	5.39329e-18
YARS	7.07011e-22	0.433007	0.434	0.316	1.26159e-17
CBFA2T2	3.53436e-21	-0.381363	0.554	0.665	6.30672e-17
PKIG	3.93994e-21	-0.405975	0.153	0.267	7.03042e-17
GPC6	4.58206e-21	-0.360283	0.769	0.833	8.17622e-17
BAIAP2L1	5.04136e-21	0.259368	0.97	0.959	8.99581e-17
MKRN3	5.4947e-21	-0.392774	0.307	0.43	9.80474e-17
IARS	7.1932e-21	0.402882	0.637	0.568	1.28355e-16
SMYD3	7.55162e-21	-0.350065	0.718	0.79	1.34751e-16
RPL13A	9.7679e-21	0.405857	0.385	0.267	1.74298e-16
LTBP1	1.01202e-20	0.575248	0.61	0.532	1.80585e-16
TRIB3	1.0684e-20	0.302088	0.155	0.072	1.90646e-16
CDK14	1.47608e-20	-0.391674	0.569	0.673	2.63392e-16
ADAMTSL1	1.57864e-20	0.866034	0.349	0.241	2.81692e-16
PDE4D	1.79387e-20	-0.493256	0.275	0.395	3.20098e-16
TRPC4AP	2.15841e-20	-0.362172	0.442	0.558	3.85147e-16
ASXL3	2.41459e-20	-0.379733	0.201	0.322	4.3086e-16
BICD1	2.48761e-20	0.294384	0.833	0.787	4.43889e-16
ZNF280D	2.75283e-20	0.380289	0.19	0.1	4.91216e-16
FAU	2.81525e-20	-0.357726	0.446	0.581	5.02353e-16
HIST1H1D	3.35458e-20	-0.317059	0.097	0.197	5.98592e-16
EIF1	3.52854e-20	0.316656	0.788	0.7	6.29632e-16
PRTG	3.59643e-20	-0.639605	0.445	0.556	6.41747e-16
JDP2	3.80943e-20	0.309233	0.143	0.065	6.79755e-16
GAPDH	4.87549e-20	-0.332629	0.74	0.818	8.69982e-16
LRP4	5.07232e-20	-0.402118	0.272	0.392	9.05105e-16
RP11-314N13.10	6.20634e-20	0.364996	0.263	0.158	1.10746e-15
ZNF532	1.58611e-19	-0.306168	0.569	0.68	2.83025e-15
FGFR3	1.70678e-19	0.435672	0.453	0.338	3.04557e-15
BMP7	1.84317e-19	-0.439252	0.255	0.371	3.28895e-15
PSD3	1.92322e-19	-0.354166	0.519	0.632	3.43179e-15
TMEM163	2.67629e-19	-0.387228	0.374	0.494	4.77556e-15
PANK2	5.09271e-19	0.371408	0.378	0.268	9.08743e-15
CADM1	5.5262e-19	0.363308	0.761	0.668	9.86095e-15
RPL14	5.54341e-19	0.268207	0.916	0.887	9.89165e-15
RAB11FIP2	5.61306e-19	-0.306369	0.451	0.576	1.00159e-14
FARP1	6.40717e-19	0.403162	0.717	0.654	1.1433e-14
PHACTR2	6.80978e-19	-0.398793	0.195	0.309	1.21514e-14
TASP1	1.21335e-18	0.372377	0.358	0.248	2.1651e-14
RPL35A	1.44145e-18	-0.321317	0.476	0.608	2.57212e-14
RPL32	1.59018e-18	-0.302769	0.754	0.834	2.83751e-14
RALGAPA2	1.62326e-18	0.390853	0.504	0.404	2.89654e-14
ZBTB20	1.69814e-18	-0.360411	0.912	0.927	3.03016e-14
PFKFB4	2.17611e-18	-0.338053	0.088	0.178	3.88305e-14
TMSB10	2.45337e-18	-0.31576	0.79	0.875	4.3778e-14
GLDC	2.45558e-18	-0.355434	0.292	0.413	4.38174e-14
FBXL20	2.57565e-18	-0.341558	0.497	0.608	4.596e-14
UGGT2	2.62842e-18	0.32231	0.689	0.622	4.69014e-14
PLCB4	4.03983e-18	0.407832	0.452	0.346	7.20867e-14
VPS37B	4.57271e-18	0.234561	0.151	0.073	8.15955e-14
DNHD1	4.82717e-18	0.373355	0.428	0.323	8.61361e-14
TMEM2	4.92187e-18	-0.399358	0.369	0.487	8.78258e-14
EPRS	5.95771e-18	0.339891	0.278	0.177	1.06309e-13
SERF2	6.55472e-18	-0.335883	0.475	0.592	1.16962e-13
PROM1	7.75923e-18	-0.294059	0.056	0.134	1.38456e-13
KALRN	1.10143e-17	-0.371328	0.579	0.672	1.96539e-13
MRPS26	1.15038e-17	0.345824	0.235	0.142	2.05274e-13
FTH1	1.18395e-17	0.253293	0.912	0.869	2.11265e-13
C4orf47	1.19742e-17	-0.372904	0.134	0.232	2.13668e-13
PTPRZ1	1.62158e-17	0.220322	0.907	0.861	2.89354e-13
ATP9A	2.15584e-17	-0.384139	0.4	0.507	3.84687e-13
RPS2	2.20041e-17	0.231086	0.951	0.913	3.92641e-13
NRXN3	2.20392e-17	-0.550578	0.393	0.501	3.93268e-13
UBB	2.85795e-17	0.36211	0.655	0.559	5.09972e-13
TIMM23B	2.87153e-17	0.334401	0.578	0.487	5.12396e-13
TMEM230	3.0125e-17	0.37527	0.315	0.217	5.3755e-13
RAB3GAP2	3.22086e-17	0.382837	0.619	0.556	5.74729e-13
RIMS2	3.2354e-17	-0.375581	0.405	0.527	5.77324e-13
CLIC4	4.38859e-17	0.411381	0.389	0.29	7.83099e-13
TNFRSF12A	4.39148e-17	0.279954	0.118	0.052	7.83615e-13
MGAT4C	5.39457e-17	0.435118	0.203	0.116	9.62608e-13
CADPS	5.46966e-17	-0.330735	0.639	0.743	9.76007e-13
PDE3A	6.5413e-17	0.413114	0.368	0.265	1.16723e-12
SEPP1	6.92488e-17	-0.258686	0.046	0.117	1.23568e-12
ZNF682	8.16018e-17	-0.343944	0.272	0.382	1.4561e-12
OSBPL1A	8.76286e-17	-0.354675	0.31	0.424	1.56365e-12
SLC13A3	1.00458e-16	0.370688	0.43	0.333	1.79258e-12
TLE4	1.05789e-16	-0.386446	0.377	0.491	1.8877e-12
GABRB3	1.12726e-16	-0.420923	0.24	0.347	2.01148e-12
FGFBP3	1.20057e-16	0.337492	0.407	0.298	2.14229e-12
TOMM7	1.35363e-16	-0.315803	0.206	0.315	2.41542e-12
OVOL2	1.36801e-16	0.315295	0.179	0.099	2.44107e-12
SDK2	1.3901e-16	-0.343311	0.463	0.577	2.4805e-12
FAT3	1.47874e-16	-0.292852	0.643	0.751	2.63866e-12
RNF150	1.48984e-16	-0.359195	0.365	0.483	2.65847e-12
CRLS1	1.94018e-16	0.281534	0.195	0.111	3.46206e-12
FUT8	2.13365e-16	0.446222	0.602	0.538	3.80728e-12
ATP8A2	2.26045e-16	-0.334265	0.112	0.201	4.03354e-12
FGFR2	3.24063e-16	-0.342369	0.428	0.549	5.78258e-12
MDGA2	3.60485e-16	-0.442032	0.121	0.212	6.4325e-12
GRIN2B	4.26085e-16	0.407685	0.228	0.14	7.60306e-12
ANKRD44	4.26392e-16	0.374541	0.538	0.455	7.60855e-12
TSPO	4.46424e-16	0.331564	0.274	0.18	7.96598e-12
MDK	4.67876e-16	-0.313899	0.286	0.403	8.34878e-12
SULF1	4.91551e-16	0.609003	0.273	0.183	8.77123e-12
SNRPB	5.94418e-16	0.363098	0.313	0.215	1.06068e-11
PTPRO	6.63127e-16	-0.374314	0.31	0.421	1.18328e-11
HIST1H2AC	6.68123e-16	-0.412531	0.145	0.236	1.1922e-11
WNT5B	7.0934e-16	-0.410849	0.56	0.652	1.26575e-11
SULF2	7.62456e-16	-0.539561	0.361	0.466	1.36053e-11
KDM5B	7.89227e-16	-0.298708	0.531	0.638	1.4083e-11
LRP1B	8.15709e-16	0.318603	0.695	0.592	1.45555e-11
BCAS4	1.18833e-15	-0.297955	0.152	0.247	2.12046e-11
ABCG1	1.23462e-15	-0.252317	0.037	0.1	2.20306e-11
ITCH	1.45033e-15	-0.308697	0.625	0.706	2.58797e-11
CFTR	1.54274e-15	-0.232244	0.056	0.127	2.75286e-11
TRPM4	1.62447e-15	-0.31663	0.08	0.156	2.89871e-11
CCSER1	1.79008e-15	-0.537791	0.447	0.543	3.19421e-11
MAP1B	2.03765e-15	-0.220863	0.958	0.978	3.63599e-11
SLC9A8	2.10787e-15	-0.31801	0.179	0.277	3.76128e-11
RPS25	2.24692e-15	-0.283245	0.332	0.447	4.0094e-11
ZFP64	3.35996e-15	-0.319805	0.157	0.25	5.99552e-11
SUB1	3.46478e-15	0.353821	0.566	0.472	6.18256e-11
DRAXIN	3.68321e-15	-0.276525	0.117	0.206	6.57231e-11
SOX2	3.78696e-15	-0.316841	0.428	0.539	6.75745e-11
SCFD2	3.91037e-15	0.357616	0.493	0.406	6.97767e-11
UHRF1BP1	3.93801e-15	0.335654	0.358	0.262	7.02698e-11
MAP2	4.22658e-15	0.249619	0.941	0.909	7.54191e-11
ROMO1	4.81752e-15	-0.279082	0.056	0.125	8.59638e-11
PRPF6	5.38783e-15	-0.312288	0.222	0.321	9.61405e-11
SGMS1	5.42188e-15	0.355358	0.45	0.359	9.67481e-11
DDX10	5.88042e-15	0.30814	0.39	0.293	1.0493e-10
LAMA1	5.99954e-15	-0.278432	0.213	0.317	1.07056e-10
BNIP3	6.48012e-15	-0.315925	0.241	0.346	1.15631e-10
CMTM8	6.74398e-15	-0.29625	0.094	0.175	1.2034e-10
SETBP1	6.77057e-15	0.239877	0.871	0.853	1.20814e-10
ARFGEF3	9.50217e-15	-0.298789	0.132	0.223	1.69557e-10
KCNB2	9.63558e-15	-0.417281	0.245	0.346	1.71937e-10
DCHS2	1.09352e-14	-0.33502	0.047	0.11	1.95128e-10
MYO1B	1.15033e-14	-0.236229	0.074	0.148	2.05265e-10
TM9SF4	1.36999e-14	-0.351775	0.258	0.353	2.44461e-10
UBLCP1	1.45389e-14	0.1896	0.104	0.047	2.59432e-10
NRP1	1.61046e-14	0.275655	0.136	0.07	2.8737e-10
N4BP2L2	1.77034e-14	0.237398	0.814	0.8	3.159e-10
FBXW7	1.79906e-14	0.309274	0.569	0.493	3.21024e-10
KIAA1211	2.13994e-14	-0.269915	0.641	0.737	3.8185e-10
TXNDC16	2.21316e-14	-0.305445	0.189	0.282	3.94916e-10
RPL36	2.34614e-14	-0.30549	0.383	0.495	4.18645e-10
MCF2L2	2.51445e-14	-0.299743	0.241	0.34	4.48678e-10
ETV5	2.64493e-14	0.313205	0.239	0.154	4.71962e-10
SFPQ	2.67944e-14	0.296903	0.541	0.451	4.7812e-10
EPHA5	2.69618e-14	0.384736	0.643	0.538	4.81106e-10
FAM155A	2.8268e-14	-0.503836	0.268	0.366	5.04413e-10
NRL	2.96157e-14	0.244728	0.133	0.068	5.28463e-10
POGLUT1	3.0473e-14	0.272859	0.192	0.115	5.4376e-10
GDF15	3.28727e-14	0.381404	0.14	0.075	5.86581e-10
ARHGAP44	3.69137e-14	-0.311217	0.186	0.282	6.58688e-10
GAREM1	3.70986e-14	-0.331587	0.546	0.638	6.61988e-10
FAM117B	3.96841e-14	-0.300556	0.32	0.428	7.08122e-10
CTTNBP2	3.97591e-14	-0.293756	0.167	0.259	7.09461e-10
ABI3BP	4.16988e-14	0.355809	0.211	0.133	7.44074e-10
DACH1	7.3385e-14	-0.208299	0.97	0.975	1.30948e-09
CPNE1	7.47892e-14	-0.276664	0.144	0.231	1.33454e-09
FRMD4B	8.80584e-14	-0.370854	0.372	0.474	1.57131e-09
RSL24D1	1.01014e-13	0.321519	0.36	0.268	1.80249e-09
REV3L	1.06821e-13	-0.246127	0.816	0.865	1.90612e-09
ENO1	1.10514e-13	-0.295162	0.404	0.502	1.972e-09
TBC1D5	1.10523e-13	-0.257396	0.696	0.757	1.97218e-09
NCALD	1.18399e-13	0.311069	0.67	0.606	2.11271e-09
ALCAM	1.36407e-13	0.342353	0.129	0.067	2.43404e-09
MARS	1.50437e-13	0.308932	0.277	0.192	2.6844e-09
HMGN3	1.51379e-13	0.291137	0.761	0.701	2.70121e-09
DIXDC1	1.83391e-13	-0.256292	0.268	0.376	3.27243e-09
WSB1	2.00569e-13	0.13668	0.877	0.844	3.57896e-09
PCCA	2.06026e-13	-0.25423	0.732	0.79	3.67633e-09
MARCKS	2.06208e-13	0.283152	0.756	0.697	3.67957e-09
B2M	2.62369e-13	0.398468	0.491	0.402	4.68172e-09
C6orf10	2.83839e-13	0.252036	0.203	0.124	5.06482e-09
SYT16	2.8671e-13	-0.24793	0.085	0.157	5.11606e-09
SPECC1	2.90886e-13	-0.311103	0.195	0.286	5.19057e-09
HFM1	3.01418e-13	-0.478536	0.43	0.514	5.37851e-09
SLC23A2	3.55962e-13	0.309073	0.296	0.21	6.35179e-09
HIF3A	3.76008e-13	-0.284398	0.366	0.469	6.70948e-09
PIGU	3.83444e-13	-0.320403	0.308	0.402	6.84217e-09
WLS	3.89287e-13	-0.516799	0.406	0.489	6.94643e-09
NEK5	5.24956e-13	0.319536	0.325	0.235	9.36732e-09
PMEPA1	5.2834e-13	-0.288329	0.13	0.209	9.42771e-09
POLR1C	5.80686e-13	0.305386	0.375	0.282	1.03618e-08
CDH2	5.97257e-13	0.217327	0.852	0.828	1.06575e-08
UQCC1	6.30483e-13	-0.290378	0.352	0.452	1.12503e-08
FRMD4A	6.88951e-13	-0.230384	0.701	0.79	1.22936e-08
XPOT	6.97959e-13	0.3526	0.369	0.285	1.24544e-08
CCDC7	7.41305e-13	-0.283657	0.209	0.302	1.32278e-08
STAG1	7.60264e-13	-0.26001	0.653	0.73	1.35662e-08
EIF1B	7.86486e-13	0.292065	0.494	0.401	1.4034e-08
STARD9	8.31239e-13	-0.282618	0.317	0.412	1.48326e-08
NELL2	9.01797e-13	0.391879	0.519	0.432	1.60917e-08
EPB41	1.08091e-12	-0.293372	0.35	0.445	1.92878e-08
SPARC	1.15506e-12	0.301095	0.346	0.254	2.06109e-08
NOP56	1.17818e-12	0.298385	0.185	0.115	2.10234e-08
RASGRP1	1.18165e-12	-0.299904	0.321	0.416	2.10854e-08
RPLP1	1.19683e-12	-0.320057	0.36	0.452	2.13563e-08
ELOB	1.21668e-12	-0.241005	0.136	0.218	2.17104e-08
MPPED2	1.32417e-12	-0.24097	0.677	0.75	2.36286e-08
RNF144A	1.43587e-12	-0.2625	0.186	0.276	2.56217e-08
SIPA1L1	1.46123e-12	0.339875	0.67	0.624	2.60742e-08
MAGI2	1.57609e-12	-0.241024	0.788	0.85	2.81238e-08
KCNB1	1.63063e-12	-0.254092	0.088	0.158	2.9097e-08
NR3C2	1.79164e-12	-0.494164	0.271	0.356	3.19701e-08
SLC44A2	1.80129e-12	-0.295735	0.204	0.291	3.21422e-08
ADNP	1.89949e-12	-0.250714	0.689	0.759	3.38945e-08
RPL10A	1.92649e-12	0.25606	0.74	0.68	3.43763e-08
NEDD4	2.01299e-12	0.316534	0.308	0.227	3.59199e-08
EFR3B	2.39828e-12	-0.309746	0.356	0.454	4.27949e-08
JAG1	2.40047e-12	0.232949	0.155	0.09	4.2834e-08
LDLRAD3	2.4684e-12	0.266375	0.778	0.741	4.40461e-08
KCNMB4	2.49588e-12	-0.262046	0.233	0.324	4.45365e-08
SAMD5	2.64308e-12	-0.528567	0.265	0.353	4.71631e-08
CD24	2.79567e-12	-0.270397	0.155	0.24	4.98859e-08
PKIA	2.85874e-12	-0.268536	0.244	0.342	5.10113e-08
FSTL5	2.88143e-12	-0.501945	0.426	0.502	5.14162e-08
AP3B1	2.94327e-12	-0.287935	0.504	0.593	5.25196e-08
NEK9	2.94441e-12	0.249115	0.209	0.133	5.25401e-08
ADRA1A	3.18994e-12	0.407726	0.344	0.262	5.69213e-08
RPLP0	3.44585e-12	0.232872	0.84	0.786	6.14878e-08
KCNT2	3.51212e-12	0.262759	0.785	0.743	6.26702e-08
PHYHIPL	3.5908e-12	-0.284179	0.166	0.249	6.40742e-08
GNAS	3.74399e-12	-0.217522	0.734	0.82	6.68078e-08
MTHFD2	3.78483e-12	0.259937	0.267	0.186	6.75365e-08
KLHL3	5.01528e-12	-0.242613	0.079	0.145	8.94927e-08
PKM	5.05912e-12	-0.253113	0.347	0.445	9.02749e-08
CCND2	5.60534e-12	0.244425	0.587	0.503	1.00022e-07
FABP5	5.9078e-12	0.336922	0.435	0.352	1.05419e-07
PLEKHG1	6.25614e-12	0.251691	0.726	0.701	1.11635e-07
DNAH17	6.73959e-12	0.184402	0.116	0.06	1.20261e-07
INSR	7.20501e-12	-0.232157	0.276	0.376	1.28566e-07
STRA6	7.61451e-12	-0.299673	0.135	0.209	1.35873e-07
DDR2	8.46727e-12	0.324224	0.175	0.109	1.5109e-07
ZNRF1	9.18284e-12	-0.286616	0.278	0.37	1.63859e-07
CD44	9.55578e-12	0.343897	0.13	0.072	1.70513e-07
BTBD3	9.95591e-12	0.303596	0.19	0.122	1.77653e-07
LEMD1	1.01258e-11	-0.192825	0.065	0.127	1.80684e-07
GPBP1	1.01862e-11	0.248188	0.67	0.623	1.81763e-07
DTD1	1.0467e-11	0.288151	0.198	0.128	1.86773e-07
SPATS2L	1.13668e-11	0.391925	0.397	0.321	2.0283e-07
BLCAP	1.15426e-11	-0.283898	0.204	0.288	2.05967e-07
MGME1	1.15883e-11	0.290988	0.175	0.11	2.06782e-07
PPDPF	1.23051e-11	-0.229462	0.218	0.312	2.19573e-07
C3orf58	1.34107e-11	-0.288336	0.445	0.541	2.393e-07
ZMYND8	1.37269e-11	-0.263865	0.316	0.409	2.44944e-07
COMMD6	1.55597e-11	-0.292823	0.29	0.378	2.77647e-07
LRRC4C	1.62837e-11	0.328857	0.626	0.557	2.90566e-07
POLR2L	1.64069e-11	-0.268313	0.156	0.235	2.92764e-07
TARS	1.70096e-11	0.248553	0.248	0.17	3.03519e-07
NETO2	1.7688e-11	-0.261721	0.144	0.22	3.15624e-07
LAMA5	2.001e-11	-0.235367	0.12	0.192	3.57058e-07
PCDH7	2.03904e-11	-0.567835	0.293	0.376	3.63846e-07
KCNN1	2.39984e-11	-0.221157	0.106	0.176	4.28228e-07
ARHGAP21	2.62894e-11	0.215424	0.767	0.722	4.69109e-07
NELFCD	2.65388e-11	-0.227447	0.129	0.203	4.73559e-07
SH3RF1	2.77146e-11	0.291869	0.631	0.569	4.94539e-07
DSCAML1	2.79441e-11	0.337264	0.293	0.215	4.98634e-07
ALDH7A1	2.81895e-11	-0.284119	0.295	0.384	5.03013e-07
ZNF44	2.93857e-11	-0.273269	0.238	0.323	5.24359e-07
EXOC4	3.19153e-11	-0.209164	0.742	0.817	5.69496e-07
KCNQ2	3.19437e-11	-0.236026	0.104	0.173	5.70004e-07
ESF1	3.43082e-11	0.304438	0.376	0.295	6.12196e-07
SORBS2	3.43658e-11	-0.25264	0.446	0.545	6.13224e-07
MBD5	3.44616e-11	-0.192426	0.853	0.899	6.14932e-07
LRRC16A	3.5387e-11	0.394497	0.476	0.404	6.31445e-07
GCFC2	3.59442e-11	0.280634	0.412	0.33	6.41389e-07
MYO1D	3.84015e-11	-0.259307	0.25	0.339	6.85236e-07
ZBTB46	4.01983e-11	-0.245954	0.074	0.134	7.17299e-07
SLC2A1	4.03426e-11	-0.336402	0.137	0.207	7.19874e-07
MYO9A	4.26194e-11	0.279731	0.619	0.571	7.60501e-07
SLC22A15	4.4927e-11	-0.233719	0.094	0.162	8.01677e-07
FGD6	4.55336e-11	-0.225225	0.097	0.164	8.12502e-07
ATP11B	4.58665e-11	-0.245205	0.311	0.404	8.18441e-07
TRIM67	4.60167e-11	-0.740985	0.144	0.213	8.21121e-07
DDRGK1	4.82413e-11	0.249376	0.187	0.12	8.60819e-07
ZNF337	4.83087e-11	0.280065	0.257	0.185	8.62021e-07
ID1	5.34237e-11	-0.224089	0.055	0.11	9.53293e-07
PHF20	5.44063e-11	-0.260149	0.441	0.533	9.70826e-07
SLC16A9	5.49255e-11	-0.24162	0.207	0.292	9.8009e-07
VAPB	5.60227e-11	-0.252802	0.227	0.312	9.9967e-07
MANBA	6.05317e-11	-0.247052	0.218	0.304	1.08013e-06
SCMH1	6.11303e-11	0.214152	0.73	0.673	1.09081e-06
SLC25A33	6.45285e-11	-0.285884	0.138	0.209	1.15145e-06
TPT1	7.68589e-11	0.201368	0.864	0.829	1.37147e-06
SMARCA2	7.9141e-11	0.262113	0.239	0.166	1.41219e-06
TMEM178B	7.95286e-11	-0.266179	0.555	0.64	1.41911e-06
ERC2	8.13302e-11	-0.297434	0.45	0.532	1.45126e-06
ZFP36L1	8.2243e-11	0.271794	0.486	0.408	1.46754e-06
KIAA1958	8.37963e-11	-0.24834	0.443	0.54	1.49526e-06
TBC1D9	8.3878e-11	-0.328173	0.325	0.41	1.49672e-06
NAA20	8.76583e-11	0.250218	0.162	0.101	1.56417e-06
XRN2	9.2394e-11	0.310417	0.284	0.211	1.64868e-06
ADAM22	1.0036e-10	-0.289126	0.2	0.28	1.79083e-06
DLGAP4	1.00764e-10	-0.268234	0.368	0.449	1.79803e-06
TBC1D32	1.03788e-10	-0.264893	0.354	0.451	1.852e-06
MTMR7	1.04019e-10	-0.238039	0.144	0.219	1.85611e-06
ARID1B	1.06565e-10	-0.202734	0.789	0.838	1.90154e-06
RHOF	1.10411e-10	-0.260072	0.266	0.353	1.97017e-06
FKBP5	1.1286e-10	-0.270902	0.11	0.177	2.01388e-06
FAM13C	1.18526e-10	-0.2474	0.109	0.177	2.11498e-06
UBE3C	1.20012e-10	0.251822	0.571	0.504	2.1415e-06
LIPI	1.22826e-10	-0.229736	0.082	0.145	2.1917e-06
ADGRA3	1.33175e-10	-0.241332	0.429	0.519	2.37637e-06
SLX4IP	1.33812e-10	0.229806	0.263	0.186	2.38774e-06
TCF25	1.53627e-10	-0.236762	0.475	0.575	2.74131e-06
LARS	1.6547e-10	0.269972	0.448	0.366	2.95265e-06
TLN2	1.71095e-10	0.297137	0.368	0.29	3.05303e-06
SLC43A2	1.83599e-10	-0.261906	0.113	0.179	3.27615e-06
RBL1	1.89523e-10	-0.317111	0.289	0.371	3.38184e-06
HYDIN	1.97414e-10	0.398332	0.408	0.334	3.52265e-06
RCOR1	2.09012e-10	0.286693	0.498	0.422	3.72962e-06
ADK	2.09295e-10	0.21739	0.759	0.729	3.73466e-06
NKAIN1	2.11824e-10	-0.20808	0.102	0.168	3.77978e-06
YPEL1	2.29443e-10	-0.271506	0.183	0.261	4.09418e-06
COL6A2	2.38353e-10	-0.230674	0.117	0.185	4.25317e-06
ZNF431	2.46186e-10	-0.264107	0.327	0.409	4.39295e-06
ZNF292	2.46789e-10	-0.190263	0.733	0.794	4.40371e-06
SORL1	2.49711e-10	-0.227968	0.099	0.164	4.45584e-06
CDC14A	2.54825e-10	-0.262243	0.387	0.482	4.5471e-06
ZNF738	2.7087e-10	-0.232895	0.185	0.266	4.8334e-06
NKAIN4	2.71073e-10	-0.237999	0.178	0.257	4.83703e-06
ARRDC3	2.76472e-10	-0.26076	0.327	0.412	4.93337e-06
PDZD2	2.81297e-10	-0.282263	0.211	0.289	5.01946e-06
EEF2	2.86763e-10	0.263525	0.653	0.595	5.11699e-06
MAP1LC3A	3.29223e-10	-0.231724	0.212	0.294	5.87466e-06
PPP1R9A	3.32736e-10	-0.244351	0.48	0.574	5.93734e-06
KIF21A	3.40518e-10	0.269705	0.671	0.608	6.07621e-06
SLC7A5	3.44681e-10	0.23621	0.249	0.177	6.15048e-06
BCL7A	3.46323e-10	-0.259137	0.185	0.262	6.17979e-06
OSBPL2	3.47594e-10	-0.220888	0.158	0.233	6.20247e-06
SYT1	3.47686e-10	-0.161445	0.842	0.879	6.20411e-06
NTRK2	3.59797e-10	0.358009	0.234	0.164	6.42022e-06
SESTD1	3.6039e-10	-0.220174	0.322	0.411	6.4308e-06
METTL16	4.06861e-10	-0.240836	0.352	0.439	7.26003e-06
NUAK1	4.20806e-10	-0.294072	0.126	0.193	7.50886e-06
ANKFN1	4.36692e-10	0.242688	0.126	0.073	7.79233e-06
MTUS2	4.44753e-10	-0.537376	0.106	0.169	7.93618e-06
CMTR2	4.47653e-10	0.211878	0.148	0.091	7.98793e-06
KCNH8	4.53605e-10	-0.236449	0.327	0.417	8.09413e-06
DHX35	4.66102e-10	-0.223195	0.148	0.22	8.31712e-06
ZNF33A	4.74181e-10	-0.197354	0.328	0.42	8.46129e-06
ADGRL3	4.76415e-10	-0.34141	0.31	0.391	8.50115e-06
NUP98	4.77129e-10	0.268316	0.426	0.356	8.51388e-06
ITPA	4.89079e-10	0.218833	0.167	0.106	8.72713e-06
SRSF5	5.2011e-10	0.247147	0.427	0.351	9.28085e-06
RNF24	5.51499e-10	0.26804	0.344	0.269	9.84094e-06
DIDO1	5.66781e-10	-0.258184	0.357	0.439	1.01136e-05
PHIP	6.02194e-10	0.225871	0.731	0.704	1.07455e-05
KIAA1324	6.31519e-10	-0.178388	0.065	0.12	1.12688e-05
GNAQ	6.53838e-10	0.199641	0.762	0.723	1.16671e-05
ZNF708	6.64923e-10	-0.239329	0.301	0.386	1.18649e-05
OPCML	7.07709e-10	-0.59305	0.177	0.249	1.26284e-05
HIP1R	7.21529e-10	-0.201095	0.097	0.159	1.2875e-05
C9orf84	8.1604e-10	0.263036	0.406	0.328	1.45614e-05
ASTN1	8.31229e-10	-0.262231	0.324	0.406	1.48325e-05
NLN	8.3781e-10	-0.211711	0.126	0.195	1.49499e-05
SH3D19	8.56542e-10	-0.280081	0.402	0.486	1.52841e-05
SLC25A27	8.67212e-10	-0.194961	0.115	0.18	1.54745e-05
RBAK-RBAKDN	9.0364e-10	0.261397	0.325	0.252	1.61246e-05
PTPRK	9.14488e-10	-0.229662	0.651	0.729	1.63181e-05
C1orf54	9.59855e-10	-0.23635	0.148	0.217	1.71276e-05
PHACTR1	1.01757e-09	-0.286764	0.527	0.59	1.81575e-05
SEM1	1.08397e-09	-0.21046	0.253	0.337	1.93423e-05
DOCK3	1.1033e-09	-0.221835	0.743	0.791	1.96873e-05
ATF4	1.15216e-09	0.229854	0.281	0.206	2.05592e-05
XPO5	1.16459e-09	0.285497	0.387	0.313	2.07809e-05
CYP2R1	1.18126e-09	0.231817	0.199	0.137	2.10783e-05
RBBP4	1.18511e-09	-0.24645	0.414	0.492	2.11472e-05
FBP2	1.23051e-09	-0.216549	0.064	0.117	2.19572e-05
CYBA	1.25316e-09	-0.21715	0.113	0.178	2.23615e-05
PDE1A	1.26501e-09	0.447618	0.457	0.39	2.25729e-05
SLC6A9	1.29096e-09	0.183701	0.124	0.072	2.30358e-05
RPL27A	1.30224e-09	-0.218937	0.535	0.624	2.32372e-05
ATRN	1.38063e-09	0.25845	0.379	0.303	2.4636e-05
ST3GAL1	1.41285e-09	-0.252031	0.147	0.215	2.52108e-05
NAV1	1.45223e-09	-0.197407	0.342	0.439	2.59135e-05
FILIP1L	1.62085e-09	0.240516	0.625	0.566	2.89225e-05
GOLGA1	1.78658e-09	-0.224412	0.27	0.349	3.18798e-05
ITGB8	1.78878e-09	-0.239172	0.422	0.503	3.1919e-05
RAB3C	1.79319e-09	-0.223492	0.098	0.158	3.19977e-05
C20orf100	1.86789e-09	-0.18348	0.1	0.163	3.33306e-05
GGT7	1.94755e-09	-0.207741	0.296	0.381	3.4752e-05
BCAS3	1.99878e-09	-0.2258	0.586	0.66	3.56663e-05
THUMPD3	2.01995e-09	0.185706	0.113	0.064	3.6044e-05
FZD3	2.08749e-09	-0.240987	0.493	0.581	3.72493e-05
CDK19	2.25031e-09	-0.244224	0.615	0.686	4.01545e-05
R3HDM2	2.39956e-09	-0.203398	0.492	0.577	4.28178e-05
RAN	2.47256e-09	0.262102	0.543	0.475	4.41204e-05
OST4	2.56581e-09	-0.259826	0.15	0.217	4.57843e-05
CPNE8	2.59264e-09	0.176904	0.266	0.191	4.6263e-05
ST8SIA2	2.6421e-09	-0.245513	0.17	0.239	4.71457e-05
RPL34	2.91403e-09	-0.242906	0.202	0.275	5.1998e-05
TRIM26	2.97994e-09	-0.185283	0.115	0.179	5.31741e-05
FDPS	3.09548e-09	0.233208	0.557	0.494	5.52357e-05
RGL1	3.27219e-09	0.269461	0.437	0.373	5.8389e-05
MAPK8	3.30717e-09	-0.210169	0.561	0.64	5.90131e-05
LRRC75A	3.45226e-09	0.264199	0.286	0.216	6.16021e-05
RNF130	3.52482e-09	-0.181225	0.759	0.814	6.28968e-05
RNMT	3.75307e-09	-0.233638	0.417	0.506	6.69698e-05
LMX1A	3.87315e-09	-0.425121	0.264	0.335	6.91125e-05
FBXL14	3.89672e-09	-0.303498	0.284	0.356	6.95331e-05
CDS2	4.02245e-09	0.269052	0.215	0.153	7.17765e-05
STAT5B	4.14318e-09	-0.248065	0.336	0.413	7.39309e-05
EEA1	4.38047e-09	0.292546	0.34	0.271	7.81651e-05
R3HDM1	4.53566e-09	0.207742	0.692	0.637	8.09343e-05
ROR1	4.81894e-09	-0.279937	0.285	0.365	8.59891e-05
AUTS2	4.93176e-09	-0.15069	0.931	0.946	8.80023e-05
TARBP1	5.14188e-09	-0.238433	0.313	0.389	9.17517e-05
RAB11FIP3	5.14389e-09	-0.236821	0.346	0.423	9.17875e-05
EPB41L1	5.19205e-09	-0.161532	0.063	0.114	9.2647e-05
SRPK2	5.24721e-09	0.212579	0.76	0.748	9.36312e-05
ACSS2	5.43345e-09	-0.211324	0.144	0.211	9.69545e-05
DDIT3	5.67757e-09	0.227828	0.241	0.175	0.000101311
LIN28B	5.79534e-09	-0.251193	0.404	0.48	0.000103412
TMA7	5.82732e-09	-0.221126	0.246	0.325	0.000103983
KANSL1L	5.84773e-09	0.228959	0.605	0.551	0.000104347
TOP1	5.9567e-09	-0.21017	0.446	0.532	0.000106291
ATP6V1H	5.96629e-09	-0.23564	0.237	0.312	0.000106462
RBFOX2	6.12267e-09	-0.191258	0.711	0.772	0.000109253
TYW5	6.3232e-09	0.252546	0.234	0.172	0.000112831
TNRC18	6.37196e-09	-0.206156	0.582	0.655	0.000113701
H2AFY2	6.48206e-09	-0.196776	0.265	0.342	0.000115666
SNRPN	6.48976e-09	-0.287084	0.227	0.299	0.000115803
MYEOV2	6.66218e-09	-0.201411	0.171	0.242	0.00011888
MYO10	6.6735e-09	-0.201027	0.524	0.599	0.000119082
RALGAPB	6.86445e-09	-0.233907	0.291	0.367	0.000122489
CALM1	7.49775e-09	0.24559	0.505	0.437	0.00013379
PSMB1	7.52758e-09	0.27832	0.351	0.281	0.000134322
NET1	7.54978e-09	-0.219418	0.088	0.143	0.000134718
ANKRD33B	7.62125e-09	-0.203465	0.118	0.179	0.000135994
PDGFD	7.65069e-09	-0.235893	0.129	0.193	0.000136519
VIM	7.71624e-09	0.206423	0.76	0.729	0.000137689
KLF12	8.09057e-09	-0.231601	0.516	0.594	0.000144368
SQLE	8.10221e-09	0.218882	0.651	0.586	0.000144576
CNNM2	8.31493e-09	-0.241626	0.234	0.309	0.000148372
KLHL24	8.36952e-09	-0.229414	0.238	0.312	0.000149346
EBF4	8.64543e-09	0.242033	0.177	0.119	0.000154269
USO1	9.1937e-09	0.258361	0.383	0.314	0.000164052
OTX2	9.19706e-09	-0.271562	0.092	0.147	0.000164112
RNF38	9.34604e-09	-0.223581	0.478	0.55	0.000166771
MRFAP1	9.4907e-09	0.248181	0.352	0.279	0.000169352
EIF2B3	1.02387e-08	0.209577	0.322	0.248	0.000182699
GRIN2A	1.0356e-08	-0.216339	0.067	0.118	0.000184793
CADPS2	1.03807e-08	0.262702	0.24	0.174	0.000185233
DCLK1	1.03849e-08	-0.239186	0.257	0.332	0.000185309
PALMD	1.05676e-08	-0.31588	0.176	0.245	0.000188567
ARHGAP26	1.07694e-08	0.295562	0.355	0.286	0.000192168
STOX1	1.09119e-08	-0.206867	0.165	0.234	0.000194712
CIRBP	1.09444e-08	0.265645	0.561	0.506	0.000195291
RBM39	1.1055e-08	-0.180273	0.637	0.729	0.000197265
MICU3	1.12575e-08	-0.195713	0.273	0.351	0.000200879
SLC25A3	1.12586e-08	0.237325	0.569	0.51	0.000200898
PLCE1	1.13845e-08	0.243904	0.447	0.373	0.000203145
FKRP	1.16184e-08	0.197105	0.161	0.105	0.000207318
C21orf58	1.22098e-08	-0.219748	0.156	0.224	0.000217871
JMJD1C	1.23788e-08	-0.155498	0.874	0.906	0.000220888
MAP2K4	1.24999e-08	-0.208	0.443	0.525	0.000223049
CELF4	1.26532e-08	-0.190075	0.115	0.176	0.000225783
MFF	1.26646e-08	0.271921	0.286	0.222	0.000225987
ATP10A	1.3505e-08	-0.277711	0.108	0.167	0.000240983
JARID2	1.35583e-08	-0.205636	0.529	0.605	0.000241934
RP11-701H24.9	1.40069e-08	0.232896	0.557	0.5	0.000249939
SUGCT	1.43013e-08	-0.233877	0.264	0.339	0.000255193
DHX40	1.45481e-08	-0.189394	0.249	0.327	0.000259596
FAM107B	1.48609e-08	-0.192341	0.226	0.302	0.000265178
ABAT	1.49855e-08	-0.208538	0.332	0.41	0.000267401
ERGIC3	1.58805e-08	-0.148651	0.104	0.164	0.000283371
PTPN13	1.61699e-08	0.240278	0.597	0.55	0.000288536
SH3GL2	1.62122e-08	0.264366	0.26	0.193	0.00028929
UBA52	1.63897e-08	-0.203641	0.353	0.439	0.000292458
PRKCA	1.66682e-08	0.24469	0.57	0.495	0.000297428
HSPA8	1.68832e-08	-0.278019	0.28	0.35	0.000301263
PSMF1	1.88595e-08	0.238293	0.232	0.169	0.000336529
ZNF66	1.93335e-08	-0.226687	0.182	0.249	0.000344987
MVD	1.94807e-08	0.232858	0.258	0.192	0.000347613
MAP3K13	1.99447e-08	0.222507	0.317	0.247	0.000355893
CACNG7	2.03714e-08	-0.16841	0.12	0.18	0.000363508
SNRPD2	2.08923e-08	-0.213609	0.26	0.336	0.000372801
GRIP1	2.11484e-08	-0.200768	0.764	0.811	0.000377372
CD81	2.12966e-08	0.215076	0.558	0.499	0.000380017
ZNF346	2.15118e-08	0.24813	0.333	0.265	0.000383857
ABHD12	2.21622e-08	0.217036	0.254	0.189	0.000395463
SEZ6L2	2.27979e-08	-0.217293	0.164	0.228	0.000406806
FRMD5	2.31586e-08	-0.218991	0.639	0.698	0.000413242
BTBD17	2.44853e-08	-0.188139	0.085	0.137	0.000436916
PDE7A	2.56897e-08	-0.231742	0.477	0.551	0.000458407
SNTG2	2.60259e-08	0.477529	0.324	0.266	0.000464406
LDLR	2.66987e-08	0.208055	0.299	0.229	0.000476412
CDKL2	2.75713e-08	-0.161012	0.064	0.112	0.000491983
RPL5	2.92189e-08	0.243734	0.628	0.565	0.000521382
EIF4E	2.96954e-08	0.237766	0.445	0.382	0.000529885
RBP1	3.01471e-08	-0.146994	0.083	0.138	0.000537945
LRP12	3.02565e-08	-0.203098	0.208	0.28	0.000539896
CUX2	3.05236e-08	-0.308434	0.567	0.632	0.000544663
FAM102B	3.15578e-08	-0.18757	0.127	0.189	0.000563118
STMN3	3.46321e-08	-0.179555	0.083	0.135	0.000617975
CEP250	3.67413e-08	-0.166759	0.111	0.169	0.000655613
CCS	3.72439e-08	0.199147	0.205	0.145	0.00066458
PTPN1	3.73664e-08	-0.181905	0.221	0.293	0.000666767
LETMD1	3.83141e-08	0.224172	0.168	0.114	0.000683676
UQCR10	4.06986e-08	-0.20124	0.388	0.472	0.000726226
GGCX	4.14307e-08	0.180843	0.153	0.101	0.000739289
ADGRB3	4.48441e-08	0.181816	0.939	0.939	0.000800198
IMMP2L	4.53706e-08	-0.231993	0.546	0.612	0.000809592
NTS	4.67478e-08	-0.201835	0.061	0.108	0.000834168
TENM2	4.71953e-08	0.39888	0.203	0.147	0.000842152
COX7C	4.76272e-08	-0.219579	0.212	0.281	0.000849859
TSPAN18	4.87366e-08	0.254123	0.499	0.444	0.000869656
FAM89A	4.94512e-08	-0.4006	0.131	0.187	0.000882408
KAZN	5.08322e-08	-0.185179	0.816	0.853	0.000907051
2023-09-11	5.14931e-08	0.2002	0.642	0.598	0.000918843
MYO6	5.28067e-08	-0.190541	0.529	0.602	0.000942283
SNX5	5.49967e-08	0.208952	0.154	0.103	0.00098136
SND1	5.53715e-08	0.217746	0.619	0.575	0.000988049
TET1	5.58996e-08	-0.188173	0.454	0.54	0.000997473
TUBE1	5.65676e-08	0.194681	0.182	0.126	0.00100939
EPHA6	5.81658e-08	-0.351009	0.301	0.363	0.00103791
CTD-2010I16.2	5.87361e-08	0.212946	0.235	0.173	0.00104809
CERS6	5.91639e-08	-0.160249	0.538	0.608	0.00105572
UBE2G2	5.9667e-08	0.238939	0.379	0.316	0.0010647
CYYR1	6.07786e-08	-0.16241	0.057	0.101	0.00108453
COX7A2	6.13056e-08	-0.172775	0.26	0.337	0.00109394
RPRD1B	6.13978e-08	-0.208165	0.22	0.29	0.00109558
NTRK3	6.33971e-08	0.27118	0.462	0.393	0.00113126
DOCK4	6.37314e-08	-0.178181	0.194	0.262	0.00113722
NACA	6.51044e-08	0.243127	0.314	0.248	0.00116172
EMP2	6.63256e-08	0.260134	0.192	0.137	0.00118351
SNRPE	6.71241e-08	-0.176414	0.205	0.276	0.00119776
DCTN3	6.92116e-08	0.270314	0.299	0.239	0.00123501
NUPL2	6.94985e-08	0.2006	0.254	0.189	0.00124013
GALNT1	7.04261e-08	-0.210351	0.284	0.358	0.00125668
HILPDA	7.11821e-08	-0.185354	0.106	0.16	0.00127017
ELAVL4	7.14843e-08	-0.220276	0.241	0.311	0.00127557
GRB10	7.165e-08	0.262469	0.453	0.401	0.00127852
POLE2	7.29827e-08	0.249017	0.339	0.271	0.0013023
SSR2	7.35493e-08	0.254403	0.434	0.372	0.00131241
SNAP25	7.72116e-08	0.257714	0.199	0.145	0.00137776
DYNC1I2	8.04009e-08	-0.187425	0.347	0.419	0.00143467
FMNL2	8.17263e-08	-0.179519	0.693	0.746	0.00145832
NCOA5	8.30896e-08	-0.18024	0.146	0.206	0.00148265
MEF2C	8.35951e-08	0.343459	0.471	0.42	0.00149167
TMED9	8.62489e-08	0.244755	0.42	0.36	0.00153903
ZNF362	8.88324e-08	-0.17164	0.127	0.188	0.00158512
PPA1	8.91714e-08	0.226983	0.505	0.44	0.00159117
PFKP	8.92836e-08	-0.209791	0.152	0.212	0.00159318
BMPR1A	8.97201e-08	-0.233178	0.543	0.602	0.00160097
RPL4	8.97832e-08	0.237633	0.641	0.594	0.00160209
SPATA6	9.08959e-08	-0.172783	0.288	0.367	0.00162195
ZNF519	9.36369e-08	-0.189781	0.207	0.276	0.00167086
RHBDD1	9.4692e-08	0.232039	0.346	0.279	0.00168968
HMGCS1	9.52346e-08	0.119886	0.709	0.64	0.00169937
GRID2	9.8362e-08	0.279219	0.171	0.119	0.00175517
AARS	9.8567e-08	0.193095	0.368	0.3	0.00175883
AGO4	1.00185e-07	-0.221703	0.325	0.396	0.0017877
ADCY9	1.02853e-07	0.261783	0.322	0.26	0.00183532
SPOCK1	1.09371e-07	-0.192185	0.188	0.254	0.00195161
ZNFX1	1.09508e-07	-0.168552	0.097	0.15	0.00195405
UBC	1.1676e-07	0.213953	0.692	0.664	0.00208347
ZNF397	1.16807e-07	0.226347	0.363	0.299	0.00208431
H2AFZ	1.16936e-07	0.221863	0.727	0.689	0.00208661
STON2	1.18705e-07	0.31472	0.441	0.386	0.00211817
PHYH	1.19336e-07	-0.197738	0.103	0.155	0.00212944
LRRN1	1.22121e-07	-0.188471	0.583	0.651	0.00217912
GTF2IRD1	1.2799e-07	-0.180633	0.431	0.507	0.00228385
GAS1	1.30329e-07	-0.179567	0.109	0.163	0.00232559
ERP29	1.33983e-07	0.246874	0.488	0.429	0.00239079
RPS19BP1	1.36332e-07	0.226082	0.19	0.136	0.00243271
VSTM2L	1.37486e-07	-0.156438	0.068	0.114	0.0024533
STMN1	1.3769e-07	0.18466	0.842	0.822	0.00245693
ZEB1	1.40067e-07	0.182866	0.721	0.68	0.00249936
SH3GL3	1.44787e-07	-0.186316	0.115	0.171	0.00258358
SNED1	1.45594e-07	0.170524	0.222	0.16	0.00259799
VTI1A	1.46758e-07	0.205642	0.653	0.613	0.00261875
RBCK1	1.49049e-07	0.180334	0.184	0.129	0.00265963
AGAP6	1.5894e-07	0.193787	0.219	0.161	0.00283612
DDB2	1.59957e-07	-0.222512	0.294	0.362	0.00285427
MCPH1	1.60979e-07	0.224442	0.381	0.315	0.00287251
HES5	1.61136e-07	0.233656	0.372	0.307	0.00287531
CHST9	1.61811e-07	0.305903	0.149	0.101	0.00288735
PLCG1	1.67243e-07	-0.173483	0.125	0.182	0.00298428
DIRC2	1.69433e-07	-0.171242	0.162	0.225	0.00302336
SCD	1.69746e-07	0.272922	0.425	0.367	0.00302894
PSPC1	1.69973e-07	0.236285	0.581	0.541	0.003033
PPME1	1.72542e-07	-0.216872	0.331	0.399	0.00307883
RPL30	1.73952e-07	-0.169518	0.411	0.49	0.00310401
SNX6	1.74516e-07	-0.1861	0.398	0.477	0.00311407
PDK1	1.76991e-07	-0.200847	0.143	0.201	0.00315823
BAHCC1	1.86039e-07	-0.142709	0.1	0.154	0.00331968
RPL13	1.8769e-07	0.120957	0.936	0.904	0.00334913
AGBL4	1.88505e-07	-0.23724	0.165	0.225	0.00336369
AMPH	1.92569e-07	-0.169255	0.104	0.157	0.0034362
RPS3	1.97915e-07	0.160333	0.897	0.871	0.0035316
NAPB	1.99128e-07	0.183856	0.189	0.135	0.00355324
SEZ6L	2.01649e-07	-0.207895	0.185	0.249	0.00359822
ADAMTS6	2.0211e-07	-0.187911	0.464	0.541	0.00360645
RPS24	2.09636e-07	-0.222185	0.43	0.5	0.00374075
HIST1H2BD	2.17495e-07	-0.207035	0.098	0.149	0.00388099
ZCCHC11	2.17765e-07	-0.160801	0.756	0.806	0.00388579
CMTM4	2.1861e-07	-0.19966	0.193	0.257	0.00390089
CASP6	2.23121e-07	-0.16844	0.113	0.168	0.00398136
NNAT	2.26232e-07	-0.200176	0.423	0.494	0.00403688
FAM208B	2.27482e-07	0.23064	0.425	0.361	0.00405919
IDI1	2.33925e-07	0.211737	0.511	0.448	0.00417416
PHGDH	2.42395e-07	0.270304	0.324	0.265	0.0043253
ZNF43	2.43264e-07	-0.231042	0.334	0.406	0.0043408
KCNIP1	2.46858e-07	-0.23526	0.139	0.197	0.00440493
MBNL1	2.52166e-07	0.248189	0.468	0.405	0.00449965
PDE5A	2.52487e-07	0.245555	0.611	0.578	0.00450538
KIAA1549L	2.52491e-07	-0.209374	0.173	0.237	0.00450546
KIAA1324L	2.58307e-07	-0.184239	0.281	0.353	0.00460923
USP3	2.62192e-07	-0.183822	0.453	0.532	0.00467856
RHPN2	2.75865e-07	-0.163831	0.16	0.222	0.00492254
ADCY2	2.87297e-07	0.454002	0.57	0.526	0.00512653
BCHE	2.95521e-07	0.22161	0.162	0.113	0.00527328
EPS8	2.98345e-07	-0.271132	0.213	0.274	0.00532366
RANBP17	2.99318e-07	0.18853	0.658	0.606	0.00534104
NSFL1C	2.99475e-07	0.155031	0.147	0.099	0.00534383
PTPRN2	3.01865e-07	-0.228214	0.238	0.305	0.00538648
CAMTA1	3.05984e-07	-0.155974	0.781	0.821	0.00545997
FAM162A	3.07702e-07	-0.174423	0.166	0.228	0.00549063
FGF11	3.17904e-07	-0.147728	0.067	0.111	0.00567268
CCDC57	3.39499e-07	-0.181122	0.256	0.325	0.00605802
ID3	3.44003e-07	-0.171811	0.094	0.145	0.0061384
FMN2	3.48522e-07	-0.190278	0.38	0.454	0.00621903
MSH3	3.49363e-07	-0.242932	0.282	0.345	0.00623404
ACTG1	3.53846e-07	0.166716	0.912	0.903	0.00631403
SNX30	3.57204e-07	-0.200635	0.106	0.156	0.00637394
POFUT1	3.59383e-07	-0.151218	0.099	0.149	0.00641283
TRMT13	3.65065e-07	0.229366	0.248	0.19	0.00651423
SCG5	3.75819e-07	0.226132	0.447	0.386	0.00670612
PHACTR3	3.76634e-07	-0.180078	0.077	0.123	0.00672066
CRISPLD1	3.76981e-07	-0.19142	0.191	0.253	0.00672685
HIST1H1E	3.87779e-07	-0.160173	0.085	0.133	0.00691952
SHANK2	3.89514e-07	-0.171625	0.469	0.534	0.00695049
LGI1	3.90864e-07	-0.159833	0.145	0.205	0.00697458
C20orf196	3.97404e-07	0.184439	0.175	0.123	0.00709128
EGF	4.06973e-07	0.16352	0.108	0.067	0.00726203
CA12	4.12979e-07	0.273482	0.322	0.264	0.00736921
MLLT4	4.2153e-07	-0.174087	0.639	0.7	0.00752178
GLIPR1L1	4.2261e-07	0.191198	0.113	0.071	0.00754105
NCKAP5	4.28404e-07	-0.241683	0.873	0.89	0.00764443
PIAS2	4.37207e-07	-0.19902	0.353	0.423	0.00780152
MEST	4.58035e-07	-0.226894	0.267	0.331	0.00817317
CAPS2	4.76331e-07	0.221587	0.212	0.157	0.00849966
PLCL2	4.83985e-07	-0.220971	0.304	0.372	0.00863624
STK35	4.84064e-07	0.149129	0.106	0.066	0.00863764
HSPA14	4.93424e-07	0.173805	0.125	0.081	0.00880466
DPH5	4.94162e-07	0.217207	0.249	0.191	0.00881783
GDAP2	4.97783e-07	0.165239	0.244	0.183	0.00888245
GINS1	5.10988e-07	0.218807	0.16	0.112	0.00911807
C1orf131	5.15084e-07	-0.238681	0.094	0.142	0.00919116
MMP16	5.15581e-07	-0.178976	0.358	0.434	0.00920002
DCC	5.26224e-07	-0.458211	0.387	0.441	0.00938995
PAX6	5.33936e-07	-0.209177	0.254	0.318	0.00952755
RPS9	5.52683e-07	0.174601	0.877	0.864	0.00986207
NRG1	5.53941e-07	-0.437059	0.205	0.264	0.00988452
RHCG	5.57452e-07	0.176717	0.194	0.139	0.00994717
PMM2	5.70394e-07	0.210312	0.316	0.254	0.0101781
ZNF730	5.90092e-07	-0.197844	0.232	0.299	0.0105296
DCAF15	5.90911e-07	-0.157178	0.077	0.122	0.0105442
PPP1R3E	6.2302e-07	-0.162771	0.073	0.117	0.0111172
ZNF638	6.27171e-07	0.160076	0.789	0.757	0.0111912
MGMT	6.27225e-07	0.248112	0.316	0.257	0.0111922
OGFR	6.43385e-07	-0.166585	0.114	0.166	0.0114806
CNTNAP3B	6.54803e-07	0.241014	0.528	0.482	0.0116843
ALDH1L2	6.63396e-07	0.191183	0.216	0.161	0.0118376
RP11-287D1.3	6.70383e-07	0.195865	0.262	0.201	0.0119623
STAU1	6.83512e-07	-0.178032	0.282	0.349	0.0121966
GTF2H2C	7.06709e-07	0.204568	0.248	0.191	0.0126105
KCNN3	7.10004e-07	0.299599	0.419	0.361	0.0126693
ANO10	7.25955e-07	-0.190692	0.435	0.511	0.0129539
ZMYM2	7.49264e-07	0.152623	0.782	0.754	0.0133699
PATJ	7.49711e-07	-0.197895	0.359	0.433	0.0133778
PAPOLA	7.52023e-07	0.197407	0.473	0.408	0.0134191
RSU1	7.55281e-07	0.22161	0.235	0.182	0.0134772
SIMC1	7.58664e-07	-0.196701	0.373	0.445	0.0135376
ARID5B	7.61287e-07	0.261435	0.414	0.352	0.0135844
ABCE1	7.70667e-07	0.19819	0.189	0.139	0.0137518
TAF7	7.72684e-07	0.250207	0.282	0.226	0.0137878
AMD1	7.90602e-07	-0.397711	0.233	0.287	0.0141075
SYT9	8.01035e-07	-0.210054	0.126	0.178	0.0142937
TIAM1	8.08837e-07	-0.198361	0.375	0.441	0.0144329
RABGAP1L	8.13405e-07	-0.195891	0.657	0.705	0.0145144
SDK1	8.13809e-07	-0.280149	0.672	0.71	0.0145216
PTN	8.15287e-07	0.303361	0.428	0.378	0.014548
NDUFAF6	8.17024e-07	-0.194697	0.372	0.435	0.014579
MAVS	8.29468e-07	0.191096	0.146	0.101	0.014801
MLLT10	8.42819e-07	0.189674	0.691	0.657	0.0150393
SPINK5	8.94779e-07	-0.167053	0.1	0.149	0.0159664
IGF2R	9.32345e-07	-0.159784	0.288	0.36	0.0166368
KIAA1456	9.65061e-07	-0.158272	0.117	0.169	0.0172205
PTGES3	9.65968e-07	0.220573	0.555	0.5	0.0172367
FAT4	9.68767e-07	0.227428	0.453	0.393	0.0172867
ZXDC	9.77399e-07	0.21185	0.282	0.225	0.0174407
ATOX1	9.91981e-07	-0.142797	0.115	0.167	0.0177009
KDM1A	1.00184e-06	-0.177049	0.484	0.55	0.0178769
CPXM2	1.01098e-06	0.306172	0.19	0.141	0.0180399
PITPNB	1.01963e-06	0.213631	0.394	0.332	0.0181942
GPC2	1.05839e-06	-0.138749	0.092	0.14	0.018886
SGCG	1.06185e-06	0.326217	0.232	0.18	0.0189477
NEO1	1.06191e-06	-0.197234	0.509	0.571	0.0189488
STMN4	1.06989e-06	0.236999	0.296	0.236	0.0190911
CACHD1	1.09543e-06	-0.234611	0.791	0.832	0.0195469
ARHGEF7	1.12956e-06	-0.176001	0.431	0.502	0.0201558
ERC1	1.13407e-06	-0.174674	0.75	0.804	0.0202363
UQCRQ	1.13585e-06	-0.172063	0.14	0.196	0.0202682
OIP5	1.14543e-06	0.192508	0.262	0.205	0.0204391
ACAP2	1.15159e-06	0.183565	0.626	0.597	0.0205489
HACD3	1.19811e-06	-0.176075	0.434	0.5	0.0213791
PECR	1.21818e-06	-0.121062	0.065	0.107	0.0217372
BASP1	1.22417e-06	0.144602	0.903	0.884	0.0218441
WWOX	1.24284e-06	-0.244682	0.665	0.708	0.0221773
ZNF107	1.2588e-06	-0.15026	0.148	0.206	0.022462
MYBL2	1.26783e-06	-0.169614	0.068	0.109	0.0226231
KIAA1217	1.29618e-06	-0.146065	0.641	0.702	0.023129
RPLP2	1.30581e-06	-0.156612	0.123	0.176	0.0233009
ERH	1.30683e-06	0.215586	0.548	0.497	0.0233191
SERINC3	1.3593e-06	-0.160777	0.13	0.182	0.0242553
PBXIP1	1.404e-06	-0.156696	0.074	0.116	0.025053
BCL2L14	1.41579e-06	-0.193381	0.543	0.608	0.0252633
CACNA1A	1.41593e-06	-0.183586	0.304	0.369	0.0252659
STRADB	1.42164e-06	0.22299	0.259	0.206	0.0253678
ATAD2	1.4424e-06	-0.26519	0.287	0.347	0.0257382
PROS1	1.46536e-06	-0.170221	0.114	0.164	0.0261479
RFTN2	1.46935e-06	-0.176207	0.113	0.164	0.026219
PCSK5	1.52053e-06	-0.161374	0.139	0.192	0.0271323
ZFAND3	1.53818e-06	0.148245	0.835	0.819	0.0274472
PCNA	1.56765e-06	0.211587	0.165	0.118	0.0279731
MBOAT2	1.57988e-06	-0.16667	0.419	0.49	0.0281914
SAR1B	1.59473e-06	0.203439	0.266	0.21	0.0284564
NR2F2	1.59527e-06	0.207111	0.235	0.18	0.0284659
KIAA0232	1.60411e-06	0.180332	0.553	0.505	0.0286238
IFT88	1.62301e-06	-0.158213	0.277	0.347	0.028961
TMBIM6	1.64207e-06	0.179374	0.474	0.414	0.0293011
RAP1GAP2	1.65344e-06	-0.152854	0.095	0.143	0.029504
BIRC6	1.65781e-06	0.137827	0.819	0.821	0.0295819
NINL	1.66354e-06	0.250258	0.351	0.296	0.0296842
SKP1	1.7149e-06	0.230577	0.564	0.517	0.0306006
DENND4A	1.72568e-06	0.261096	0.404	0.355	0.030793
RPL22	1.74154e-06	0.240333	0.374	0.318	0.031076
NEBL	1.74305e-06	0.209288	0.69	0.658	0.031103
HUNK	1.77276e-06	-0.229845	0.158	0.214	0.0316331
YEATS2	1.77524e-06	-0.164328	0.566	0.628	0.0316775
PHC2	1.79127e-06	-0.165736	0.233	0.294	0.0319635
ZNF546	1.80158e-06	0.221732	0.232	0.18	0.0321473
ZSCAN30	1.81705e-06	0.179448	0.226	0.17	0.0324235
PEBP1	1.836e-06	0.235146	0.574	0.522	0.0327616
HIBADH	1.83835e-06	-0.185848	0.235	0.297	0.0328034
SARS	1.85172e-06	0.212479	0.389	0.332	0.0330422
PIAS1	1.86031e-06	-0.190825	0.491	0.558	0.0331953
TAOK1	1.87504e-06	-0.163347	0.615	0.677	0.0334582
NCAPD3	1.9281e-06	-0.138757	0.162	0.22	0.034405
RPS6	1.946e-06	0.205271	0.69	0.647	0.0347243
UTRN	1.96727e-06	-0.195103	0.597	0.657	0.035104
LARGE	1.9891e-06	-0.194182	0.452	0.518	0.0354935
TUBA1A	2.00838e-06	0.105709	0.981	0.972	0.0358376
ELAVL3	2.02378e-06	-0.156255	0.195	0.258	0.0361124
ATP5L	2.03149e-06	-0.19974	0.37	0.438	0.0362499
CNTNAP2	2.06858e-06	-0.24793	0.516	0.586	0.0369117
TAGLN2	2.11125e-06	0.154615	0.105	0.067	0.0376732
ERO1B	2.12075e-06	-0.19741	0.161	0.214	0.0378426
MEIS3	2.1362e-06	-0.141108	0.179	0.239	0.0381184
PRKCB	2.14416e-06	-0.261046	0.267	0.324	0.0382604
EFCAB7	2.21585e-06	-0.151951	0.175	0.233	0.0395396
E2F7	2.23212e-06	-0.173262	0.13	0.182	0.03983
GRK4	2.23974e-06	0.199393	0.168	0.122	0.0399658
UBR3	2.25477e-06	0.197863	0.553	0.519	0.0402342
ASXL1	2.27004e-06	-0.168496	0.506	0.573	0.0405066
TTLL9	2.32842e-06	-0.151692	0.064	0.103	0.0415484
PDZK1	2.41368e-06	0.219687	0.222	0.171	0.0430697
RGS16	2.47887e-06	0.145038	0.191	0.14	0.044233
C1S	2.48843e-06	0.188161	0.26	0.205	0.0444035
SRC	2.49486e-06	-0.154817	0.075	0.117	0.0445182
KIF3B	2.53096e-06	-0.168864	0.153	0.206	0.0451625
APC	2.56155e-06	-0.175593	0.465	0.532	0.0457083
MLLT3	2.59517e-06	0.238377	0.523	0.469	0.0463083
TMEM258	2.61247e-06	-0.122004	0.091	0.136	0.0466169
POTEF	2.63378e-06	-0.161271	0.544	0.612	0.0469972
HYAL2	2.68733e-06	-0.156311	0.078	0.12	0.0479528
RTN4	2.71817e-06	0.166414	0.776	0.761	0.048503
ST6GAL1	2.73308e-06	-0.132641	0.063	0.103	0.0487691
PAG1	2.73795e-06	0.217148	0.313	0.26	0.048856
SIAH2	2.86081e-06	0.155032	0.148	0.104	0.0510483
STXBP5L	2.90293e-06	-0.230184	0.182	0.237	0.0518
JMY	2.90537e-06	-0.154162	0.123	0.173	0.0518434
ATCAY	2.96522e-06	-0.192863	0.118	0.165	0.0529114
MYO16	2.97762e-06	0.26006	0.144	0.101	0.0531326
JAZF1	2.98379e-06	0.262979	0.357	0.303	0.0532427
FOXP2	2.98585e-06	-0.170333	0.102	0.15	0.0532796
FAXDC2	2.99238e-06	-0.179301	0.113	0.16	0.053396
C1orf122	3.03383e-06	0.194729	0.289	0.228	0.0541356
ATG10	3.07495e-06	-0.212706	0.25	0.308	0.0548694
VPS45	3.07779e-06	0.191047	0.454	0.4	0.0549202
PXDN	3.1297e-06	-0.16883	0.276	0.337	0.0558464
ULK4	3.23815e-06	-0.214462	0.282	0.346	0.0577815
PYCR1	3.2604e-06	0.17475	0.125	0.084	0.0581785
ZNF521	3.36027e-06	-0.175241	0.445	0.509	0.0599606
GNG5	3.48178e-06	-0.170657	0.143	0.195	0.062129
HERC4	3.50533e-06	0.172615	0.591	0.545	0.0625492
C14orf166	3.50725e-06	0.207475	0.355	0.297	0.0625833
ZDHHC14	3.53667e-06	0.164987	0.104	0.067	0.0631084
ZNF143	3.60485e-06	-0.174131	0.164	0.218	0.064325
PMS1	3.68855e-06	0.192233	0.397	0.343	0.0658186
CCNI	3.69052e-06	0.212866	0.598	0.565	0.0658536
ELOVL6	3.77352e-06	0.235264	0.547	0.514	0.0673347
FBN3	3.7978e-06	-0.158704	0.092	0.137	0.067768
ATXN2L	3.86803e-06	0.255751	0.372	0.325	0.0690211
MED27	4.02716e-06	0.172885	0.402	0.343	0.0718607
MOB4	4.03254e-06	0.192405	0.162	0.117	0.0719567
RBM6	4.04385e-06	0.143614	0.754	0.736	0.0721584
RMDN2	4.06531e-06	-0.138224	0.068	0.107	0.0725414
EIF4G3	4.06938e-06	0.120729	0.903	0.911	0.0726139
FAM19A1	4.07072e-06	0.285543	0.233	0.177	0.072638
FRAS1	4.07099e-06	-0.178907	0.124	0.174	0.0726427
XRCC5	4.14458e-06	-0.156992	0.592	0.656	0.0739559
TRANK1	4.33291e-06	0.127246	0.199	0.146	0.0773164
PRNP	4.36479e-06	0.138456	0.1	0.064	0.0778854
HSPA5	4.37021e-06	0.2625	0.451	0.411	0.0779821
TM7SF2	4.37863e-06	-0.147119	0.141	0.193	0.0781322
CNBP	4.41868e-06	0.219325	0.374	0.324	0.078847
SMC5	4.42812e-06	0.223722	0.627	0.588	0.0790153
LPIN1	4.47668e-06	-0.124703	0.063	0.1	0.0798818
SEC24B	4.48519e-06	0.209253	0.454	0.401	0.0800337
POR	4.4869e-06	0.206163	0.272	0.22	0.0800642
WWP2	4.63597e-06	-0.197729	0.203	0.257	0.0827243
WDR7	4.67227e-06	0.220546	0.395	0.342	0.083372
RICTOR	4.83035e-06	-0.148843	0.344	0.409	0.0861928
C3orf14	4.88746e-06	0.226746	0.278	0.227	0.0872118
NDUFAF2	5.02361e-06	0.196211	0.452	0.394	0.0896413
RPS27L	5.04319e-06	-0.198395	0.394	0.451	0.0899907
GMEB2	5.11403e-06	-0.127395	0.086	0.129	0.0912548
TSHZ1	5.18915e-06	-0.122884	0.108	0.156	0.0925953
HECW1	5.21063e-06	-0.257286	0.256	0.312	0.0929784
QTRT2	5.22965e-06	0.177799	0.175	0.128	0.0933178
NEDD4L	5.30449e-06	-0.182453	0.502	0.562	0.0946533
KDM2B	5.32954e-06	-0.145647	0.261	0.328	0.0951003
TXNDC12	5.40446e-06	0.207537	0.263	0.211	0.0964371
CLP1	5.43349e-06	0.16244	0.106	0.07	0.0969552
PODXL2	5.5063e-06	-0.120046	0.173	0.231	0.0982544
PARG	5.60596e-06	0.198529	0.623	0.588	0.100033
ZNF440	5.62388e-06	-0.148238	0.107	0.153	0.100353
AK4	5.66274e-06	-0.144479	0.073	0.113	0.101046
NRG3	5.71127e-06	-0.240853	0.922	0.924	0.101912
TMEM9B	5.73069e-06	0.163669	0.12	0.081	0.102258
ZDHHC20	5.7598e-06	-0.177199	0.391	0.45	0.102778
SORCS2	5.93637e-06	0.204734	0.23	0.181	0.105929
IGF2BP2	6.01725e-06	0.126892	0.9	0.901	0.107372
LIFR	6.06905e-06	0.213711	0.45	0.402	0.108296
CSPP1	6.2569e-06	0.191542	0.445	0.389	0.111648
ARHGAP28	6.52105e-06	-0.127414	0.062	0.1	0.116362
DMGDH	6.54505e-06	-0.203257	0.12	0.166	0.11679
RPL28	6.8046e-06	-0.18709	0.271	0.331	0.121421
CDYL	6.84353e-06	-0.185716	0.373	0.438	0.122116
SLC18B1	6.89212e-06	0.148463	0.131	0.09	0.122983
SLIT3	6.92004e-06	0.393905	0.292	0.246	0.123481
ZNF385D	6.96951e-06	0.273175	0.234	0.186	0.124364
RP11-894J14.5	6.98323e-06	0.145165	0.126	0.086	0.124609
AKIRIN1	6.98701e-06	0.181537	0.254	0.201	0.124676
MARK1	7.0056e-06	0.206455	0.495	0.458	0.125008
PSMA4	7.07531e-06	0.18425	0.214	0.164	0.126252
TNRC6C	7.17075e-06	-0.177332	0.421	0.485	0.127955
ZMYM4	7.41618e-06	0.132379	0.678	0.639	0.132334
ACER3	7.47247e-06	-0.214154	0.361	0.417	0.133339
MCM8	7.53046e-06	0.172071	0.11	0.073	0.134374
MPC1	7.72651e-06	0.179725	0.228	0.179	0.137872
NTM	7.94467e-06	-0.24331	0.151	0.2	0.141765
RASA1	7.95945e-06	0.180644	0.71	0.68	0.142028
POLQ	8.23984e-06	-0.203261	0.157	0.21	0.147032
PTCH1	8.4235e-06	-0.178184	0.095	0.139	0.150309
MAST1	8.43399e-06	-0.08222	0.119	0.169	0.150496
GADD45A	8.46219e-06	0.138355	0.174	0.128	0.150999
PRKAR2B	8.51629e-06	-0.14425	0.147	0.197	0.151965
DOPEY2	8.5978e-06	-0.148577	0.114	0.16	0.153419
ARPC3	8.69884e-06	0.22405	0.432	0.379	0.155222
SNRNP48	8.76637e-06	0.155718	0.105	0.07	0.156427
EEF2K	8.83734e-06	0.198969	0.236	0.185	0.157693
CDC42BPA	9.09511e-06	0.190492	0.646	0.614	0.162293
RASAL2	9.25565e-06	0.183624	0.637	0.602	0.165158
ZNF22	9.38164e-06	0.179897	0.188	0.142	0.167406
EIF3A	9.43672e-06	0.198361	0.369	0.315	0.168389
DPM3	9.53503e-06	-0.116602	0.074	0.113	0.170143
IGF2BP3	9.54788e-06	-0.133003	0.808	0.85	0.170372
NDUFS6	9.61404e-06	-0.171419	0.209	0.265	0.171553
ZFHX4	9.63368e-06	-0.163428	0.632	0.692	0.171903
ZSWIM6	9.9017e-06	-0.160137	0.651	0.713	0.176686
KCTD8	1.0071e-05	0.250034	0.259	0.209	0.179707
CTC-454I21.3	1.01038e-05	0.149312	0.113	0.076	0.180293
ERMARD	1.02781e-05	-0.134029	0.094	0.137	0.183402
PCID2	1.03145e-05	0.171419	0.257	0.204	0.184051
NBEA	1.03198e-05	-0.175068	0.647	0.689	0.184146
AGO3	1.06574e-05	0.15408	0.771	0.749	0.190171
SLC4A8	1.06807e-05	-0.129565	0.279	0.344	0.190586
ACVR1B	1.07002e-05	-0.157677	0.139	0.187	0.190935
TMEM178A	1.08426e-05	-0.137564	0.074	0.113	0.193475
ST7L	1.09312e-05	0.2021	0.397	0.34	0.195056
ATP12A	1.1141e-05	-0.143057	0.106	0.151	0.1988
PARP8	1.12814e-05	-0.178173	0.181	0.234	0.201305
CEBPB	1.13442e-05	0.123373	0.125	0.086	0.202426
GABRG3	1.13928e-05	0.250894	0.543	0.505	0.203292
OSBPL10	1.17056e-05	-0.136856	0.099	0.144	0.208875
TOR1AIP2	1.17785e-05	0.161455	0.252	0.201	0.210175
PTP4A2	1.184e-05	0.208367	0.314	0.262	0.211273
COX5B	1.18418e-05	-0.126558	0.207	0.266	0.211305
UNK	1.19928e-05	-0.177532	0.256	0.313	0.214
XPO1	1.20213e-05	-0.159795	0.699	0.736	0.214508
SYCP2L	1.20602e-05	-0.129456	0.091	0.134	0.215202
ARSG	1.20728e-05	-0.159188	0.196	0.251	0.215427
PBRM1	1.21497e-05	-0.151264	0.491	0.556	0.216799
NDUFA5	1.23379e-05	0.200631	0.389	0.335	0.220157
TRAPPC4	1.25318e-05	0.200493	0.189	0.144	0.223618
ACSS3	1.25886e-05	0.259442	0.226	0.178	0.224631
PHF21B	1.26126e-05	-0.180137	0.524	0.59	0.22506
FUT9	1.26724e-05	0.203282	0.524	0.47	0.226127
IGSF9	1.31067e-05	-0.15131	0.091	0.131	0.233875
FNDC3B	1.31244e-05	0.187925	0.62	0.59	0.234192
OTUD7A	1.3263e-05	-0.178251	0.229	0.284	0.236665
LAPTM4B	1.3283e-05	-0.153353	0.317	0.376	0.237021
FSD2	1.34604e-05	0.141719	0.111	0.075	0.240187
DTNB	1.35912e-05	-0.149683	0.516	0.582	0.242521
GPT2	1.38737e-05	0.192083	0.245	0.197	0.247562
CRLF3	1.47143e-05	0.167184	0.714	0.684	0.262562
COL9A2	1.49206e-05	-0.124269	0.081	0.121	0.266244
FAM219A	1.49528e-05	0.193871	0.35	0.299	0.266818
ATXN3	1.49543e-05	-0.15379	0.304	0.362	0.266845
DPYSL3	1.49636e-05	-0.112134	0.31	0.378	0.267011
RFXAP	1.49685e-05	0.161678	0.143	0.103	0.267098
NR1D2	1.50263e-05	-0.120936	0.101	0.144	0.268129
PEX6	1.52005e-05	0.158061	0.186	0.139	0.271238
SPDYE2	1.55703e-05	-0.154471	0.375	0.437	0.277836
CYCS	1.56983e-05	0.185791	0.33	0.277	0.28012
RPN2	1.60476e-05	-0.162532	0.278	0.334	0.286353
RBX1	1.60725e-05	-0.159841	0.278	0.341	0.286797
COX6B1	1.60789e-05	-0.13486	0.151	0.202	0.286912
SETDB1	1.61217e-05	-0.161574	0.26	0.314	0.287675
RAB27A	1.62794e-05	0.202023	0.188	0.144	0.290489
DHX30	1.64235e-05	-0.16113	0.279	0.336	0.293061
NBPF11	1.64334e-05	-0.124392	0.19	0.245	0.293237
C1orf168	1.64456e-05	-0.219124	0.189	0.244	0.293456
SAP18	1.65256e-05	0.184073	0.359	0.303	0.294883
SLC3A2	1.65465e-05	0.214804	0.554	0.537	0.295257
AFF4	1.67272e-05	-0.158364	0.598	0.652	0.298479
SPNS1	1.68006e-05	-0.123731	0.075	0.113	0.29979
LRRTM4	1.69537e-05	-0.498813	0.372	0.418	0.302523
ACSL3	1.69825e-05	-0.157545	0.387	0.45	0.303036
MBTPS1	1.71095e-05	-0.153713	0.199	0.253	0.305302
MAD2L2	1.71677e-05	-0.102751	0.112	0.157	0.306341
ARF4	1.72236e-05	0.209405	0.414	0.37	0.307337
ABCC1	1.73044e-05	-0.143457	0.148	0.197	0.308779
MFAP2	1.7305e-05	-0.086863	0.078	0.118	0.308791
FBXO11	1.73273e-05	0.137017	0.751	0.721	0.309188
ARPC5L	1.7357e-05	0.143478	0.138	0.098	0.309718
LANCL2	1.73585e-05	-0.152064	0.15	0.198	0.309744
CLEC16A	1.7502e-05	0.170255	0.369	0.315	0.312306
LSM2	1.75267e-05	0.169332	0.243	0.193	0.312747
ERRFI1	1.77246e-05	-0.183392	0.13	0.175	0.316278
DTL	1.79868e-05	-0.162001	0.134	0.183	0.320957
GALNT7	1.80033e-05	-0.155363	0.234	0.292	0.32125
ORC5	1.80907e-05	0.174108	0.296	0.243	0.32281
CDK13	1.82897e-05	0.155191	0.649	0.611	0.326361
HACD2	1.83127e-05	-0.132829	0.133	0.18	0.326772
PLTP	1.8359e-05	-0.189539	0.1	0.139	0.327598
TBC1D20	1.85328e-05	0.135753	0.138	0.098	0.330699
C17orf89	1.89226e-05	-0.165065	0.188	0.236	0.337656
SIPA1L3	1.89507e-05	-0.178697	0.429	0.484	0.338156
PPP2R3A	1.90279e-05	-0.167399	0.451	0.513	0.339534
ERBB4	1.9379e-05	-0.0320435	0.188	0.141	0.345798
PARD3B	1.94914e-05	0.0628041	0.942	0.925	0.347804
VPS41	1.96509e-05	-0.168166	0.35	0.407	0.350651
FOXG1	1.96511e-05	-0.271385	0.523	0.555	0.350654
L2HGDH	1.989e-05	-0.147335	0.255	0.312	0.354917
WDR33	2.01353e-05	0.181824	0.546	0.506	0.359295
CLIC1	2.01981e-05	0.160408	0.215	0.166	0.360414
MSRB3	2.05574e-05	0.198362	0.173	0.131	0.366826
SERP1	2.06951e-05	0.168696	0.525	0.479	0.369283
RNF41	2.07544e-05	0.145631	0.12	0.083	0.370341
CTDSPL2	2.0757e-05	-0.157209	0.44	0.497	0.370388
PRKACB	2.10687e-05	0.183642	0.464	0.419	0.37595
SETX	2.11576e-05	0.217144	0.392	0.347	0.377537
WNT7B	2.116e-05	-0.180072	0.089	0.128	0.37758
BPHL	2.1231e-05	-0.103741	0.095	0.137	0.378846
GPR171	2.14291e-05	0.180042	0.119	0.083	0.382381
FAXC	2.15452e-05	-0.129618	0.097	0.139	0.384453
EIF4A2	2.16087e-05	0.17543	0.424	0.371	0.385585
CELSR1	2.1643e-05	0.176017	0.589	0.545	0.386198
RORB	2.16926e-05	-0.168832	0.095	0.137	0.387082
MTHFD2L	2.20484e-05	0.217742	0.295	0.246	0.393431
ORC2	2.23671e-05	-0.157515	0.285	0.343	0.399118
SARM1	2.25614e-05	-0.246059	0.184	0.236	0.402586
TBC1D19	2.28253e-05	-0.13913	0.55	0.62	0.407295
MXI1	2.29002e-05	-0.107785	0.309	0.372	0.408632
IGF2BP1	2.29936e-05	-0.151647	0.339	0.395	0.410298
KCNH7	2.30971e-05	-0.264317	0.261	0.314	0.412145
SRPRB	2.32087e-05	0.149624	0.172	0.13	0.414136
PITPNC1	2.3478e-05	-0.118829	0.359	0.424	0.418941
CHRM3	2.35693e-05	-0.2297	0.2	0.252	0.420571
FAF1	2.37318e-05	0.121418	0.782	0.767	0.423471
SAMD4A	2.38085e-05	0.204695	0.274	0.225	0.424839
CDK5RAP1	2.38909e-05	-0.175502	0.171	0.22	0.426309
MGST3	2.40177e-05	0.219346	0.426	0.374	0.428571
NSF	2.40534e-05	0.185843	0.567	0.532	0.42921
TRIM24	2.4275e-05	-0.139633	0.614	0.685	0.433163
TOX	2.44579e-05	-0.178348	0.095	0.137	0.436426
DYNLRB1	2.48722e-05	-0.142418	0.325	0.386	0.443819
CTC-490E21.12	2.5671e-05	0.148571	0.128	0.091	0.458073
PDE10A	2.58064e-05	-0.137923	0.515	0.578	0.46049
ARHGAP32	2.59218e-05	-0.15577	0.547	0.608	0.462549
CALCOCO2	2.60242e-05	0.147035	0.153	0.112	0.464376
ZNF439	2.60474e-05	-0.12715	0.088	0.127	0.464789
RHOBTB3	2.61955e-05	-0.144522	0.214	0.27	0.467433
RGS20	2.64699e-05	0.201258	0.296	0.246	0.472329
C1orf56	2.64756e-05	0.169786	0.133	0.096	0.472431
SRSF3	2.65085e-05	0.179519	0.483	0.433	0.473018
ZNF718	2.65447e-05	-0.140082	0.325	0.382	0.473663
FANCM	2.67201e-05	0.163628	0.215	0.17	0.476793
CCNY	2.69945e-05	0.161061	0.668	0.632	0.481691
SCAMP5	2.73341e-05	-0.131176	0.105	0.147	0.487749
CHCHD3	2.75532e-05	0.136113	0.776	0.758	0.491659
FSCN1	2.77067e-05	-0.118741	0.159	0.21	0.494399
ICE2	2.83432e-05	0.185175	0.327	0.276	0.505757
DERA	2.86425e-05	-0.142479	0.133	0.179	0.511097
POLH	2.92336e-05	0.180883	0.263	0.213	0.521644
NT5C	2.9636e-05	0.179464	0.239	0.191	0.528824
HS6ST3	2.96469e-05	0.262891	0.396	0.343	0.529019
LINGO1	2.96851e-05	-0.146015	0.158	0.206	0.529701
RIC3	2.98017e-05	-0.142634	0.126	0.17	0.531781
ST6GAL2	3.00886e-05	-0.166717	0.127	0.173	0.536901
HEATR5A	3.089e-05	0.174305	0.125	0.088	0.551202
NDUFAF5	3.11367e-05	0.133897	0.13	0.092	0.555602
PRMT7	3.12227e-05	-0.157423	0.178	0.228	0.557137
WNT2B	3.12938e-05	0.249128	0.26	0.214	0.558406
CORO2B	3.14744e-05	-0.187197	0.224	0.275	0.56163
RNASE10	3.1986e-05	-0.109778	0.074	0.111	0.570757
PRPF38B	3.21526e-05	0.166795	0.185	0.142	0.57373
SLC4A10	3.23027e-05	-0.240562	0.332	0.377	0.576409
CALCOCO1	3.24475e-05	-0.111622	0.07	0.106	0.578993
ZNF148	3.26487e-05	-0.108775	0.583	0.648	0.582584
MAP3K4	3.2713e-05	-0.139313	0.319	0.378	0.58373
VHL	3.27636e-05	0.124821	0.143	0.102	0.584633
CDK6	3.27771e-05	0.279494	0.253	0.211	0.584874
TOMM40	3.2784e-05	0.162416	0.216	0.169	0.584997
ZNRF3	3.29347e-05	-0.178209	0.446	0.504	0.587686
PWWP2A	3.3024e-05	0.196351	0.342	0.294	0.58928
RNF175	3.314e-05	-0.142435	0.268	0.327	0.591351
RSPO2	3.32136e-05	-0.351985	0.511	0.533	0.592663
CDH20	3.33396e-05	0.244133	0.414	0.358	0.594911
DTNA	3.34162e-05	-0.148685	0.484	0.54	0.59628
MED6	3.35912e-05	-0.141741	0.204	0.256	0.599401
SUPT6H	3.38396e-05	-0.187553	0.203	0.25	0.603834
CD164	3.39014e-05	0.175794	0.179	0.138	0.604936
CD63	3.48966e-05	0.193385	0.342	0.292	0.622695
PTRH2	3.58347e-05	0.19401	0.389	0.346	0.639435
CECR2	3.5966e-05	-0.166828	0.689	0.742	0.641776
HDAC4	3.62184e-05	0.190117	0.506	0.465	0.646281
CHRNA5	3.65576e-05	-0.101464	0.074	0.111	0.652334
NARS	3.6683e-05	0.167344	0.211	0.167	0.654572
PTPRD	3.70745e-05	-0.445966	0.439	0.485	0.661557
RIN2	3.71528e-05	0.177877	0.134	0.097	0.662954
LIN7A	3.72787e-05	0.216366	0.246	0.201	0.665201
SLC16A14	3.73382e-05	-0.173184	0.179	0.229	0.666262
TSEN54	3.80475e-05	0.149368	0.106	0.073	0.678919
CCDC102B	3.86801e-05	0.238952	0.241	0.197	0.690207
DNAH14	3.9548e-05	-0.162931	0.512	0.572	0.705694
ZMYM1	3.96218e-05	0.184887	0.201	0.16	0.707012
RUVBL1	3.97052e-05	0.183031	0.243	0.196	0.708499
ZNF19	3.99555e-05	-0.145379	0.08	0.117	0.712966
FOXO1	4.02929e-05	-0.156992	0.085	0.123	0.718986
PSIP1	4.10153e-05	0.189745	0.465	0.418	0.731877
FOXO3	4.16232e-05	-0.163701	0.271	0.327	0.742725
SMURF2	4.17732e-05	-0.1323	0.399	0.458	0.745401
SLC35F5	4.2621e-05	0.170689	0.443	0.397	0.760529
PDXDC1	4.32359e-05	0.129749	0.631	0.596	0.771501
CYBRD1	4.33207e-05	-0.161243	0.104	0.144	0.773015
ZDBF2	4.35354e-05	-0.168083	0.22	0.269	0.776846
PFDN5	4.4433e-05	-0.150472	0.247	0.304	0.792863
PRKRIP1	4.45619e-05	-0.180687	0.442	0.489	0.795163
NT5DC1	4.49672e-05	-0.133899	0.131	0.177	0.802395
GATAD1	4.53031e-05	0.181626	0.35	0.297	0.808388
IDH2	4.55265e-05	-0.101664	0.182	0.234	0.812375
CNTN3	4.57738e-05	-0.102629	0.085	0.123	0.816787
USP32	4.59668e-05	0.157148	0.495	0.443	0.820232
PTPRG	4.62315e-05	-0.120149	0.801	0.854	0.824955
PPP1R12A	4.76916e-05	0.197606	0.56	0.519	0.851009
ADAM23	4.82221e-05	-0.174158	0.538	0.597	0.860475
NSG1	4.95712e-05	-0.113573	0.123	0.166	0.884548
CST3	5.01171e-05	0.194672	0.233	0.187	0.89429
MYT1L	5.06366e-05	-0.221848	0.132	0.175	0.903559
SNX25	5.06943e-05	-0.135746	0.256	0.311	0.904588
IFT52	5.08961e-05	-0.13832	0.211	0.262	0.90819
MYO3A	5.11026e-05	0.22805	0.278	0.232	0.911875
KTN1	5.12488e-05	-0.147496	0.447	0.501	0.914483
POLR3F	5.13454e-05	0.11644	0.105	0.072	0.916207
DNAJC6	5.17464e-05	-0.115762	0.12	0.163	0.923362
SEL1L3	5.19684e-05	0.183717	0.376	0.323	0.927324
NRN1	5.22912e-05	0.196344	0.203	0.16	0.933085
SCGB2B2	5.28296e-05	-0.163941	0.196	0.247	0.942692
EZR	5.39797e-05	0.148619	0.285	0.235	0.963214
C14orf132	5.46191e-05	-0.125588	0.074	0.108	0.974623
GPR75-ASB3	5.51649e-05	0.159856	0.389	0.338	0.984362
DNAJB6	5.52458e-05	0.166611	0.406	0.355	0.985807
GPR137B	5.573e-05	-0.125139	0.157	0.205	0.994446
CEP68	5.57442e-05	-0.128673	0.186	0.237	0.9947
KCTD1	5.57503e-05	-0.17547	0.236	0.286	0.994809
MAP6	5.59223e-05	-0.144548	0.201	0.253	0.997878
UBE2E2	5.61068e-05	-0.155498	0.529	0.593	1
KIF16B	5.62135e-05	0.18116	0.178	0.137	1
PLPP3	5.64434e-05	0.201283	0.437	0.392	1
C19orf43	5.65097e-05	0.200232	0.366	0.318	1
CCDC18	5.66142e-05	0.2108	0.318	0.271	1
CDH12	5.68182e-05	-0.211064	0.305	0.357	1
TTC8	5.70851e-05	-0.130144	0.234	0.289	1
NSMCE2	5.75518e-05	0.138432	0.691	0.671	1
CSMD3	5.77665e-05	0.302498	0.453	0.414	1
TANC2	5.80921e-05	-0.139778	0.571	0.616	1
ANTXR2	5.80938e-05	-0.128621	0.133	0.179	1
ZNF254	5.82301e-05	-0.113667	0.614	0.671	1
MDM4	5.82778e-05	0.166591	0.452	0.403	1
NCAM1	5.83608e-05	0.153611	0.722	0.676	1
DPM1	5.84322e-05	-0.148563	0.188	0.237	1
NPL	5.9216e-05	-0.170988	0.117	0.158	1
FBXO21	6.04553e-05	-0.154813	0.267	0.322	1
DAP3	6.10538e-05	0.180743	0.337	0.291	1
ZNF100	6.15175e-05	-0.138847	0.133	0.176	1
PROCR	6.16933e-05	0.174837	0.168	0.127	1
PHYKPL	6.17017e-05	0.14849	0.302	0.25	1
CNIH1	6.17045e-05	0.203479	0.289	0.244	1
ATP6V0B	6.18982e-05	0.194277	0.374	0.331	1
BBS9	6.20732e-05	-0.160737	0.299	0.353	1
TSEN15	6.23526e-05	0.154561	0.221	0.177	1
CLIP1	6.24864e-05	0.19621	0.597	0.558	1
TMEM245	6.25251e-05	0.182481	0.372	0.324	1
MGST2	6.30292e-05	-0.155858	0.132	0.175	1
ICA1L	6.30845e-05	-0.166861	0.322	0.374	1
KDM7A	6.38105e-05	-0.149599	0.134	0.177	1
GSS	6.38244e-05	-0.154917	0.09	0.127	1
RPS6KC1	6.42065e-05	0.155774	0.495	0.452	1
PREX1	6.45478e-05	-0.131499	0.256	0.313	1
TOGARAM1	6.47819e-05	-0.145458	0.312	0.365	1
XRCC3	6.48933e-05	-0.1163	0.078	0.114	1
PRMT2	6.53425e-05	0.174485	0.484	0.436	1
ACTR3B	6.60924e-05	0.187282	0.454	0.407	1
NRDE2	6.67476e-05	-0.116004	0.119	0.16	1
2023-09-09	6.71211e-05	0.182227	0.335	0.289	1
RAD51C	6.80735e-05	0.144883	0.143	0.106	1
WASHC1	6.82639e-05	-0.155582	0.349	0.404	1
CCDC41	6.85049e-05	0.185213	0.337	0.29	1
AGAP1	6.8515e-05	-0.166733	0.752	0.795	1
ZFYVE26	6.86618e-05	-0.126538	0.097	0.136	1
GOLGA8A	7.01043e-05	-0.161966	0.298	0.347	1
PPM1L	7.09612e-05	-0.170505	0.373	0.429	1
PRKD1	7.14507e-05	-0.154336	0.683	0.735	1
MANBAL	7.17347e-05	-0.099534	0.089	0.127	1
CD47	7.18172e-05	0.248866	0.504	0.471	1
GNAL	7.24925e-05	-0.188308	0.142	0.185	1
SS18L1	7.28939e-05	-0.17332	0.147	0.188	1
COX7A2L	7.31462e-05	0.202561	0.413	0.367	1
GSPT1	7.37488e-05	0.169641	0.38	0.331	1
TTLL11	7.37899e-05	0.195398	0.168	0.13	1
ZHX3	7.42203e-05	-0.105981	0.224	0.279	1
KIF1A	7.43002e-05	0.169769	0.313	0.267	1
ANKS1B	7.57076e-05	0.17536	0.515	0.467	1
RAE1	7.58633e-05	-0.135135	0.112	0.151	1
LIMCH1	7.60366e-05	0.201485	0.566	0.523	1
RNPEP	7.67952e-05	-0.126562	0.132	0.175	1
TRIM8	7.70032e-05	-0.131407	0.14	0.183	1
ATP5SL	7.70776e-05	-0.121912	0.095	0.134	1
IGDCC3	7.7097e-05	-0.18443	0.143	0.185	1
ZNF512	7.76688e-05	0.177149	0.208	0.166	1
AHCYL2	7.9735e-05	-0.14955	0.654	0.712	1
SPIRE2	8.06964e-05	-0.127363	0.098	0.137	1
RAB11A	8.08821e-05	0.169073	0.514	0.475	1
NUDCD1	8.09447e-05	0.168746	0.159	0.121	1
NME3	8.2646e-05	0.196272	0.403	0.36	1
FILIP1	8.27842e-05	0.115039	0.121	0.086	1
SMPD4	8.323e-05	-0.143595	0.19	0.236	1
IFT81	8.39671e-05	-0.130001	0.35	0.402	1
MAN1C1	8.45683e-05	0.163509	0.212	0.17	1
ATF7IP2	8.46164e-05	-0.156752	0.232	0.282	1
ETF1	8.52613e-05	0.156972	0.193	0.151	1
CDC42	8.53543e-05	0.179364	0.434	0.388	1
SLC35E2B	8.62633e-05	-0.0992925	0.172	0.221	1
HP1BP3	8.64056e-05	0.182518	0.506	0.468	1
IVD	8.74551e-05	0.152503	0.262	0.215	1
PCMTD2	8.87101e-05	-0.152796	0.144	0.185	1
RP1-56L9.7	8.91111e-05	0.191806	0.239	0.194	1
GGH	8.98256e-05	-0.12752	0.203	0.254	1
ZMIZ2	9.05197e-05	-0.148305	0.12	0.16	1
GLUD1	9.08246e-05	-0.161845	0.268	0.32	1
ATP8A1	9.11348e-05	-0.152088	0.347	0.405	1
SCAND1	9.12905e-05	-0.130295	0.196	0.245	1
UCHL3	9.19031e-05	0.134783	0.143	0.106	1
LPCAT3	9.19117e-05	0.136765	0.318	0.27	1
IMPA2	9.31063e-05	-0.121843	0.071	0.104	1
PSEN1	9.40236e-05	-0.122569	0.291	0.348	1
ZNF334	9.40727e-05	-0.155625	0.205	0.25	1
OLFM3	9.42607e-05	0.298584	0.332	0.297	1
IGF1R	9.48223e-05	-0.119191	0.513	0.565	1
DHX36	9.5985e-05	-0.141699	0.423	0.482	1
CUX1	9.6542e-05	-0.15484	0.67	0.719	1
LAMA3	9.66885e-05	-0.136701	0.125	0.167	1
NSMAF	9.82019e-05	-0.0943381	0.128	0.171	1
TTC14	9.95319e-05	0.187459	0.341	0.294	1
C5orf28	9.99491e-05	0.15572	0.278	0.23	1
ATP5F1	0.000100411	0.169675	0.237	0.191	1
DENND2A	0.000101536	-0.160742	0.344	0.395	1
KDM3A	0.000101899	-0.196908	0.262	0.31	1
BRAF	0.000101968	-0.12807	0.614	0.665	1
SCAI	0.000102038	0.166098	0.455	0.408	1
SCD5	0.0001054	-0.0829111	0.171	0.221	1
TNFRSF10D	0.000105841	0.109808	0.135	0.099	1
GSN	0.000106237	-0.105264	0.07	0.103	1
RRAS2	0.000106554	-0.142225	0.235	0.287	1
TRAPPC11	0.000107426	-0.147138	0.33	0.383	1
NDUFA2	0.000107434	-0.149241	0.132	0.173	1
NDRG3	0.000107806	-0.15003	0.162	0.206	1
PRPF4B	0.000108525	-0.140852	0.475	0.524	1
ZNRF2	0.000110653	-0.124418	0.138	0.181	1
MAN1A2	0.000112491	0.164968	0.419	0.375	1
CD2AP	0.000113604	-0.129146	0.275	0.332	1
NUP160	0.000113812	-0.169674	0.426	0.477	1
ZNF704	0.000114657	-0.104316	0.389	0.454	1
C8orf41	0.00011468	0.16344	0.24	0.198	1
SLC1A3	0.00011574	0.117082	0.43	0.374	1
RP11-15H20.8	0.000117571	-0.0973075	0.178	0.225	1
PLEKHA6	0.000118481	-0.125245	0.094	0.131	1
EIF3J	0.000119079	0.134781	0.295	0.245	1
SRRM3	0.00011932	-0.123127	0.091	0.127	1
HMGB2	0.000119837	0.164712	0.425	0.377	1
IPO5	0.000120821	0.162129	0.236	0.191	1
UBE2D3	0.00012199	0.152117	0.593	0.554	1
SPATA5	0.000122766	0.131136	0.452	0.401	1
CCDC144NL	0.000125512	-0.221143	0.389	0.432	1
EIF4E3	0.000126213	-0.114694	0.149	0.194	1
ISLR2	0.000126802	-0.136748	0.112	0.151	1
IQGAP2	0.000128636	0.231867	0.294	0.25	1
TLK2	0.000129178	-0.159983	0.457	0.508	1
SYN2	0.000129265	-0.19108	0.122	0.161	1
UBE4B	0.000129293	-0.139431	0.431	0.492	1
GNB5	0.00012964	-0.166041	0.191	0.235	1
ZNF844	0.00013029	-0.108989	0.099	0.137	1
SETD5	0.000130436	0.126225	0.799	0.792	1
EPM2A	0.00013051	-0.170725	0.143	0.186	1
GNS	0.000132279	-0.144354	0.143	0.185	1
SPAG16	0.000134052	-0.13659	0.272	0.326	1
TPD52L2	0.000134536	-0.140988	0.15	0.193	1
STMN2	0.000135424	0.23193	0.482	0.44	1
INPP5F	0.000136001	0.131784	0.201	0.159	1
ZFP90	0.000136163	-0.105416	0.278	0.331	1
FAM213A	0.000137612	-0.127171	0.28	0.332	1
XBP1	0.000137983	0.151188	0.253	0.208	1
POLR3A	0.000139824	-0.140462	0.189	0.236	1
LTBP4	0.000139932	-0.168973	0.279	0.326	1
VASH1	0.000140364	-0.0944506	0.123	0.165	1
LIMD1	0.000140573	-0.112721	0.144	0.187	1
SH3BGRL3	0.000142728	-0.134954	0.155	0.198	1
ERBIN	0.000143616	-0.160213	0.57	0.624	1
TUBB4B	0.000143669	0.213053	0.359	0.315	1
PCSK7	0.000143831	0.154604	0.198	0.157	1
KLHL14	0.000144735	-0.129596	0.209	0.258	1
XKR6	0.000144936	-0.152156	0.609	0.651	1
CASP8AP2	0.000147153	0.155621	0.275	0.23	1
KIAA0355	0.000148375	-0.109219	0.26	0.314	1
ABCA3	0.000148411	0.144099	0.198	0.158	1
NCAN	0.000148989	-0.111264	0.188	0.238	1
HIST2H2BF	0.000149587	-0.174236	0.095	0.13	1
ZNF821	0.000150684	-0.142889	0.239	0.287	1
BCL11B	0.000152809	-0.100025	0.196	0.246	1
DLG1	0.000153051	0.158256	0.785	0.787	1
INTS8	0.000155163	-0.138695	0.233	0.281	1
2023-09-07	0.000155352	0.215758	0.519	0.481	1
ASAH1	0.000157875	-0.102745	0.153	0.197	1
SMARCC1	0.000159637	-0.139476	0.717	0.752	1
ZNF133	0.000160322	0.150842	0.144	0.109	1
PDGFC	0.000160685	-0.127348	0.357	0.407	1
UHRF2	0.000161908	-0.111406	0.272	0.327	1
MON2	0.000161942	0.14981	0.618	0.601	1
MAPK10	0.000162151	-0.122889	0.665	0.704	1
MRPS27	0.00016239	0.184778	0.274	0.231	1
LETM1	0.000162442	0.129098	0.114	0.082	1
SLTM	0.00016303	0.167598	0.439	0.397	1
ATN1	0.000166231	-0.115447	0.199	0.247	1
GAB1	0.000166234	-0.143174	0.392	0.451	1
FAM227A	0.000167592	-0.107994	0.178	0.224	1
ARL17B	0.000167981	-0.146024	0.328	0.376	1
C6orf106	0.000168812	0.151468	0.294	0.249	1
SPTY2D1	0.000169658	0.115735	0.142	0.106	1
RBM47	0.000170205	0.199935	0.151	0.114	1
ZNF606	0.000172031	-0.105802	0.117	0.157	1
LMO7	0.000172345	0.138207	0.142	0.107	1
CUTC	0.000173131	0.172177	0.267	0.221	1
MIS18BP1	0.000174168	0.209828	0.249	0.207	1
LRRC23	0.000174207	-0.120745	0.119	0.158	1
KIAA0430	0.000175934	-0.107708	0.168	0.213	1
INTS10	0.000176868	0.169854	0.259	0.216	1
PCMT1	0.000177104	0.164177	0.396	0.35	1
MFN1	0.000178233	0.178774	0.281	0.238	1
SPTBN4	0.0001783	-0.119684	0.086	0.12	1
MPRIP	0.000178533	0.168185	0.327	0.282	1
ZNF207	0.000179236	0.148678	0.538	0.505	1
CKMT2	0.000180594	0.117852	0.128	0.094	1
PLOD2	0.000181179	-0.124147	0.111	0.148	1
PSMA7	0.000182032	-0.120373	0.22	0.269	1
TMEM33	0.000182185	0.139236	0.184	0.144	1
CARNMT1	0.00018349	0.156192	0.223	0.181	1
MNAT1	0.000184205	-0.117333	0.616	0.669	1
GRAMD1B	0.000185144	0.26019	0.226	0.188	1
USP53	0.000186047	-0.0986662	0.13	0.172	1
INTS9	0.000187834	0.15965	0.215	0.173	1
AFF1	0.00018879	-0.140147	0.492	0.545	1
NCKAP1	0.000189077	0.158779	0.565	0.536	1
SPC25	0.000190737	-0.157652	0.143	0.184	1
FAM160B1	0.00019241	-0.117241	0.116	0.155	1
GPR137C	0.000193557	-0.154935	0.323	0.373	1
NDUFS5	0.000195558	-0.141742	0.381	0.445	1
SRGAP2	0.000197416	0.186313	0.455	0.421	1
RASGEF1B	0.000197592	0.19628	0.128	0.096	1
CHST11	0.000198155	-0.125078	0.375	0.428	1
HCFC2	0.000198226	0.120322	0.153	0.116	1
RIMS1	0.000199223	-0.113469	0.152	0.197	1
TSPAN13	0.000200702	-0.0899741	0.148	0.192	1
RSRC1	0.000203469	-0.145916	0.299	0.352	1
SEC23B	0.000205462	0.167641	0.156	0.121	1
TGFBR1	0.000208504	-0.131726	0.26	0.31	1
GSTO1	0.0002121	0.101374	0.1	0.071	1
CELF5	0.000216466	-0.0989198	0.234	0.289	1
EDEM3	0.000217502	0.149004	0.215	0.175	1
OSTC	0.000218421	0.162569	0.341	0.296	1
TTF1	0.000219422	-0.144677	0.207	0.251	1
CNTFR	0.000222261	-0.114739	0.185	0.231	1
PLEKHM3	0.000222459	-0.0922837	0.129	0.17	1
RP11-92K2.2	0.000223085	-0.176147	0.378	0.431	1
WDR60	0.000224987	-0.129954	0.354	0.41	1
SLC1A2	0.000225844	-0.127247	0.1	0.136	1
NSUN3	0.000228689	-0.110153	0.14	0.182	1
PTPN4	0.000229309	-0.127897	0.485	0.544	1
PTPDC1	0.000229639	-0.111454	0.215	0.265	1
NDUFAF4	0.000232418	0.098666	0.108	0.076	1
RTTN	0.000234462	-0.131348	0.203	0.248	1
CHD3	0.000237125	-0.110954	0.172	0.217	1
RBPJ	0.000238065	-0.154008	0.617	0.67	1
ADAMTS9	0.000238148	0.205487	0.408	0.367	1
ORC4	0.000238475	-0.136908	0.454	0.507	1
GNAI2	0.000241083	-0.130745	0.321	0.374	1
CLCN3	0.000242908	-0.123269	0.386	0.438	1
SMARCC2	0.000243172	-0.116856	0.246	0.296	1
ERBB2	0.000244756	-0.12081	0.103	0.139	1
APMAP	0.000246151	0.145115	0.155	0.12	1
SBDS	0.0002466	0.115665	0.121	0.088	1
HPCAL1	0.000251355	-0.11257	0.171	0.216	1
WWC1	0.000251637	0.21763	0.323	0.286	1
2023-03-08	0.000252372	-0.110942	0.127	0.166	1
SAFB	0.000252707	-0.139516	0.291	0.34	1
BRE	0.000253546	-0.168957	0.522	0.564	1
PTPRF	0.000255466	0.162804	0.304	0.261	1
OCIAD1	0.000256568	0.148638	0.567	0.533	1
C1orf52	0.000259622	0.179389	0.245	0.205	1
C1D	0.000263439	0.131576	0.183	0.143	1
MPP7	0.000267075	-0.116476	0.094	0.129	1
INPP5B	0.00026935	0.1401	0.231	0.187	1
NOC3L	0.000269443	0.119101	0.13	0.097	1
FAM49A	0.000270116	0.155359	0.194	0.156	1
AVL9	0.000271843	-0.156435	0.446	0.493	1
MEIS1	0.000273143	-0.142108	0.097	0.131	1
MYL6	0.000276762	-0.101272	0.313	0.37	1
LIMK2	0.000277329	-0.122479	0.117	0.155	1
TMEM38A	0.000278895	-0.130051	0.095	0.13	1
NIFK	0.000283159	0.127897	0.128	0.096	1
UTP20	0.000284533	0.150816	0.182	0.145	1
RNF165	0.000284737	-0.14509	0.229	0.275	1
SF1	0.000285209	0.176412	0.493	0.465	1
RHOBTB1	0.000285239	-0.133754	0.13	0.168	1
TRIM27	0.000286525	0.141441	0.192	0.153	1
FIGN	0.000286655	0.16243	0.189	0.152	1
DAB1	0.000288941	-0.2506	0.506	0.541	1
CACNA1E	0.000291162	-0.173452	0.095	0.13	1
COX4I1	0.000293979	0.161724	0.602	0.564	1
CBWD5	0.000294633	0.153693	0.305	0.262	1
PRKG1	0.000296083	-0.30212	0.791	0.794	1
RERG	0.000296872	-0.12822	0.101	0.136	1
C16orf87	0.000297514	0.141491	0.208	0.169	1
DNAJA3	0.000301864	0.111499	0.206	0.163	1
TIMM9	0.000302496	0.129989	0.208	0.167	1
PPHLN1	0.000302584	0.176785	0.53	0.491	1
GRIN2D	0.0003039	-0.101012	0.081	0.114	1
MAPT	0.000313771	-0.13567	0.202	0.246	1
SEC23A	0.000315129	-0.139793	0.291	0.343	1
ZNF749	0.000317424	0.0834164	0.113	0.081	1
DYNLT1	0.000317928	0.203252	0.395	0.355	1
EZH2	0.000320128	-0.112029	0.511	0.564	1
CHP1	0.000322073	0.100434	0.166	0.128	1
BORA	0.000325886	0.141789	0.12	0.089	1
POLR2A	0.000327242	-0.164695	0.26	0.307	1
GOLGA8B	0.00032971	-0.122316	0.158	0.199	1
UFSP2	0.000330031	-0.107371	0.145	0.186	1
KMT2A	0.000330149	0.144843	0.597	0.568	1
COMMD1	0.000331078	0.180365	0.482	0.444	1
NELFA	0.000331176	0.190252	0.273	0.234	1
CUEDC1	0.000331299	-0.0993222	0.232	0.283	1
NPM1	0.000334281	0.148491	0.592	0.556	1
YWHAH	0.000334664	0.188506	0.17	0.135	1
KIZ	0.000338839	0.157853	0.117	0.087	1
ARHGAP20	0.000339698	0.260182	0.114	0.085	1
SCYL3	0.00034166	-0.0854791	0.085	0.118	1
SFXN5	0.000342802	0.190098	0.384	0.346	1
RSPO3	0.000343604	-0.251686	0.432	0.47	1
MYH10	0.000345957	-0.134745	0.537	0.589	1
COPA	0.000348177	-0.136243	0.402	0.448	1
HSP90AA1	0.000348206	-0.164193	0.566	0.614	1
HNRNPK	0.000350567	-0.11912	0.467	0.517	1
ZNF462	0.000350634	0.144852	0.69	0.666	1
SEC61G	0.000351511	-0.135569	0.127	0.165	1
PDCD11	0.000352115	0.14127	0.138	0.105	1
DIRC3	0.000352849	0.126736	0.122	0.09	1
CSRP2	0.000362345	-0.0998084	0.323	0.378	1
CTD-3105H18.18	0.000362345	-0.102262	0.09	0.124	1
DDX50	0.000368598	-0.130631	0.33	0.384	1
DSTYK	0.000369031	-0.131544	0.188	0.231	1
ARHGEF4	0.000369279	0.200908	0.204	0.166	1
LMBRD1	0.000369742	-0.162198	0.217	0.259	1
CAMKMT	0.000370698	0.108525	0.512	0.467	1
HIST1H1C	0.00037423	-0.157502	0.147	0.185	1
TTC13	0.00037621	0.146542	0.166	0.131	1
ATG14	0.000377078	-0.130951	0.199	0.241	1
RNF34	0.00037783	-0.149998	0.243	0.286	1
UBTD2	0.000377951	-0.16988	0.373	0.421	1
B4GALT6	0.000378365	-0.156755	0.201	0.245	1
ZNF90	0.000381265	-0.111544	0.319	0.373	1
MSL2	0.000385931	0.191012	0.239	0.2	1
GOLGB1	0.000386455	-0.114938	0.317	0.366	1
APAF1	0.000387287	-0.135242	0.137	0.174	1
MAN1A1	0.000388996	0.130746	0.102	0.073	1
UBE2N	0.000393121	0.192029	0.347	0.309	1
RCHY1	0.000393443	0.10229	0.135	0.102	1
DECR1	0.000393583	0.175907	0.249	0.21	1
PTBP2	0.000393857	-0.109449	0.706	0.757	1
UBAP1L	0.000393998	0.142049	0.11	0.081	1
ACAT2	0.000398527	0.202877	0.28	0.242	1
TTC3	0.000411215	0.0944875	0.712	0.674	1
STT3B	0.000413097	-0.132454	0.359	0.409	1
CHEK1	0.000414339	-0.109604	0.156	0.197	1
SLC16A10	0.000415565	-0.159334	0.246	0.29	1
SCN8A	0.000415572	-0.0952137	0.214	0.262	1
LGMN	0.000415785	-0.115807	0.137	0.175	1
ARID3B	0.000416403	-0.135519	0.142	0.18	1
LACTB	0.000416454	0.109135	0.127	0.095	1
SFXN4	0.000416866	-0.102042	0.159	0.2	1
DSN1	0.000418073	-0.121394	0.094	0.127	1
ATXN2	0.00041808	0.115529	0.681	0.678	1
MKL1	0.000420326	0.142971	0.592	0.574	1
TSC1	0.000421311	-0.122165	0.13	0.166	1
EPT1	0.000421537	0.158716	0.363	0.321	1
RP11-318A15.7	0.000425157	0.106516	0.102	0.073	1
RP11-192H23.4	0.0004255	0.118791	0.128	0.096	1
CENPJ	0.000425948	0.120381	0.172	0.135	1
NOD1	0.000428189	-0.105449	0.079	0.11	1
OARD1	0.000431604	0.154155	0.241	0.203	1
UNC80	0.000432961	0.195867	0.344	0.303	1
ADARB2	0.000435134	-0.201369	0.155	0.193	1
PFDN4	0.000435598	-0.126745	0.151	0.191	1
BBX	0.000436638	-0.132688	0.615	0.664	1
HMGN2	0.000437801	-0.104261	0.555	0.615	1
FAM101A	0.000440077	-0.100936	0.141	0.18	1
XRN1	0.000444031	-0.130456	0.464	0.516	1
DNAJC5	0.00044565	-0.142347	0.204	0.244	1
SRGAP3	0.000446438	-0.0661326	0.882	0.9	1
NCK2	0.000448414	-0.102467	0.19	0.235	1
PLEKHH3	0.000451139	0.0907611	0.108	0.078	1
KIF5C	0.000452327	0.161065	0.569	0.533	1
HHIP	0.000454031	-0.107508	0.088	0.121	1
NAIP	0.000457214	0.154028	0.465	0.421	1
ZNF217	0.000460785	-0.105674	0.145	0.184	1
ACVR1	0.000462306	-0.140074	0.227	0.271	1
GALNT14	0.000463325	-0.094306	0.092	0.126	1
ATP5G1	0.00046624	-0.116233	0.127	0.165	1
ROCK2	0.000466721	0.147966	0.568	0.537	1
SSX2IP	0.000471941	-0.0892177	0.088	0.122	1
SQSTM1	0.00047215	-0.169709	0.243	0.285	1
RORA	0.000472171	-0.162863	0.911	0.892	1
PLPP1	0.000475769	-0.120673	0.317	0.364	1
LRRC8B	0.00047749	-0.117033	0.21	0.253	1
PCMTD1	0.000477496	-0.112598	0.405	0.457	1
ARID2	0.000477623	-0.0942441	0.635	0.677	1
PTPRS	0.000479138	-0.120736	0.595	0.636	1
NR1H2	0.000484946	-0.103936	0.084	0.115	1
AXL	0.00049189	-0.108736	0.103	0.137	1
SLC39A8	0.000491934	-0.129442	0.093	0.125	1
SMAD1	0.000494368	-0.093925	0.168	0.211	1
HERPUD1	0.000499219	0.195836	0.291	0.257	1
UBE3A	0.000502373	-0.114008	0.605	0.654	1
MICAL3	0.000509674	-0.137638	0.292	0.34	1
ZNF609	0.000509731	-0.116568	0.856	0.872	1
LAP3	0.000510519	-0.133473	0.099	0.132	1
RUNX2	0.000510971	0.149919	0.205	0.166	1
IPO7	0.000511176	0.15348	0.326	0.284	1
DISP1	0.000511763	0.181329	0.245	0.207	1
PPARD	0.000512699	0.100991	0.199	0.159	1
CARF	0.000518051	-0.11443	0.134	0.173	1
NFE2L2	0.000518094	0.146034	0.552	0.523	1
PUM3	0.0005226	0.18092	0.429	0.392	1
UBE2K	0.000523739	0.124682	0.696	0.673	1
AK6	0.000525277	0.138557	0.167	0.133	1
CARHSP1	0.000527711	0.181893	0.358	0.318	1
TATDN1	0.000529116	0.132542	0.253	0.213	1
SLC39A14	0.000532166	0.110173	0.103	0.074	1
SHOC2	0.000533271	-0.102209	0.38	0.429	1
CHN1	0.000534074	-0.170519	0.28	0.327	1
PLK2	0.000535917	-0.148045	0.094	0.126	1
NIN	0.000538713	-0.12459	0.223	0.268	1
CAPN1	0.000542005	-0.064784	0.071	0.101	1
SLC27A4	0.00054308	0.170576	0.267	0.227	1
TTBK2	0.000544361	0.178663	0.428	0.388	1
HNRNPF	0.000556502	0.185339	0.327	0.289	1
NDUFB5	0.000558937	0.143072	0.233	0.194	1
YWHAB	0.000562856	-0.128446	0.232	0.277	1
MSH2	0.000562925	-0.132226	0.329	0.381	1
VPS50	0.000564544	-0.111864	0.308	0.358	1
PAK1IP1	0.000567284	0.0958062	0.101	0.073	1
ASH1L	0.000568401	0.107595	0.755	0.731	1
NUBPL	0.000577226	-0.141489	0.503	0.552	1
ACAT1	0.000577408	0.134387	0.218	0.182	1
EFHD1	0.00058153	-0.0842075	0.089	0.122	1
ZC3H14	0.000582422	0.131636	0.381	0.338	1
TMTC4	0.000584409	-0.111506	0.233	0.277	1
NBPF12	0.000597434	-0.101315	0.207	0.251	1
RMI1	0.000598601	-0.0641754	0.122	0.161	1
RAD23B	0.000598812	0.144465	0.484	0.452	1
MDFIC	0.000605524	-0.120363	0.093	0.125	1
RHOT2	0.000607528	0.123571	0.176	0.139	1
CRB1	0.00061808	0.212943	0.309	0.273	1
CDH23	0.00062162	-0.12851	0.265	0.312	1
PTOV1	0.0006232	-0.0933798	0.126	0.163	1
LMTK2	0.000624249	-0.122908	0.2	0.243	1
MRPL32	0.000626163	0.125678	0.128	0.097	1
PHACTR4	0.00062914	-0.119338	0.558	0.612	1
APBA2	0.00063197	-0.136872	0.279	0.327	1
GNAI1	0.000632478	-0.137897	0.221	0.264	1
MBD4	0.000634094	0.128693	0.16	0.126	1
EIF3E	0.000635083	0.145495	0.568	0.529	1
CLYBL	0.000636461	-0.132865	0.305	0.352	1
LPAR6	0.000637935	0.132032	0.162	0.128	1
CATSPER2	0.000640486	-0.136465	0.103	0.135	1
DOK6	0.0006429	-0.0874455	0.526	0.59	1
MZT1	0.000643463	0.142727	0.139	0.108	1
LPAR1	0.000651341	0.1882	0.162	0.129	1
NLK	0.000652751	0.158023	0.496	0.469	1
NUAK2	0.000653868	-0.142919	0.099	0.132	1
MRC2	0.000655483	0.196728	0.302	0.265	1
CABIN1	0.000657146	-0.119763	0.276	0.323	1
RP11-234B24.6	0.000662434	0.132662	0.142	0.109	1
CENPU	0.00066283	-0.0937819	0.114	0.149	1
RNF7	0.000664943	0.169298	0.26	0.22	1
UBL5	0.000667485	-0.0814658	0.078	0.108	1
NAA25	0.000670396	0.146423	0.415	0.374	1
ZNF721	0.000673859	-0.125519	0.588	0.634	1
CERS4	0.000680219	-0.137859	0.214	0.254	1
TP53INP1	0.000692415	-0.10098	0.088	0.119	1
KHDRBS3	0.000692491	-0.114275	0.079	0.108	1
ATAD3B	0.000694462	0.0920796	0.138	0.105	1
AKAP9	0.000694578	-0.13698	0.561	0.602	1
CACNG4	0.000697192	-0.125043	0.143	0.18	1
PGM2L1	0.000697402	-0.108802	0.18	0.221	1
TOM1L1	0.000698306	0.171635	0.362	0.325	1
HEATR1	0.000699837	0.125556	0.229	0.19	1
VRK1	0.000705053	-0.152922	0.243	0.288	1
GRM8	0.000705126	-0.172887	0.077	0.107	1
C14orf156	0.000707225	0.18495	0.36	0.322	1
WDR78	0.000708458	0.1374	0.145	0.113	1
ZFP14	0.000710491	-0.116647	0.306	0.354	1
C1orf35	0.000713712	0.108268	0.14	0.107	1
WRNIP1	0.000724046	-0.0949521	0.108	0.141	1
FAM168A	0.000725765	0.144413	0.638	0.607	1
PPFIA2	0.000726537	-0.176467	0.379	0.421	1
IRS1	0.000730067	0.160592	0.15	0.118	1
VSIG10	0.000734954	-0.132272	0.153	0.19	1
PDLIM5	0.000737871	-0.159968	0.382	0.426	1
NFIA	0.000740863	-0.0906439	0.98	0.964	1
PABPC1	0.000741284	0.1105	0.458	0.416	1
SEMA4D	0.000745565	-0.0583865	0.147	0.188	1
PCBD2	0.000751416	-0.121201	0.147	0.184	1
YBX3	0.000753666	0.116751	0.173	0.137	1
LSM7	0.000758997	-0.106944	0.344	0.399	1
GID8	0.000769152	-0.138735	0.156	0.192	1
ASPSCR1	0.000775803	-0.122494	0.179	0.218	1
CMC2	0.000778348	0.151342	0.294	0.254	1
KMT2E	0.000786098	-0.10694	0.649	0.708	1
ELAVL2	0.000786482	-0.11876	0.196	0.238	1
PDS5A	0.000787304	0.100007	0.741	0.736	1
TSFM	0.000789891	0.124432	0.127	0.097	1
HIPK2	0.00079006	0.1354	0.575	0.56	1
XYLT1	0.000794378	0.120916	0.551	0.514	1
ANKRD26	0.000806166	0.154331	0.48	0.438	1
ATF6B	0.00081287	-0.156474	0.161	0.195	1
TRIM9	0.000813828	0.165526	0.235	0.2	1
DYRK3	0.000816217	0.0848415	0.108	0.079	1
PIP5K1A	0.000816413	0.129222	0.583	0.55	1
RND3	0.000817469	-0.212459	0.221	0.257	1
HES4	0.000818348	-0.119073	0.564	0.624	1
FAM200A	0.00082021	0.121736	0.134	0.103	1
RARRES1	0.00083516	0.175769	0.176	0.143	1
SNX10	0.000836103	-0.0728352	0.092	0.125	1
ATPIF1	0.000860063	-0.103612	0.386	0.442	1
HK2	0.000861477	-0.126992	0.091	0.121	1
TNFAIP8	0.000862199	-0.0965191	0.097	0.129	1
TSC22D2	0.000863625	0.157085	0.401	0.367	1
C9orf72	0.000873514	-0.142239	0.244	0.284	1
SYNE1	0.000873698	0.186113	0.401	0.367	1
ZNF529	0.000875627	0.192156	0.382	0.349	1
RTN3	0.000880992	0.103756	0.712	0.703	1
EHMT1	0.000881375	-0.12146	0.586	0.635	1
LIPG	0.000882734	0.142233	0.149	0.117	1
PAPSS1	0.000883787	-0.13112	0.232	0.274	1
APP	0.000895244	0.112233	0.769	0.754	1
SRBD1	0.000901726	0.17107	0.349	0.312	1
ECD	0.000901889	-0.109995	0.181	0.221	1
GSR	0.000905311	-0.0739543	0.106	0.14	1
CTD-2192J16.17	0.000909752	-0.107823	0.098	0.13	1
ANKRD17	0.000912243	0.106939	0.77	0.763	1
SPATS2	0.000915573	-0.120421	0.408	0.464	1
NCOA3	0.000917177	-0.143664	0.349	0.396	1
EAF2	0.000921198	-0.163073	0.115	0.147	1
DGKH	0.000923457	0.144151	0.233	0.196	1
ST5	0.000929158	-0.124456	0.301	0.351	1
PFDN2	0.000930579	0.164014	0.379	0.338	1
COL5A1	0.00093925	0.152026	0.158	0.125	1
GNPTAB	0.000942319	-0.1302	0.237	0.278	1
FOXJ3	0.00094333	-0.119778	0.504	0.549	1
MOB1A	0.00094574	0.147436	0.179	0.145	1
RNLS	0.000948095	0.0666979	0.11	0.081	1
PID1	0.000949032	0.155636	0.198	0.162	1
RAPGEF2	0.000951188	0.119118	0.681	0.66	1
RAB18	0.000955228	0.153809	0.311	0.274	1
PISD	0.000958913	-0.109684	0.149	0.185	1
COL4A2	0.000960547	-0.0794342	0.335	0.389	1
FAM19A5	0.000961873	0.144809	0.349	0.309	1
RPS13	0.000973054	-0.109072	0.278	0.324	1
RP11-503P21.4	0.000976542	-0.137107	0.108	0.139	1
MAN2A1	0.000976895	-0.141111	0.346	0.39	1
CCNH	0.000980618	0.125711	0.745	0.736	1
METTL4	0.00098832	0.10636	0.136	0.105	1
CYFIP2	0.00098893	-0.128516	0.35	0.396	1
CPSF2	0.000991362	0.0982812	0.189	0.153	1
PTMS	0.00101035	-0.113614	0.548	0.601	1
MAP2K1	0.00101772	0.162786	0.329	0.289	1
SLC2A4RG	0.0010186	-0.131141	0.132	0.166	1
NRXN1	0.00102267	-0.266113	0.381	0.419	1
FBXO38	0.00102355	-0.120722	0.168	0.206	1
PLAGL1	0.0010246	-0.139947	0.334	0.388	1
SLC13A4	0.00103004	0.142019	0.162	0.13	1
HS2ST1	0.00104042	-0.148484	0.382	0.426	1
MIDN	0.00105223	0.115174	0.186	0.15	1
PLXDC2	0.0010525	-0.240833	0.583	0.617	1
REEP3	0.00105479	-0.140189	0.333	0.376	1
LMO3	0.00105599	0.118692	0.128	0.098	1
OSCP1	0.00105618	0.112968	0.132	0.102	1
NTMT1	0.0010625	0.114761	0.136	0.106	1
GPR89A	0.00106314	-0.102039	0.158	0.196	1
GOLGA3	0.00106433	0.106442	0.221	0.184	1
MCF2L	0.00108139	-0.114066	0.153	0.189	1
MRPL3	0.00108916	0.165811	0.223	0.188	1
RNF168	0.00109498	0.172338	0.321	0.284	1
SMIM20	0.00109985	0.138327	0.149	0.118	1
PARK2	0.00110822	0.140139	0.675	0.638	1
HES6	0.00111346	0.179477	0.417	0.382	1
SUSD1	0.00112219	-0.142774	0.145	0.18	1
ABCA5	0.00113074	0.129089	0.317	0.277	1
RPS3A	0.00113237	0.148225	0.496	0.458	1
RPS14	0.00113887	-0.115456	0.541	0.594	1
SFT2D1	0.00113985	0.109275	0.179	0.144	1
CHMP2A	0.00114601	0.157627	0.185	0.151	1
CALR	0.00114718	0.129707	0.455	0.416	1
STRAP	0.00115519	0.127005	0.383	0.342	1
HN1	0.00115971	0.16448	0.705	0.689	1
CCT3	0.00117495	0.182472	0.389	0.353	1
HEXDC	0.00117698	-0.0792359	0.144	0.18	1
TRIT1	0.00117987	-0.08891	0.275	0.32	1
FAM120A	0.00118235	0.157155	0.29	0.253	1
AGPAT4	0.0011825	0.163305	0.591	0.57	1
NDUFB9	0.00119093	-0.0571427	0.181	0.224	1
SDC2	0.00119396	0.201182	0.323	0.286	1
BMPR2	0.0012006	-0.0892841	0.661	0.712	1
ANAPC1	0.00120975	0.149494	0.388	0.356	1
EPHA2	0.00121866	0.0745948	0.101	0.074	1
STUB1	0.00122136	0.149342	0.221	0.186	1
GFPT1	0.00122328	0.164383	0.417	0.385	1
TP53I13	0.00122403	-0.0901486	0.105	0.137	1
MROH8	0.00122453	-0.102886	0.134	0.17	1
NDUFB4	0.00123076	-0.0804301	0.088	0.118	1
PLEKHA8	0.00123551	-0.113258	0.237	0.279	1
EEF1D	0.00123586	0.135187	0.444	0.403	1
SLC6A15	0.00123812	-0.0927309	0.185	0.225	1
TEAD2	0.00123967	-0.13138	0.091	0.12	1
ACTR3	0.0012417	0.143818	0.312	0.272	1
KRCC1	0.0012429	0.168922	0.162	0.131	1
UNC5C	0.00124374	-0.236083	0.129	0.161	1
ATP6V1G1	0.00125457	0.154882	0.397	0.361	1
TMEM11	0.00125793	0.111954	0.106	0.079	1
RMND5B	0.00126079	-0.135151	0.232	0.271	1
APC2	0.00126775	-0.095721	0.112	0.144	1
FBN1	0.00126807	-0.107315	0.093	0.123	1
MSMO1	0.00127124	0.133623	0.592	0.57	1
ATF7IP	0.00127879	-0.0801555	0.655	0.717	1
USP34	0.0012856	0.10905	0.804	0.8	1
OXNAD1	0.00129556	0.159487	0.212	0.178	1
BNIP3L	0.00129661	-0.0979841	0.43	0.48	1
CRKL	0.00129892	0.133727	0.138	0.109	1
TGIF1	0.00129898	0.078354	0.122	0.092	1
SLC1A5	0.00130472	0.121719	0.16	0.128	1
VANGL2	0.0013217	-0.101836	0.191	0.231	1
TRIM52	0.00132771	0.076605	0.12	0.09	1
NCK1	0.00132894	0.14853	0.36	0.322	1
THOC7	0.00132897	0.142079	0.162	0.129	1
SLC25A21	0.00132954	-0.142689	0.228	0.268	1
NPEPPS	0.0013333	-0.110789	0.504	0.553	1
CFLAR	0.00133566	0.112219	0.15	0.118	1
MLH3	0.00134021	-0.0949199	0.226	0.269	1
TPX2	0.00134255	-0.106515	0.143	0.18	1
AFMID	0.00134399	-0.106197	0.11	0.142	1
RTN1	0.00136267	-0.105636	0.326	0.373	1
BTRC	0.00136494	0.168421	0.463	0.435	1
NEK3	0.00136968	-0.0876809	0.108	0.14	1
YWHAE	0.00138085	0.117264	0.725	0.712	1
MGEA5	0.00138158	-0.0983824	0.566	0.611	1
INA	0.00139	-0.109549	0.08	0.108	1
ZNF761	0.00139247	0.114465	0.141	0.111	1
NCOA1	0.00139278	0.113394	0.84	0.831	1
HELZ	0.00139802	-0.0949631	0.401	0.447	1
PARK7	0.00139942	0.152523	0.466	0.43	1
DDI2	0.00140188	0.110345	0.154	0.121	1
ALPK1	0.00140428	0.128892	0.233	0.196	1
POLI	0.00141255	0.123954	0.214	0.179	1
DDIT4	0.00141278	0.152225	0.421	0.388	1
FAM168B	0.00141356	-0.0979013	0.296	0.342	1
NARF	0.00142158	-0.088702	0.265	0.312	1
CCDC77	0.00142469	-0.10923	0.126	0.159	1
CREB1	0.00142822	0.13675	0.513	0.48	1
SKIDA1	0.00142828	-0.0969296	0.074	0.101	1
PRELID2	0.00142979	-0.158524	0.274	0.316	1
GOLPH3	0.00143125	-0.123023	0.336	0.377	1
NXN	0.00143256	0.128973	0.615	0.584	1
FAM92A1	0.00143465	0.157855	0.319	0.283	1
ZNF790	0.00143818	-0.128564	0.239	0.28	1
STX12	0.00144826	0.13361	0.277	0.239	1
IMMT	0.00145737	0.122026	0.29	0.251	1
P3H2	0.00146312	-0.110192	0.164	0.201	1
TCF4	0.00146839	-0.0716705	0.901	0.915	1
ABL1	0.001493	0.136639	0.443	0.404	1
NBPF26	0.00151259	-0.115382	0.151	0.186	1
CHRNA7	0.00151686	-0.103278	0.086	0.114	1
MRPL45	0.00151882	-0.0783707	0.113	0.145	1
CHRM5	0.00152206	-0.129558	0.105	0.135	1
RRBP1	0.00152395	0.0789071	0.139	0.108	1
GALNT13	0.00153578	-0.113283	0.235	0.281	1
TBCB	0.00153608	-0.055523	0.177	0.218	1
PAK2	0.00153961	-0.104727	0.378	0.424	1
BPTF	0.00154121	-0.115659	0.737	0.771	1
AP4M1	0.00154489	-0.0718347	0.074	0.102	1
BUB3	0.00154684	0.128539	0.133	0.104	1
DGKE	0.0015702	-0.117632	0.133	0.165	1
PLEKHA5	0.0015734	-0.304713	0.949	0.943	1
GFPT2	0.00157396	-0.0886385	0.083	0.111	1
RC3H1	0.00157632	-0.118462	0.455	0.497	1
NFAT5	0.00158582	0.123259	0.698	0.679	1
KMT2C	0.00158717	0.0898689	0.833	0.832	1
CLGN	0.00159149	-0.13011	0.109	0.139	1
SNRPG	0.00159385	-0.113261	0.175	0.211	1
SPHK2	0.00159452	-0.0803408	0.077	0.105	1
SOX12	0.00159545	0.125328	0.103	0.077	1
NEK10	0.0015987	-0.0905448	0.093	0.123	1
ATP1B3	0.00160405	0.105339	0.538	0.507	1
ACACA	0.00162247	0.138387	0.583	0.56	1
UST	0.0016274	-0.143705	0.137	0.17	1
NDUFA10	0.00162962	0.167932	0.368	0.333	1
KLHL28	0.00163806	-0.109638	0.377	0.425	1
ANAPC7	0.00164765	0.129715	0.256	0.217	1
NOM1	0.00164777	0.0769344	0.128	0.098	1
ZNF675	0.00164947	-0.136053	0.167	0.202	1
NDUFB3	0.00165899	-0.117442	0.156	0.192	1
KLHL29	0.00165942	0.26482	0.479	0.445	1
EFCAB2	0.00166229	-0.118573	0.244	0.285	1
NOL4L	0.00166782	-0.0976302	0.183	0.221	1
GTF3C5	0.00167018	-0.0827743	0.082	0.111	1
ZNF335	0.00167384	-0.0857874	0.094	0.124	1
LAPTM4A	0.00167388	0.154146	0.379	0.343	1
PPIL2	0.00167756	-0.0860462	0.177	0.215	1
RALY	0.00168157	-0.0883944	0.35	0.399	1
CEP95	0.00168253	-0.116197	0.353	0.4	1
SNW1	0.00168428	0.140035	0.274	0.238	1
RNASEH2B	0.00168445	-0.0902292	0.186	0.226	1
TK2	0.0016978	-0.0928593	0.105	0.137	1
REST	0.00170062	-0.13829	0.274	0.315	1
PPP1R13B	0.00170355	-0.105912	0.187	0.226	1
SLC8A1	0.00173447	0.0259244	0.456	0.506	1
FAM149B1	0.00173475	0.151871	0.325	0.289	1
DPP10	0.0017357	-0.841904	0.644	0.631	1
DYNC1H1	0.00173761	-0.108548	0.43	0.477	1
PPP2R5A	0.00174434	0.149055	0.173	0.142	1
NSUN7	0.00174677	0.179597	0.296	0.257	1
LASP1	0.00175664	0.107637	0.138	0.108	1
ZNF236	0.00175802	-0.122739	0.193	0.231	1
TSTD2	0.001773	-0.108657	0.272	0.312	1
ATP2B4	0.00177582	0.15483	0.453	0.417	1
TRIM2	0.00178842	-0.0795468	0.81	0.851	1
SLC4A7	0.00180584	-0.0920267	0.495	0.546	1
SNAP91	0.00181081	0.178095	0.481	0.439	1
STK38L	0.00181442	-0.114639	0.172	0.208	1
WIPF2	0.00181698	0.158032	0.302	0.268	1
BRIX1	0.00181704	0.109486	0.122	0.094	1
RPSA	0.00182076	0.14774	0.486	0.45	1
LEPROTL1	0.00182645	0.159666	0.256	0.221	1
TOB2	0.00183486	0.103183	0.129	0.101	1
MAML2	0.00184068	-0.0157592	0.525	0.601	1
CDC42EP4	0.00184978	0.109717	0.142	0.112	1
EVC	0.00185484	-0.0995106	0.151	0.186	1
TRAF5	0.00188808	-0.0642663	0.081	0.109	1
MALT1	0.00189035	-0.105334	0.196	0.235	1
LARP1B	0.00189417	0.136953	0.445	0.411	1
GGCT	0.00190911	0.118115	0.104	0.078	1
WASHC5	0.00191454	-0.0896278	0.141	0.175	1
EXOSC6	0.00191997	0.107104	0.11	0.083	1
RNF13	0.00192091	-0.0960094	0.318	0.364	1
YY1	0.00192107	0.152933	0.336	0.3	1
ULK1	0.00192171	-0.101181	0.117	0.149	1
REPS1	0.00193824	-0.124575	0.536	0.577	1
MOB3B	0.00193957	0.164315	0.342	0.306	1
COX20	0.00194283	0.137133	0.357	0.32	1
PBX1	0.00195465	-0.0581663	0.694	0.733	1
ZNF850	0.00195962	-0.130885	0.088	0.114	1
DOT1L	0.00196104	-0.0906426	0.182	0.22	1
CALM3	0.00196868	0.147564	0.279	0.243	1
NOSTRIN	0.00197808	-0.147938	0.091	0.118	1
AMY2B	0.00198664	0.130934	0.115	0.089	1
ILF3	0.00199816	-0.0907639	0.344	0.389	1
ZNF441	0.00200135	-0.10548	0.12	0.151	1
HHAT	0.00202191	-0.117849	0.15	0.183	1
EMC7	0.00202346	0.148167	0.297	0.261	1
C16orf95	0.00203569	0.113024	0.105	0.079	1
TMED10	0.00204062	0.134464	0.351	0.312	1
RPS16	0.00204231	-0.106698	0.704	0.75	1
DDHD2	0.00204474	-0.0879436	0.184	0.222	1
NEK4	0.00204913	0.153485	0.22	0.187	1
VPS28	0.00205098	0.168324	0.295	0.261	1
HM13	0.00206683	-0.133706	0.34	0.379	1
ACOT13	0.00207714	0.131208	0.183	0.15	1
PREPL	0.00208533	-0.0992164	0.402	0.453	1
GABARAPL2	0.00208699	0.137424	0.372	0.331	1
KIF13A	0.0020929	-0.0915572	0.448	0.503	1
TP53TG5	0.00209514	-0.115264	0.092	0.119	1
ZFP30	0.00211422	-0.0918114	0.255	0.3	1
RPL23A	0.00211743	-0.0624543	0.328	0.38	1
SOCS5	0.00211759	0.155098	0.139	0.111	1
WDR27	0.00211793	0.151781	0.311	0.278	1
ABHD6	0.00212692	-0.140279	0.278	0.321	1
EMX1	0.00215491	-0.101386	0.206	0.245	1
SMAD5	0.00216064	0.134742	0.352	0.314	1
LSM1	0.00216357	0.134815	0.141	0.112	1
NFIB	0.00216957	-0.110931	0.925	0.909	1
CDKN1A	0.00216996	-0.138317	0.13	0.16	1
CDK18	0.00217015	-0.0708812	0.083	0.111	1
ZNF423	0.00217147	-0.136143	0.368	0.414	1
CDC25C	0.00217681	-0.144053	0.134	0.167	1
RAP1B	0.00218219	0.112419	0.586	0.559	1
TUBA1B	0.00218337	0.0814842	0.784	0.763	1
MASP2	0.00218875	0.10418	0.102	0.077	1
DZANK1	0.00219768	0.155258	0.147	0.119	1
TCEA2	0.00220511	-0.0864395	0.102	0.132	1
APPL2	0.00220853	-0.103745	0.256	0.299	1
KIF2A	0.00222806	0.152451	0.458	0.429	1
NECAP1	0.00224111	0.0864273	0.139	0.11	1
GPR19	0.00224509	-0.0924525	0.091	0.119	1
SLFNL1	0.00224537	0.104839	0.152	0.121	1
UBE2M	0.00225137	0.146581	0.238	0.203	1
NUP107	0.00226286	-0.140474	0.367	0.409	1
PCNT	0.00226349	-0.0796657	0.121	0.153	1
ANP32B	0.00226477	0.14924	0.258	0.221	1
UNC13B	0.00227949	-0.0908007	0.324	0.367	1
LMF1	0.00228032	0.134364	0.217	0.184	1
RAPH1	0.00228065	-0.11748	0.667	0.699	1
ZNF823	0.00228264	-0.101709	0.077	0.104	1
C1orf112	0.00228579	0.135809	0.138	0.111	1
STK40	0.00228862	0.129866	0.177	0.146	1
C1orf228	0.0023029	-0.149458	0.119	0.149	1
TCAIM	0.00230681	0.144683	0.242	0.209	1
CD200	0.00230894	-0.0887564	0.117	0.148	1
MYO19	0.00232316	-0.0915052	0.231	0.272	1
SIRT3	0.0023418	-0.0906696	0.141	0.174	1
RAC1	0.00234381	0.175269	0.305	0.273	1
JPH1	0.00235031	0.157172	0.154	0.126	1
PDE3B	0.00236514	-0.12012	0.221	0.26	1
MRPS33	0.00236538	0.121498	0.124	0.097	1
HDAC2	0.00236888	-0.0941731	0.289	0.333	1
APBB1	0.0023811	-0.114534	0.107	0.137	1
FBXO18	0.0023953	0.0982342	0.2	0.166	1
VPS4A	0.00239822	0.107055	0.165	0.132	1
CC2D2A	0.00240218	0.144314	0.437	0.408	1
BAMBI	0.00240492	-0.161624	0.189	0.222	1
EPG5	0.00242001	-0.108708	0.243	0.283	1
GPCPD1	0.00242792	0.127317	0.431	0.395	1
INTS12	0.00243732	0.140696	0.432	0.398	1
VWA8	0.00244252	0.172071	0.405	0.375	1
RIMKLA	0.00244254	-0.0810107	0.089	0.118	1
AATF	0.00244947	0.111004	0.188	0.155	1
MTIF3	0.00246019	0.133828	0.165	0.135	1
TIMM44	0.0024625	0.100357	0.162	0.131	1
SORCS3	0.00249519	-0.152613	0.141	0.172	1
DOK5	0.00254691	-0.157183	0.395	0.436	1
MCM9	0.00255165	-0.0926423	0.274	0.315	1
ZCCHC8	0.00256399	0.115328	0.219	0.185	1
EIF4G1	0.00257349	0.111891	0.153	0.123	1
PTPN18	0.00257482	-0.0823921	0.092	0.12	1
HAUS1	0.00259899	-0.0823781	0.142	0.177	1
NEGR1	0.00260295	0.226901	0.413	0.385	1
SMAD9	0.00261308	-0.103379	0.162	0.196	1
ANKRD36	0.00261801	0.102824	0.524	0.481	1
[truncated: 5,552 more rows]

## Sheet: IPCs
	p_val	avg_log2FC	pct.1	pct.2	p_val_adj
PKIB	1.33942e-243	-1.57085	0.105	0.445	2.39006e-239
GPC6	3.91241e-163	-0.574153	0.918	0.974	6.9813e-159
HIST1H4C	5.39637e-147	-0.879906	0.363	0.643	9.62928e-143
TUBB2B	1.50652e-131	0.605223	0.907	0.823	2.68823e-127
CDH4	6.07638e-131	-0.604985	0.809	0.922	1.08427e-126
RPL7	2.40144e-129	0.678557	0.862	0.735	4.28513e-125
TTR	7.89833e-126	0.822792	0.724	0.504	1.40938e-121
FOXP1	9.42207e-119	0.559727	0.871	0.559	1.68127e-114
TMEM2	1.04729e-103	-0.681056	0.225	0.461	1.86879e-99
SOX11	5.73543e-102	-0.765875	0.289	0.526	1.02343e-97
BAIAP2L1	2.5704e-99	0.490157	0.969	0.926	4.58662e-95
EEF1A1	2.66158e-98	0.444452	0.976	0.956	4.74933e-94
C21orf58	4.50059e-94	-0.556897	0.468	0.702	8.03085e-90
RPL15	1.68933e-92	0.477377	0.956	0.906	3.01444e-88
CHD2	5.89421e-92	-0.626228	0.369	0.595	1.05176e-87
TMC7	1.00396e-83	-0.581529	0.126	0.314	1.79147e-79
ANKRD44	4.76708e-80	0.582467	0.735	0.619	8.50638e-76
WWOX	1.54498e-79	-0.597161	0.64	0.802	2.75687e-75
RBL1	1.91282e-78	-0.591322	0.384	0.597	3.41323e-74
BRINP3	2.69204e-77	0.752616	0.317	0.155	4.80367e-73
TFDP2	1.54211e-73	-0.498095	0.635	0.813	2.75174e-69
TRIM36	1.18806e-70	-0.491429	0.106	0.272	2.11997e-66
MTHFD1L	4.55123e-69	0.722936	0.495	0.348	8.12121e-65
RPL14	8.00735e-68	0.465569	0.91	0.841	1.42883e-63
RPL41	1.98349e-67	-0.393404	0.863	0.949	3.53934e-63
FABP7	8.99159e-65	0.601628	0.534	0.39	1.60446e-60
NRG1	1.3488e-64	-0.947104	0.2	0.371	2.4068e-60
SLC7A11	3.07847e-64	0.50711	0.143	0.039	5.49322e-60
COL9A3	6.08596e-63	-0.416083	0.042	0.165	1.08598e-58
IGFBP2	2.46405e-61	-0.508628	0.71	0.829	4.39685e-57
ST6GALNAC3	7.64973e-60	-0.495308	0.425	0.607	1.36502e-55
EIF1	1.35196e-59	0.48391	0.725	0.63	2.41244e-55
CHD6	2.12944e-59	-0.434239	0.554	0.727	3.79978e-55
ARMC9	3.90159e-59	-0.457328	0.476	0.668	6.962e-55
MCF2L2	4.13934e-58	-0.490181	0.21	0.378	7.38624e-54
ARFGEF2	6.29966e-58	-0.47204	0.231	0.407	1.12411e-53
PLCB1	6.79296e-58	0.371118	0.913	0.844	1.21214e-53
NCOA6	1.68828e-57	-0.429159	0.431	0.619	3.01257e-53
MEIS2	2.8995e-57	-0.342806	0.922	0.956	5.17387e-53
ZFPM2	9.27736e-57	0.469917	0.901	0.844	1.65545e-52
PDE4D	1.50055e-56	-0.558944	0.371	0.548	2.67758e-52
ATP5E	6.39272e-56	-0.46815	0.16	0.32	1.14072e-51
MARCKS	5.54816e-55	0.476529	0.774	0.699	9.90014e-51
HECW2	6.28541e-55	-0.472742	0.267	0.444	1.12157e-50
BASP1	1.2305e-54	0.348124	0.897	0.864	2.1957e-50
RPS2	1.48518e-54	0.367942	0.935	0.892	2.65015e-50
EMX2	9.81694e-54	-0.464179	0.294	0.465	1.75173e-49
CADPS	2.88702e-53	-0.53374	0.404	0.571	5.1516e-49
SMYD3	8.61999e-52	-0.38662	0.701	0.822	1.53815e-47
PROM1	4.55529e-51	-0.363334	0.032	0.132	8.12846e-47
MDK	5.60006e-51	-0.41241	0.226	0.394	9.99274e-47
OOEP	9.15575e-51	-0.371344	0.813	0.917	1.63375e-46
MAP2	2.43122e-50	0.341252	0.894	0.859	4.33826e-46
CTNNA2	1.67128e-49	-0.572709	0.322	0.491	2.98223e-45
ADGRB3	1.20546e-48	0.289208	0.977	0.967	2.15102e-44
NETO2	1.55363e-48	-0.429225	0.16	0.309	2.7723e-44
SSH2	3.53518e-48	0.344666	0.899	0.867	6.30818e-44
ABTB2	4.07914e-48	0.618158	0.268	0.146	7.27882e-44
TRPC4AP	6.32047e-48	-0.421483	0.371	0.544	1.12782e-43
TMEM163	3.18897e-47	-0.56172	0.324	0.473	5.6904e-43
FAT3	3.44746e-47	-0.421929	0.352	0.522	6.15165e-43
ITGB8	5.57616e-47	-0.411257	0.437	0.597	9.95011e-43
LRP4	9.27117e-47	-0.400326	0.262	0.425	1.65435e-42
SLC44A5	1.03087e-46	-0.394569	0.382	0.561	1.83949e-42
LAMA1	2.74523e-46	-0.421805	0.216	0.371	4.89858e-42
ZNF682	1.03901e-45	-0.388173	0.297	0.46	1.854e-41
CDK14	1.05279e-45	-0.36462	0.572	0.729	1.87859e-41
ASNS	1.45067e-44	0.536296	0.258	0.144	2.58857e-40
RPLP0	1.52261e-44	0.400027	0.811	0.749	2.71695e-40
HES1	1.69058e-44	-0.524939	0.38	0.528	3.01668e-40
UQCC1	1.98155e-44	-0.395119	0.268	0.428	3.53588e-40
PHACTR2	4.36357e-44	-0.436346	0.141	0.275	7.78636e-40
ATAD2	7.40825e-44	-0.390853	0.497	0.667	1.32193e-39
BMPR1B	1.03004e-43	-0.439254	0.263	0.419	1.83801e-39
ALDH7A1	1.47395e-43	-0.402802	0.313	0.474	2.63012e-39
RHOF	2.70645e-43	-0.375811	0.204	0.35	4.82939e-39
FTH1	8.47181e-43	0.339456	0.88	0.82	1.51171e-38
NRP1	1.04351e-42	0.587155	0.256	0.138	1.86203e-38
CARS	1.52881e-42	0.457106	0.264	0.147	2.72801e-38
DSTN	9.0816e-42	0.513188	0.416	0.294	1.62052e-37
ZNF532	9.58081e-42	-0.37167	0.51	0.655	1.7096e-37
HIST1H1D	1.09159e-41	-0.340862	0.106	0.226	1.94784e-37
COL4A2	1.82747e-41	-0.352058	0.348	0.513	3.26093e-37
TUBB2A	1.84036e-41	0.487792	0.557	0.453	3.28395e-37
SLC7A5	1.97333e-41	0.4296	0.178	0.081	3.52121e-37
ZNF717	4.97188e-41	0.411867	0.17	0.076	8.87182e-37
PRKCB	2.1798e-40	-0.43662	0.283	0.434	3.88963e-36
TPT1	2.64788e-40	0.371433	0.84	0.783	4.72487e-36
CADM1	7.02767e-40	0.323504	0.869	0.845	1.25402e-35
ANKRD11	1.91588e-39	0.384834	0.746	0.717	3.4187e-35
RNF150	4.6314e-39	-0.36301	0.266	0.417	8.26427e-35
ATP9A	7.21355e-39	-0.402189	0.35	0.501	1.28719e-34
ARRDC3	1.4717e-38	-0.391855	0.224	0.363	2.62611e-34
GLDC	1.69252e-38	-0.394023	0.324	0.472	3.02013e-34
TUBA1A	1.73168e-38	0.242932	0.981	0.97	3.09001e-34
TNRC6B	4.58308e-38	-0.301324	0.666	0.804	8.17805e-34
EFNA5	5.47522e-38	-0.426235	0.109	0.222	9.76999e-34
CSMD2	5.48321e-38	0.514422	0.36	0.246	9.78424e-34
BCL2L1	8.27876e-38	-0.356537	0.193	0.327	1.47726e-33
PHF20	1.95225e-37	-0.349088	0.518	0.665	3.4836e-33
LARGE	4.23157e-37	-0.337354	0.409	0.566	7.55081e-33
RPS9	4.51334e-37	0.380046	0.855	0.809	8.0536e-33
CHN1	7.16252e-37	-0.399404	0.27	0.41	1.27808e-32
SDK2	7.29131e-37	-0.383684	0.249	0.387	1.30106e-32
GRIP1	9.02122e-37	-0.317244	0.769	0.866	1.60975e-32
NCAM1	3.88786e-36	0.247425	0.948	0.939	6.9375e-32
C20orf194	4.32797e-36	0.399858	0.615	0.533	7.72282e-32
KLF12	5.13138e-36	-0.345946	0.519	0.667	9.15643e-32
SPECC1	6.22088e-36	-0.352517	0.171	0.296	1.11005e-31
RBM39	1.20638e-35	-0.311724	0.543	0.692	2.15267e-31
DOK6	1.35249e-35	-0.400341	0.227	0.361	2.41338e-31
TTN	1.67945e-35	0.382285	0.16	0.074	2.99681e-31
SLC9A8	1.991e-35	-0.335724	0.149	0.268	3.55275e-31
UBB	2.17461e-35	0.448938	0.61	0.523	3.88037e-31
FAM19A1	3.32729e-35	0.507136	0.177	0.088	5.93721e-31
EPHA6	5.87978e-35	-0.460642	0.372	0.504	1.04919e-30
PKIG	8.88567e-35	-0.324559	0.135	0.25	1.58556e-30
FOXG1	9.25285e-35	-0.400397	0.571	0.682	1.65108e-30
RNF144A	1.38535e-34	-0.309212	0.214	0.35	2.47201e-30
RPL13	1.56543e-34	0.302408	0.917	0.883	2.79335e-30
RPL35	6.83859e-34	-0.341393	0.45	0.605	1.22028e-29
ODZ4	8.07911e-34	-0.242812	0.925	0.952	1.44164e-29
TCF25	1.08833e-33	-0.312686	0.401	0.547	1.94202e-29
SH3D19	1.23732e-33	-0.355246	0.218	0.345	2.20788e-29
MYO1B	2.68012e-33	-0.295415	0.063	0.152	4.78241e-29
ADAMTS6	3.90538e-33	-0.339963	0.587	0.714	6.96876e-29
LRIG1	9.55488e-33	-0.345578	0.513	0.654	1.70497e-28
FRMD4A	1.42916e-32	-0.311148	0.534	0.677	2.55019e-28
MLLT3	1.66467e-32	0.415942	0.608	0.543	2.97044e-28
BCAS4	2.44949e-32	-0.297305	0.121	0.229	4.37088e-28
TM9SF4	2.7095e-32	-0.329421	0.219	0.346	4.83484e-28
GRM3	3.77423e-32	-0.282255	0.089	0.187	6.73473e-28
EPB41	1.13655e-31	-0.349876	0.403	0.542	2.02807e-27
DCLK1	1.90682e-31	-0.274802	0.257	0.399	3.40254e-27
PUS7L	1.93603e-31	0.32623	0.143	0.066	3.45465e-27
ATP8A2	2.45122e-31	-0.369684	0.143	0.251	4.37395e-27
RALGAPA2	3.64607e-31	0.373511	0.567	0.474	6.50605e-27
PIGU	4.19038e-31	-0.321299	0.298	0.43	7.47731e-27
DIDO1	4.47251e-31	-0.320645	0.339	0.472	7.98075e-27
CSE1L	8.89068e-31	-0.321425	0.402	0.54	1.58645e-26
CMTM8	1.19128e-30	-0.320748	0.062	0.145	2.12572e-26
PRPF6	1.63324e-30	-0.300468	0.174	0.291	2.91435e-26
ASXL1	1.745e-30	-0.329868	0.56	0.69	3.11378e-26
MAML3	3.53121e-30	-0.290163	0.822	0.895	6.30109e-26
DDB2	4.49727e-30	-0.338513	0.203	0.322	8.02494e-26
MKRN3	4.88397e-30	-0.327891	0.26	0.389	8.71495e-26
SASH1	5.2283e-30	-0.341922	0.213	0.335	9.32938e-26
PHACTR1	5.91987e-30	-0.337563	0.615	0.729	1.05634e-25
CASC5	6.34816e-30	0.390901	0.682	0.638	1.13277e-25
NKAIN4	6.57203e-30	-0.306367	0.102	0.198	1.17271e-25
RPL29	7.02996e-30	0.25036	0.96	0.927	1.25443e-25
PCCA	7.08192e-30	-0.302376	0.565	0.7	1.2637e-25
RPS8	8.31176e-30	-0.298626	0.593	0.727	1.48315e-25
XRCC5	8.78208e-30	-0.280437	0.563	0.709	1.56707e-25
RPS15	8.94824e-30	-0.302383	0.595	0.733	1.59672e-25
PRPF4B	1.1421e-29	-0.298783	0.424	0.567	2.03797e-25
IGF2BP3	1.39747e-29	-0.267681	0.888	0.951	2.49365e-25
GARS	1.61912e-29	0.40504	0.243	0.151	2.88915e-25
ZNF43	2.34868e-29	-0.277106	0.454	0.606	4.19099e-25
XKR6	2.43398e-29	-0.308109	0.477	0.616	4.34319e-25
GGACT	3.5694e-29	-0.304046	0.213	0.336	6.36923e-25
SUB1	4.24799e-29	0.420277	0.513	0.433	7.58011e-25
FABP5	4.85793e-29	0.447614	0.426	0.335	8.66849e-25
FHIT	6.99061e-29	-0.34287	0.235	0.357	1.2474e-24
KTN1	9.72292e-29	-0.292538	0.414	0.551	1.73496e-24
SESN2	1.42781e-28	0.332721	0.119	0.052	2.54779e-24
YARS	1.75008e-28	0.442133	0.352	0.26	3.12284e-24
H2AFZ	2.79374e-28	0.336916	0.741	0.687	4.98515e-24
BRD9	2.96653e-28	-0.252392	0.209	0.331	5.29347e-24
PSAT1	3.86373e-28	0.476241	0.358	0.268	6.89444e-24
ZCCHC11	4.08715e-28	-0.254295	0.732	0.835	7.2931e-24
RPLP1	4.50503e-28	-0.315557	0.278	0.408	8.03877e-24
PLEKHA7	4.61661e-28	-0.238224	0.835	0.921	8.23787e-24
HIP1R	5.14097e-28	-0.250666	0.069	0.15	9.17354e-24
DLGAP1	6.62994e-28	0.405016	0.765	0.717	1.18305e-23
RPL13A	7.28132e-28	0.430748	0.328	0.234	1.29928e-23
C20orf100	7.36421e-28	-0.262695	0.1	0.193	1.31407e-23
DRAXIN	8.80635e-28	-0.28054	0.108	0.202	1.57141e-23
DNAH14	1.01545e-27	-0.307574	0.429	0.558	1.81196e-23
SETBP1	1.02836e-27	0.218384	0.949	0.941	1.835e-23
COL6A2	1.07555e-27	-0.228311	0.068	0.149	1.91921e-23
GAS1	1.41647e-27	-0.267748	0.124	0.223	2.52755e-23
PRTG	1.62242e-27	-0.234197	0.04	0.109	2.89505e-23
STAG1	1.99906e-27	-0.224685	0.816	0.895	3.56712e-23
PSPC1	2.0236e-27	0.327939	0.69	0.658	3.61091e-23
DHX35	2.15174e-27	-0.26481	0.117	0.215	3.83957e-23
IARS	2.45881e-27	0.411059	0.531	0.463	4.38749e-23
PKIA	3.83186e-27	-0.280799	0.241	0.364	6.83758e-23
ST6GAL2	5.61593e-27	-0.272614	0.155	0.26	1.00211e-22
PDLIM5	7.43552e-27	-0.308129	0.13	0.227	1.32679e-22
ATF4	9.21957e-27	0.399788	0.222	0.137	1.64514e-22
GCNT2	1.42933e-26	-0.244593	0.04	0.105	2.5505e-22
SLC7A1	1.56305e-26	0.42543	0.269	0.179	2.7891e-22
EIF4EBP1	1.5745e-26	0.434476	0.253	0.166	2.80954e-22
ITCH	1.60625e-26	-0.254935	0.609	0.731	2.86619e-22
TOX	1.63081e-26	-0.399024	0.051	0.121	2.91001e-22
LIPI	1.6856e-26	-0.290671	0.154	0.257	3.00778e-22
RSL24D1	2.4298e-26	0.416403	0.314	0.221	4.33574e-22
STMN1	2.68376e-26	0.281331	0.853	0.814	4.78891e-22
TXNDC16	3.15189e-26	-0.29201	0.205	0.317	5.62424e-22
PAX6	3.85997e-26	-0.281879	0.342	0.469	6.88774e-22
COMT	5.38577e-26	0.379013	0.302	0.208	9.61037e-22
ZNF213	6.09369e-26	-0.265807	0.239	0.362	1.08736e-21
ZNF708	7.1072e-26	-0.266065	0.205	0.317	1.26821e-21
LIMS1	8.78402e-26	-0.283349	0.298	0.425	1.56742e-21
RRAS2	1.32209e-25	-0.287791	0.163	0.265	2.35914e-21
SH3PXD2B	1.61935e-25	-0.251552	0.3	0.428	2.88956e-21
H2AFY2	2.20924e-25	-0.253026	0.276	0.399	3.94217e-21
MAP2K4	2.99457e-25	-0.242829	0.327	0.458	5.34352e-21
SOX2	3.19868e-25	-0.286743	0.401	0.53	5.70773e-21
C6orf10	3.25436e-25	0.323525	0.166	0.091	5.80708e-21
TMEM178B	3.44541e-25	-0.242029	0.61	0.734	6.148e-21
IMMP2L	4.74182e-25	-0.315849	0.469	0.587	8.4613e-21
RPL10A	5.21354e-25	0.352383	0.693	0.641	9.30305e-21
FAP	5.64344e-25	-0.265341	0.071	0.147	1.00702e-20
STRA6	5.70129e-25	-0.242134	0.094	0.18	1.01734e-20
EFR3B	5.88698e-25	-0.28229	0.285	0.406	1.05047e-20
GGT7	6.71614e-25	-0.2491	0.216	0.328	1.19843e-20
RALGAPB	8.4291e-25	-0.2593	0.209	0.319	1.50409e-20
METTL16	8.89395e-25	-0.260249	0.253	0.373	1.58704e-20
RPS3	9.10305e-25	0.240062	0.88	0.851	1.62435e-20
PCLO	9.65277e-25	-0.289433	0.371	0.496	1.72244e-20
NAV1	1.00715e-24	-0.290518	0.393	0.522	1.79716e-20
EEF2	1.04751e-24	0.36299	0.608	0.55	1.86918e-20
ZDHHC13	1.08752e-24	-0.256758	0.212	0.322	1.94057e-20
ATAD5	1.23545e-24	-0.255956	0.472	0.602	2.20454e-20
SUMF1	1.36849e-24	-0.266645	0.779	0.858	2.44194e-20
IMPA2	1.7418e-24	-0.239661	0.08	0.159	3.10807e-20
ZNF730	1.87701e-24	-0.246103	0.311	0.441	3.34934e-20
ZNF431	2.14918e-24	-0.244902	0.299	0.422	3.835e-20
RFWD3	2.93278e-24	-0.266997	0.221	0.331	5.23325e-20
TOGARAM1	3.3513e-24	-0.253677	0.236	0.35	5.98005e-20
SEMA6D	3.47985e-24	-0.302574	0.274	0.39	6.20945e-20
2023-09-10	4.02225e-24	-0.272343	0.319	0.44	7.17729e-20
ZFP64	4.03829e-24	-0.248951	0.18	0.284	7.20593e-20
EYA2	4.49696e-24	-0.514925	0.101	0.183	8.02437e-20
SGCZ	5.19389e-24	0.517927	0.271	0.185	9.26797e-20
PMEPA1	6.5074e-24	-0.231911	0.111	0.198	1.16118e-19
REV3L	8.30852e-24	-0.24103	0.778	0.868	1.48257e-19
H3F3B	1.02413e-23	0.261728	0.874	0.851	1.82745e-19
FBN2	1.1137e-23	-0.229036	0.042	0.105	1.98729e-19
ATRNL1	1.26246e-23	-0.292567	0.53	0.643	2.25274e-19
RNASE10	1.59103e-23	-0.190892	0.058	0.128	2.83904e-19
SLC43A2	1.71871e-23	-0.227195	0.081	0.159	3.06686e-19
MANBA	2.05041e-23	-0.260826	0.128	0.217	3.65876e-19
DOK5	2.53806e-23	-0.2935	0.536	0.65	4.52892e-19
PPP2R3A	3.51669e-23	-0.279984	0.375	0.493	6.27517e-19
ULK4	3.80786e-23	-0.255183	0.164	0.261	6.79475e-19
DIRC2	5.01959e-23	-0.245413	0.155	0.251	8.95695e-19
THSD7A	5.12643e-23	-0.356296	0.214	0.318	9.1476e-19
SUGCT	5.45657e-23	-0.260186	0.166	0.265	9.7367e-19
ANKRD33B	5.46807e-23	-0.212911	0.045	0.107	9.75722e-19
HYAL2	5.55865e-23	-0.210368	0.075	0.15	9.91886e-19
RNF130	5.80696e-23	-0.201301	0.822	0.895	1.03619e-18
PTPRA	6.7085e-23	0.277497	0.683	0.627	1.19706e-18
PRELID2	7.4323e-23	-0.336374	0.272	0.38	1.32622e-18
NOX4	8.33004e-23	-0.253526	0.078	0.153	1.48641e-18
GREB1L	8.35081e-23	-0.282568	0.042	0.102	1.49012e-18
OVOL2	8.72126e-23	0.390858	0.32	0.236	1.55622e-18
AHCYL2	9.73757e-23	-0.256788	0.388	0.513	1.73757e-18
RGS7	1.04135e-22	-0.254616	0.313	0.433	1.85819e-18
ZNF66	1.13844e-22	-0.243264	0.222	0.33	2.03142e-18
PTGES3	1.1434e-22	0.33493	0.584	0.523	2.04029e-18
TOMM7	1.21641e-22	-0.23048	0.166	0.269	2.17056e-18
GMEB2	1.21654e-22	-0.254843	0.08	0.153	2.17079e-18
TNRC6A	1.34506e-22	-0.214704	0.806	0.888	2.40012e-18
PDE10A	1.4049e-22	-0.248806	0.538	0.66	2.5069e-18
FAM110B	1.87638e-22	-0.241746	0.195	0.297	3.34821e-18
CPNE1	2.11279e-22	-0.234764	0.106	0.189	3.77007e-18
HN1	2.21939e-22	0.275629	0.756	0.723	3.96028e-18
CDON	2.55167e-22	-0.262964	0.669	0.753	4.5532e-18
ERC2	2.6173e-22	-0.260385	0.375	0.496	4.67031e-18
ACTG1	2.64664e-22	0.245502	0.891	0.882	4.72267e-18
L3MBTL4	2.73428e-22	-0.257769	0.14	0.229	4.87905e-18
RNMT	4.25671e-22	-0.243372	0.329	0.45	7.59568e-18
ZNF738	4.34745e-22	-0.245006	0.206	0.309	7.75759e-18
RNASEH2B	4.49673e-22	-0.227568	0.283	0.403	8.02397e-18
ZNF143	4.55272e-22	-0.242752	0.129	0.216	8.12387e-18
TMSB10	5.67994e-22	-0.248734	0.745	0.846	1.01353e-17
SLC44A2	5.70296e-22	-0.248328	0.155	0.247	1.01764e-17
TXNRD1	6.12156e-22	0.205553	0.978	0.969	1.09233e-17
TNRC18	6.29935e-22	-0.232508	0.593	0.714	1.12406e-17
ZNF107	6.30164e-22	-0.227041	0.169	0.266	1.12447e-17
CTD-2561J22.3	6.86711e-22	-0.186408	0.046	0.107	1.22537e-17
STAT3	7.29801e-22	-0.23607	0.145	0.235	1.30226e-17
RHPN2	7.50661e-22	-0.207359	0.074	0.146	1.33948e-17
CSNK2A1	7.57935e-22	0.349878	0.441	0.361	1.35246e-17
SLC16A9	8.13709e-22	-0.228745	0.167	0.264	1.45198e-17
SERF2	8.59063e-22	-0.223459	0.401	0.536	1.53291e-17
DACH1	8.68101e-22	-0.158005	0.986	0.993	1.54904e-17
SPATA6	1.16115e-21	-0.240113	0.156	0.25	2.07196e-17
TTF1	1.22116e-21	-0.226724	0.235	0.347	2.17904e-17
EBF2	1.69457e-21	-0.504743	0.106	0.182	3.02379e-17
LAMA3	1.77245e-21	-0.268402	0.163	0.255	3.16275e-17
OSBPL2	1.80008e-21	-0.229301	0.099	0.176	3.21207e-17
FMN2	1.8674e-21	-0.276568	0.401	0.521	3.33219e-17
ZDHHC20	1.88026e-21	-0.246907	0.422	0.544	3.35514e-17
CYBA	1.94857e-21	-0.213485	0.088	0.164	3.47704e-17
FRMD5	2.11096e-21	-0.275107	0.682	0.778	3.7668e-17
SREBF2	2.31134e-21	-0.254206	0.728	0.821	4.12436e-17
KIAA1958	2.31256e-21	-0.245654	0.469	0.594	4.12653e-17
MROH8	2.52272e-21	-0.20918	0.078	0.15	4.50153e-17
FBN3	2.62274e-21	-0.210218	0.079	0.151	4.68002e-17
SLC25A3	2.6738e-21	0.347912	0.515	0.45	4.77113e-17
POLR2L	2.70062e-21	-0.229876	0.107	0.189	4.81899e-17
SLC35F1	3.01348e-21	-0.279374	0.6	0.697	5.37725e-17
OST4	3.53854e-21	-0.224544	0.115	0.199	6.31416e-17
KCNH7	3.71324e-21	-0.306558	0.354	0.467	6.6259e-17
ZBTB46	3.78901e-21	-0.222902	0.052	0.114	6.76111e-17
DLGAP4	4.62625e-21	-0.243826	0.298	0.412	8.25509e-17
MRFAP1	5.54945e-21	0.392348	0.318	0.239	9.90245e-17
LRRN1	5.65116e-21	-0.212326	0.471	0.599	1.00839e-16
CD24	6.87788e-21	-0.240028	0.142	0.23	1.22729e-16
ATP6V1H	7.03774e-21	-0.211369	0.146	0.237	1.25581e-16
PEX14	7.1797e-21	-0.208105	0.204	0.306	1.28115e-16
VPS37B	7.18659e-21	0.237113	0.128	0.067	1.28238e-16
STMN3	7.81057e-21	-0.180218	0.068	0.136	1.39372e-16
KIAA1211	8.62574e-21	-0.214858	0.647	0.753	1.53918e-16
RBBP4	8.64361e-21	-0.228836	0.428	0.551	1.54237e-16
OSBPL1A	9.04685e-21	-0.240307	0.322	0.434	1.61432e-16
DDX18	9.34438e-21	-0.230319	0.227	0.333	1.66741e-16
RPN2	1.17363e-20	-0.228827	0.242	0.347	2.09423e-16
CFTR	1.243e-20	-0.185238	0.055	0.117	2.21801e-16
VAPB	1.27814e-20	-0.235417	0.207	0.308	2.28071e-16
TIAM1	1.30198e-20	-0.258537	0.31	0.425	2.32325e-16
ATG14	1.40144e-20	-0.227396	0.166	0.258	2.50072e-16
SORL1	1.51485e-20	-0.231146	0.085	0.157	2.70311e-16
CELF5	1.54771e-20	-0.216457	0.221	0.324	2.76173e-16
TPTE2	1.5895e-20	-0.239403	0.081	0.151	2.83631e-16
NMU	1.61338e-20	-0.290863	0.136	0.221	2.87892e-16
PRPF8	1.88335e-20	-0.203464	0.192	0.292	3.36065e-16
USP3	1.91032e-20	-0.259732	0.498	0.613	3.40878e-16
GRM5	1.98255e-20	-0.261599	0.046	0.103	3.53766e-16
WRN	2.0168e-20	-0.245407	0.494	0.616	3.59879e-16
MEIS3	2.13612e-20	-0.213982	0.114	0.194	3.8117e-16
RGS16	3.14141e-20	0.288084	0.124	0.066	5.60553e-16
NUP160	3.15857e-20	-0.24866	0.447	0.565	5.63616e-16
KCNH8	3.19983e-20	-0.286176	0.256	0.358	5.70977e-16
KCNN1	3.31746e-20	-0.185747	0.149	0.24	5.91968e-16
USP39	3.50502e-20	-0.234016	0.302	0.413	6.25435e-16
KCNB2	3.89936e-20	-0.266407	0.386	0.501	6.95802e-16
PITPNC1	4.21504e-20	-0.216001	0.323	0.439	7.52132e-16
PROS1	4.90137e-20	-0.192182	0.062	0.126	8.74601e-16
ETV5	5.8589e-20	0.272512	0.108	0.054	1.04546e-15
PIEZO2	6.27198e-20	-0.242955	0.266	0.374	1.11917e-15
GRIK1	7.79761e-20	-0.207614	0.088	0.16	1.39141e-15
GTF2IRD1	8.10561e-20	-0.238733	0.4	0.516	1.44636e-15
AGO4	9.97436e-20	-0.213969	0.363	0.476	1.77983e-15
VEZT	1.10035e-19	-0.211422	0.523	0.642	1.96346e-15
BCL7A	1.1246e-19	-0.219487	0.223	0.322	2.00674e-15
SRC	1.12934e-19	-0.191325	0.07	0.136	2.01519e-15
DPP10	1.227e-19	-0.281196	0.276	0.381	2.18946e-15
POLQ	1.26737e-19	-0.227804	0.509	0.63	2.2615e-15
ZNF519	1.42682e-19	-0.229123	0.299	0.414	2.54602e-15
AP3B1	1.57527e-19	-0.223152	0.414	0.53	2.81091e-15
KCNIP4	1.73297e-19	-0.917833	0.325	0.415	3.09231e-15
SEC23A	1.74741e-19	-0.211709	0.195	0.292	3.11808e-15
XPO5	1.92736e-19	0.324322	0.375	0.298	3.43919e-15
ACSL3	2.01309e-19	-0.244098	0.386	0.496	3.59215e-15
COL4A1	2.02131e-19	-0.186491	0.073	0.139	3.60683e-15
XYLT1	2.17959e-19	0.249863	0.803	0.797	3.88926e-15
LSAMP	2.24997e-19	-0.269363	0.604	0.71	4.01484e-15
TBC1D9	2.36667e-19	-0.22115	0.168	0.257	4.22308e-15
SPOCK1	2.68827e-19	-0.237557	0.194	0.286	4.79696e-15
PXDN	2.83264e-19	-0.223349	0.205	0.301	5.05457e-15
RSRC1	2.87769e-19	-0.231831	0.404	0.519	5.13494e-15
CYYR1	3.00422e-19	-0.206895	0.052	0.111	5.36074e-15
CLIC4	3.04847e-19	0.377216	0.444	0.378	5.43968e-15
MEF2C	3.10999e-19	0.386581	0.405	0.336	5.54947e-15
CENPU	3.32301e-19	-0.247762	0.262	0.365	5.92957e-15
DCAF15	3.41059e-19	-0.196908	0.094	0.166	6.08585e-15
RFC1	4.74248e-19	-0.217643	0.219	0.316	8.46247e-15
STARD9	4.79855e-19	-0.230531	0.374	0.49	8.56253e-15
SYT1	5.50952e-19	-0.203531	0.75	0.829	9.83119e-15
RHOBTB1	5.87249e-19	-0.163016	0.088	0.16	1.04789e-14
GAPDH	6.02389e-19	-0.211521	0.705	0.807	1.0749e-14
BSDC1	7.10326e-19	-0.198796	0.12	0.198	1.26751e-14
KIAA1549L	7.38069e-19	-0.228597	0.158	0.245	1.31701e-14
MCC	8.30178e-19	-0.214161	0.151	0.235	1.48137e-14
GLI3	8.91798e-19	-0.168419	0.901	0.948	1.59132e-14
SYT16	9.53611e-19	-0.198168	0.101	0.174	1.70162e-14
ARHGAP28	9.61423e-19	-0.201277	0.056	0.115	1.71556e-14
FGD6	9.68644e-19	-0.213364	0.087	0.155	1.72845e-14
LAPTM4B	1.00736e-18	-0.222674	0.328	0.437	1.79753e-14
DOPEY2	1.03368e-18	-0.201782	0.115	0.192	1.84449e-14
ADNP	1.1726e-18	-0.235687	0.672	0.771	2.09239e-14
CTDSPL2	1.17697e-18	-0.242429	0.542	0.659	2.10019e-14
TP53	1.20068e-18	-0.240831	0.151	0.233	2.1425e-14
CMTM4	1.42537e-18	-0.230074	0.138	0.219	2.54343e-14
MLLT10	1.44709e-18	0.222513	0.777	0.773	2.58219e-14
HFM1	1.46778e-18	-0.264724	0.311	0.412	2.61911e-14
MGME1	1.85865e-18	0.34949	0.3	0.225	3.31657e-14
IDI1	2.07153e-18	0.328743	0.451	0.385	3.69643e-14
RNF175	2.19018e-18	-0.19764	0.193	0.283	3.90816e-14
SLIT2	2.41861e-18	-0.269069	0.165	0.251	4.31578e-14
MFAP2	2.43106e-18	-0.17632	0.053	0.11	4.33799e-14
NELFCD	2.48456e-18	-0.193999	0.139	0.219	4.43344e-14
OGFR	3.42459e-18	-0.158261	0.079	0.146	6.11083e-14
PPP1R10	3.67863e-18	-0.19614	0.281	0.386	6.56415e-14
LRRC16A	3.81344e-18	0.311243	0.695	0.656	6.80469e-14
SLC25A33	4.25413e-18	-0.21151	0.088	0.156	7.59107e-14
NHSL1	4.35776e-18	-0.210832	0.452	0.566	7.77599e-14
ZNRF3	4.79736e-18	-0.208847	0.411	0.53	8.5604e-14
SLC8A1	4.93791e-18	-0.234925	0.246	0.344	8.8112e-14
CACNG7	5.16001e-18	-0.158301	0.083	0.15	9.20753e-14
DHX30	5.84345e-18	-0.19325	0.247	0.345	1.0427e-13
BCL2L14	6.85254e-18	-0.223222	0.579	0.681	1.22277e-13
TMEM178A	7.15108e-18	-0.18969	0.083	0.149	1.27604e-13
STOX1	7.45488e-18	-0.206106	0.18	0.268	1.33025e-13
GNB5	9.26972e-18	-0.206547	0.147	0.229	1.65409e-13
WWP2	9.29855e-18	-0.209126	0.207	0.3	1.65923e-13
FAM101A	9.40771e-18	-0.214931	0.119	0.194	1.67871e-13
ST6GALNAC5	9.42537e-18	-0.198952	0.459	0.577	1.68186e-13
PDE3B	9.52791e-18	-0.188283	0.372	0.481	1.70016e-13
KIF20A	1.17859e-17	-0.208907	0.099	0.168	2.10307e-13
TSHZ2	1.20667e-17	-0.253518	0.235	0.332	2.15318e-13
UBC	1.27954e-17	0.307716	0.661	0.642	2.2832e-13
C11orf49	1.30612e-17	-0.221889	0.607	0.705	2.33065e-13
ARID1B	1.31458e-17	-0.177337	0.807	0.887	2.34574e-13
FAM107B	1.34734e-17	-0.19366	0.193	0.283	2.40419e-13
HIST1H1E	1.69109e-17	-0.20542	0.087	0.151	3.01758e-13
SKP1	1.80325e-17	0.321777	0.513	0.456	3.21771e-13
PHYHIPL	1.88206e-17	-0.21437	0.099	0.168	3.35835e-13
ZNF280D	1.95572e-17	0.289542	0.16	0.1	3.48978e-13
ZFHX3	1.9858e-17	-0.204744	0.407	0.526	3.54346e-13
KLHL28	2.01513e-17	-0.214516	0.326	0.432	3.59579e-13
ZNF441	2.06346e-17	-0.168895	0.061	0.119	3.68203e-13
MYO10	2.10333e-17	-0.229755	0.417	0.525	3.75317e-13
MAPK10	2.14842e-17	-0.21831	0.516	0.62	3.83364e-13
KLHL23	2.38696e-17	-0.203008	0.527	0.634	4.2593e-13
R3HDM1	2.5755e-17	0.238446	0.782	0.778	4.59572e-13
MAP4	2.62644e-17	0.255401	0.74	0.733	4.68663e-13
GPC2	2.66789e-17	-0.171815	0.115	0.189	4.76059e-13
DDX5	2.72591e-17	-0.225898	0.524	0.622	4.86412e-13
FZD3	2.88689e-17	-0.21816	0.295	0.394	5.15136e-13
RPL32	3.08306e-17	-0.20572	0.693	0.801	5.50141e-13
VASH1	3.29879e-17	-0.185811	0.164	0.248	5.88636e-13
ZNRF1	3.50699e-17	-0.216898	0.321	0.428	6.25788e-13
CTTNBP2	4.05914e-17	-0.192465	0.188	0.275	7.24313e-13
PATJ	4.22373e-17	-0.215611	0.307	0.411	7.53682e-13
SLC6A16	4.63521e-17	-0.191994	0.081	0.144	8.27107e-13
PEBP1	4.75496e-17	0.338921	0.524	0.473	8.48474e-13
LDLRAD3	4.86042e-17	0.252934	0.792	0.786	8.67293e-13
EIF4E3	5.06542e-17	-0.190506	0.133	0.209	9.03874e-13
KDM5A	5.35189e-17	-0.192488	0.314	0.415	9.54991e-13
MYBL2	5.73945e-17	-0.216408	0.101	0.17	1.02415e-12
MSI2	5.82845e-17	0.185794	0.878	0.88	1.04003e-12
OPCML	5.84479e-17	-0.100101	0.181	0.267	1.04294e-12
EIF1B	6.46598e-17	0.351533	0.415	0.352	1.15379e-12
SEMA5B	7.09625e-17	-0.198862	0.346	0.452	1.26626e-12
ASAP1	7.58629e-17	-0.199807	0.526	0.639	1.3537e-12
CHST11	7.59745e-17	-0.199641	0.311	0.415	1.35569e-12
FKBP5	8.15148e-17	-0.207304	0.112	0.182	1.45455e-12
WASHC1	8.20173e-17	-0.203584	0.291	0.39	1.46352e-12
UTRN	8.25232e-17	-0.216428	0.635	0.734	1.47254e-12
CDC25C	8.41781e-17	-0.214897	0.619	0.726	1.50207e-12
LANCL2	9.29153e-17	-0.186867	0.113	0.184	1.65798e-12
DTL	9.64062e-17	-0.173735	0.239	0.336	1.72027e-12
NEO1	9.68928e-17	-0.167726	0.396	0.509	1.72896e-12
VAV3	1.04187e-16	-0.192678	0.064	0.12	1.85912e-12
RPS19	1.05754e-16	-0.205943	0.792	0.877	1.88707e-12
PPDPF	1.06389e-16	-0.19707	0.189	0.278	1.89841e-12
PARD3	1.11228e-16	-0.181397	0.873	0.928	1.98475e-12
GOLGA8A	1.27286e-16	-0.18244	0.242	0.339	2.27129e-12
INTU	1.61234e-16	-0.215571	0.47	0.573	2.87706e-12
HHIP	1.63194e-16	-0.188745	0.09	0.155	2.91204e-12
ROR1	2.0494e-16	-0.208616	0.405	0.514	3.65694e-12
NUP107	2.06082e-16	-0.193326	0.437	0.554	3.67733e-12
GAS2L3	2.16896e-16	0.339132	0.539	0.486	3.8703e-12
SMG6	2.31154e-16	-0.195267	0.451	0.562	4.12472e-12
SIMC1	2.3851e-16	-0.192393	0.445	0.553	4.25597e-12
DCC	2.57585e-16	-0.705338	0.339	0.418	4.59635e-12
DHFR	2.58178e-16	-0.196988	0.278	0.374	4.60692e-12
RP11-15H20.8	2.67846e-16	-0.19075	0.143	0.219	4.77944e-12
ASH1L	2.74124e-16	0.223384	0.798	0.792	4.89147e-12
DHX40	2.76392e-16	-0.182758	0.238	0.332	4.93193e-12
CENPE	2.87823e-16	0.352218	0.639	0.623	5.13592e-12
CLVS2	2.8955e-16	-0.175653	0.17	0.253	5.16673e-12
TPM1	3.3636e-16	-0.185584	0.159	0.239	6.00201e-12
ACSS2	3.41577e-16	-0.172395	0.082	0.143	6.09511e-12
NTS	3.78426e-16	-0.203163	0.065	0.123	6.75264e-12
SNRPB	3.85647e-16	0.347288	0.281	0.215	6.88149e-12
CHCHD3	3.87722e-16	0.242369	0.768	0.754	6.91852e-12
RPL4	3.99105e-16	0.298871	0.602	0.558	7.12164e-12
PSMA1	4.10554e-16	-0.208063	0.183	0.266	7.32593e-12
WDFY3	4.10655e-16	-0.205705	0.589	0.695	7.32773e-12
ADARB2	4.11697e-16	-0.35452	0.34	0.434	7.34633e-12
GOLM1	4.1209e-16	-0.197548	0.443	0.55	7.35333e-12
NLN	4.38804e-16	-0.187471	0.087	0.149	7.83002e-12
GPR137B	4.39099e-16	-0.166111	0.122	0.194	7.83529e-12
DCTN3	4.93385e-16	0.323038	0.283	0.215	8.80395e-12
CCSER1	5.51964e-16	-0.330649	0.491	0.598	9.84924e-12
FBXL20	5.93785e-16	-0.184547	0.441	0.553	1.05955e-11
SH3RF3	6.00137e-16	0.325652	0.143	0.089	1.07088e-11
CNTFR	6.27599e-16	-0.188916	0.232	0.324	1.11989e-11
TMEM165	6.75951e-16	-0.17414	0.376	0.484	1.20617e-11
LRRC8B	6.95482e-16	-0.187906	0.18	0.262	1.24102e-11
DNM1L	7.04465e-16	-0.174351	0.372	0.482	1.25705e-11
CCDC109B	7.10333e-16	-0.175043	0.213	0.302	1.26752e-11
OSBP2	8.5669e-16	-0.204746	0.262	0.356	1.52868e-11
ZNF124	9.04057e-16	-0.1883	0.232	0.323	1.6132e-11
SRSF3	9.1102e-16	0.329437	0.458	0.401	1.62562e-11
SYNC	9.3393e-16	-0.158534	0.336	0.446	1.66651e-11
ATRN	9.66964e-16	0.330875	0.348	0.281	1.72545e-11
TUBA1C	9.7002e-16	0.377715	0.363	0.298	1.7309e-11
YEATS2	1.06809e-15	-0.19139	0.576	0.677	1.90589e-11
NUDCD3	1.10252e-15	-0.190382	0.266	0.361	1.96734e-11
PTPRJ	1.21573e-15	-0.151191	0.278	0.38	2.16936e-11
IL16	1.24587e-15	-0.154975	0.069	0.126	2.22312e-11
GALNT1	1.25137e-15	-0.161769	0.266	0.365	2.23294e-11
ERO1B	1.25179e-15	-0.173255	0.106	0.173	2.23369e-11
RNF24	1.39427e-15	0.330573	0.398	0.337	2.48793e-11
CDK5RAP1	1.45811e-15	-0.165188	0.14	0.215	2.60185e-11
CRISPLD1	1.50513e-15	-0.145997	0.124	0.196	2.68576e-11
NCOA1	1.52373e-15	0.215733	0.803	0.796	2.71895e-11
DTNB	1.61003e-15	-0.208954	0.575	0.673	2.87295e-11
SORBS1	1.69082e-15	-0.188676	0.242	0.33	3.0171e-11
RECK	1.76514e-15	-0.1838	0.259	0.354	3.14972e-11
PBRM1	1.81202e-15	-0.190804	0.559	0.678	3.23337e-11
POLH	2.15207e-15	0.316983	0.363	0.294	3.84015e-11
AMPH	2.17603e-15	-0.19042	0.076	0.133	3.88291e-11
ST6GAL1	2.18487e-15	-0.181649	0.088	0.149	3.89868e-11
PRKD3	2.18543e-15	-0.188251	0.296	0.391	3.89968e-11
SRSF10	2.21578e-15	-0.172343	0.513	0.626	3.95384e-11
PLPP3	2.26136e-15	0.341922	0.346	0.283	4.03518e-11
BNIP3	2.2746e-15	-0.190239	0.189	0.268	4.05879e-11
KLHL3	2.36974e-15	-0.158271	0.063	0.117	4.22856e-11
ELOB	2.46262e-15	-0.149671	0.105	0.172	4.3943e-11
RORB	2.68256e-15	-0.209833	0.131	0.201	4.78677e-11
PREX2	2.74187e-15	-0.178485	0.181	0.263	4.89259e-11
MCCC2	2.95154e-15	-0.165593	0.108	0.174	5.26672e-11
MSH3	3.05604e-15	-0.203488	0.24	0.326	5.45319e-11
HHAT	3.15704e-15	-0.164485	0.085	0.145	5.63342e-11
RPP38	3.34632e-15	-0.221115	0.266	0.355	5.97117e-11
ICA1L	3.46786e-15	-0.191543	0.32	0.42	6.18806e-11
ADAM22	3.71427e-15	-0.186182	0.256	0.35	6.62775e-11
FAXDC2	4.064e-15	-0.1739	0.1	0.163	7.25181e-11
SLC4A7	4.1473e-15	-0.184971	0.534	0.643	7.40044e-11
RAB11FIP2	4.55743e-15	-0.196431	0.447	0.559	8.13227e-11
MORC2	4.69235e-15	-0.16927	0.107	0.172	8.37304e-11
TBC1D5	4.78783e-15	-0.169345	0.782	0.855	8.5434e-11
EMID1	5.46434e-15	-0.146237	0.075	0.133	9.75056e-11
ATCAY	5.82265e-15	-0.163663	0.107	0.173	1.03899e-10
KIF26B	6.14905e-15	-0.154015	0.084	0.144	1.09724e-10
CIRBP	6.31267e-15	0.31611	0.505	0.461	1.12643e-10
RPL5	6.70139e-15	0.321433	0.561	0.524	1.1958e-10
SAMD5	7.00872e-15	-0.209237	0.054	0.103	1.25064e-10
ATG13	7.26481e-15	-0.179708	0.142	0.214	1.29633e-10
ITGA6	7.46213e-15	-0.174199	0.12	0.187	1.33154e-10
MAML2	7.79081e-15	-0.2244	0.116	0.182	1.39019e-10
SYCP2L	8.0433e-15	-0.154248	0.062	0.115	1.43525e-10
SPDYE2	8.0608e-15	-0.180529	0.418	0.524	1.43837e-10
NMT2	8.09847e-15	-0.172274	0.271	0.366	1.44509e-10
PPM1L	8.10317e-15	-0.187172	0.393	0.498	1.44593e-10
DNAJC11	8.11391e-15	-0.195999	0.179	0.255	1.44785e-10
CUL5	8.16602e-15	-0.16393	0.473	0.581	1.45714e-10
TCFL5	8.26567e-15	-0.164697	0.082	0.14	1.47493e-10
IGF2R	8.50388e-15	-0.202857	0.182	0.259	1.51743e-10
SLC29A4	8.50568e-15	-0.126084	0.065	0.118	1.51775e-10
RTFDC1	8.79608e-15	-0.143434	0.082	0.141	1.56957e-10
ZNF44	9.28094e-15	-0.200531	0.168	0.243	1.65609e-10
STAT5B	1.10631e-14	-0.197095	0.355	0.457	1.9741e-10
ZNF362	1.15366e-14	-0.196654	0.171	0.245	2.05858e-10
ARL15	1.29548e-14	-0.198298	0.497	0.602	2.31165e-10
ZNF638	1.33644e-14	0.194016	0.787	0.781	2.38474e-10
MRPS26	1.37291e-14	0.301169	0.183	0.126	2.44983e-10
ISLR2	1.42935e-14	-0.146626	0.076	0.132	2.55053e-10
DHX36	1.43339e-14	-0.176931	0.34	0.441	2.55773e-10
BRCA2	1.43578e-14	-0.176509	0.277	0.37	2.56201e-10
C1orf54	1.51266e-14	-0.157337	0.063	0.115	2.69919e-10
LARS2	1.56403e-14	-0.180657	0.234	0.319	2.79086e-10
URM1	1.58017e-14	-0.158278	0.095	0.156	2.81965e-10
CAMTA1	1.60849e-14	-0.181308	0.721	0.804	2.8702e-10
HMGXB4	1.64805e-14	-0.179545	0.324	0.418	2.94078e-10
MAPK8	1.65716e-14	-0.203291	0.669	0.757	2.95704e-10
ATP1B2	1.70674e-14	-0.127221	0.058	0.109	3.0455e-10
LARS	1.78142e-14	0.297607	0.366	0.304	3.17876e-10
MAN2A1	1.95167e-14	-0.186256	0.198	0.278	3.48255e-10
SF1	1.95284e-14	-0.183107	0.422	0.53	3.48465e-10
ST8SIA2	1.99819e-14	-0.17468	0.239	0.325	3.56556e-10
ZNF334	2.00194e-14	-0.158497	0.123	0.19	3.57227e-10
PPME1	2.33387e-14	-0.166288	0.296	0.392	4.16457e-10
WASHC5	2.45645e-14	-0.148496	0.111	0.176	4.3833e-10
ZNF100	2.5984e-14	-0.168741	0.161	0.236	4.63659e-10
CRMP1	2.70657e-14	-0.156477	0.434	0.542	4.82959e-10
PITPNB	2.90692e-14	0.314489	0.413	0.355	5.18711e-10
TMEM131	3.04227e-14	-0.199115	0.614	0.705	5.42863e-10
SRPK2	3.06473e-14	0.200456	0.784	0.777	5.4687e-10
QKI	3.18754e-14	0.173349	0.927	0.936	5.68785e-10
PTPN1	3.19616e-14	-0.170065	0.165	0.24	5.70322e-10
KCTD1	3.37857e-14	-0.167697	0.174	0.251	6.02872e-10
WWC2	3.44935e-14	-0.166675	0.125	0.191	6.15502e-10
ZNF718	3.49908e-14	-0.176045	0.348	0.444	6.24375e-10
RAB11FIP3	3.70279e-14	-0.182368	0.37	0.466	6.60726e-10
SUPT16H	3.73285e-14	-0.170223	0.254	0.34	6.66089e-10
SLC25A21	3.80033e-14	-0.205816	0.152	0.224	6.7813e-10
CRB1	3.9347e-14	0.257525	0.616	0.587	7.02107e-10
RPS25	4.00533e-14	-0.1457	0.289	0.386	7.14711e-10
HIST1H1C	4.11289e-14	-0.166647	0.14	0.211	7.33903e-10
TBC1D19	4.29939e-14	-0.174854	0.505	0.602	7.67182e-10
PRMT9	4.3795e-14	-0.158008	0.147	0.219	7.81478e-10
HDAC7	4.4123e-14	-0.155232	0.09	0.148	7.87331e-10
OLFM3	4.56336e-14	-0.165283	0.168	0.244	8.14286e-10
DYNC1I2	4.76243e-14	-0.165892	0.351	0.452	8.49809e-10
C19orf25	4.76286e-14	-0.168412	0.201	0.282	8.49884e-10
INSR	4.76867e-14	-0.195719	0.263	0.35	8.50922e-10
BACH2	5.53891e-14	0.20909	0.792	0.774	9.88362e-10
FOXP2	5.65899e-14	-0.227299	0.177	0.25	1.00979e-09
ARNT2	5.71518e-14	-0.192866	0.208	0.287	1.01982e-09
YIPF4	5.88128e-14	-0.168333	0.269	0.36	1.04946e-09
TMEM169	5.8992e-14	-0.142267	0.059	0.108	1.05265e-09
SPIDR	6.10423e-14	-0.192821	0.607	0.695	1.08924e-09
RPL6	6.17591e-14	0.270869	0.648	0.619	1.10203e-09
NSUN6	6.38956e-14	-0.202598	0.404	0.496	1.14015e-09
TPX2	6.51529e-14	-0.191895	0.59	0.692	1.16259e-09
TRPC6	6.62582e-14	-0.166236	0.146	0.217	1.18231e-09
HECW1	6.70496e-14	-0.217881	0.267	0.353	1.19643e-09
ZNF521	6.84178e-14	-0.163916	0.296	0.39	1.22085e-09
BLM	6.88594e-14	-0.166849	0.244	0.33	1.22873e-09
TPST1	7.26312e-14	-0.175197	0.539	0.647	1.29603e-09
PPFIBP1	7.33008e-14	-0.169655	0.157	0.229	1.30798e-09
TTI1	7.53324e-14	-0.177446	0.143	0.21	1.34423e-09
DIXDC1	7.53459e-14	-0.165114	0.26	0.347	1.34447e-09
MAU2	7.59402e-14	-0.162016	0.189	0.267	1.35508e-09
DPYSL3	7.63204e-14	-0.176359	0.294	0.385	1.36186e-09
N4BP2	7.67587e-14	-0.181284	0.387	0.489	1.36968e-09
GRID2	7.7593e-14	0.318825	0.167	0.112	1.38457e-09
RAPGEF4	7.96816e-14	-0.160823	0.054	0.102	1.42184e-09
CEP250	7.98792e-14	-0.161569	0.144	0.214	1.42536e-09
CCNY	8.04904e-14	0.236187	0.695	0.687	1.43627e-09
GALNT13	8.28928e-14	-0.176059	0.24	0.325	1.47914e-09
KLHL5	8.4005e-14	-0.179565	0.277	0.369	1.49899e-09
ERGIC3	8.77093e-14	-0.13461	0.086	0.144	1.56508e-09
HIST1H2AC	8.92139e-14	-0.190679	0.074	0.127	1.59193e-09
GDF11	9.11749e-14	-0.135133	0.121	0.187	1.62692e-09
OSBPL9	9.57837e-14	-0.172414	0.344	0.442	1.70916e-09
COL24A1	9.81899e-14	-0.172271	0.155	0.226	1.7521e-09
C14orf159	9.91079e-14	-0.184164	0.134	0.201	1.76848e-09
KAT6B	9.93749e-14	0.192408	0.814	0.796	1.77325e-09
FZD2	1.12121e-13	-0.162704	0.129	0.196	2.00069e-09
BAZ2B	1.12933e-13	-0.151711	0.705	0.802	2.01518e-09
SRGAP1	1.19841e-13	-0.145176	0.337	0.438	2.13844e-09
SEZ6L2	1.24016e-13	-0.142967	0.117	0.182	2.21294e-09
ZNF84	1.26092e-13	-0.148367	0.217	0.301	2.24998e-09
SF3A2	1.30923e-13	-0.149548	0.068	0.12	2.3362e-09
ATP6V1G1	1.34283e-13	0.303292	0.387	0.328	2.39614e-09
P2RX4	1.46695e-13	-0.124848	0.063	0.114	2.61763e-09
NCAPD3	1.47269e-13	-0.179183	0.328	0.424	2.62787e-09
ARSG	1.4987e-13	-0.173182	0.128	0.193	2.67427e-09
TTBK2	1.59023e-13	0.285252	0.411	0.353	2.8376e-09
GPT2	1.68988e-13	0.29387	0.236	0.177	3.01542e-09
SERPINE2	1.79668e-13	-0.143813	0.061	0.111	3.206e-09
LRPPRC	1.90883e-13	-0.167667	0.302	0.393	3.40611e-09
EPRS	2.07861e-13	0.28526	0.207	0.151	3.70907e-09
DLG1	2.15081e-13	-0.181038	0.746	0.821	3.83791e-09
SCAPER	2.16343e-13	-0.172749	0.525	0.622	3.86043e-09
NEK3	2.294e-13	-0.12258	0.11	0.173	4.09341e-09
ANO10	2.31698e-13	-0.18434	0.388	0.483	4.13442e-09
TMEM132D	2.38601e-13	0.361365	0.148	0.097	4.25759e-09
KANK1	2.4781e-13	-0.165566	0.116	0.18	4.42191e-09
NELL2	2.56855e-13	0.356157	0.455	0.4	4.58332e-09
ORC4	2.64075e-13	-0.175227	0.416	0.514	4.71215e-09
HES4	2.74685e-13	-0.172698	0.467	0.573	4.90147e-09
TSTD2	3.07975e-13	-0.142898	0.199	0.277	5.4955e-09
TOP2A	3.08408e-13	-0.194729	0.787	0.852	5.50323e-09
RP11-92K2.2	3.0892e-13	-0.167744	0.292	0.383	5.51237e-09
FAU	3.10313e-13	-0.168241	0.41	0.518	5.53723e-09
TMTC4	3.14027e-13	-0.158672	0.247	0.333	5.60351e-09
L3MBTL1	3.31549e-13	-0.13559	0.126	0.191	5.91616e-09
PFKFB4	3.32063e-13	-0.160711	0.057	0.103	5.92532e-09
TMEM230	3.33615e-13	0.292808	0.289	0.229	5.95302e-09
PLCG1	3.43671e-13	-0.148221	0.13	0.196	6.13247e-09
FUT8	3.51595e-13	0.275176	0.658	0.658	6.27385e-09
DLG5	3.59612e-13	-0.177037	0.327	0.422	6.41692e-09
GABBR1	3.76936e-13	-0.144649	0.17	0.242	6.72604e-09
FRAS1	3.8554e-13	-0.126278	0.068	0.118	6.87958e-09
SLC16A14	3.87252e-13	-0.180414	0.208	0.284	6.91012e-09
QRICH1	3.89689e-13	-0.176051	0.29	0.378	6.95361e-09
HIF3A	4.03365e-13	-0.183332	0.252	0.334	7.19765e-09
WDR60	4.0643e-13	-0.152475	0.285	0.376	7.25233e-09
SLC4A4	4.09315e-13	-0.152198	0.057	0.104	7.30383e-09
PHLDB1	4.11348e-13	-0.129313	0.063	0.111	7.34009e-09
AKAP12	4.38501e-13	-0.155113	0.265	0.352	7.82461e-09
EXOC4	4.39907e-13	-0.13713	0.807	0.871	7.8497e-09
CWF19L2	4.57122e-13	-0.14291	0.291	0.387	8.15688e-09
SNX6	4.76462e-13	-0.176787	0.372	0.47	8.50198e-09
TSPAN11	4.8923e-13	-0.149871	0.1	0.159	8.72983e-09
GPBP1	4.9239e-13	0.224745	0.681	0.667	8.7862e-09
RALGPS2	4.94233e-13	-0.186265	0.299	0.388	8.8191e-09
BAHCC1	5.08065e-13	-0.165701	0.113	0.172	9.06592e-09
GPR156	5.14537e-13	-0.193896	0.151	0.219	9.1814e-09
IGF2BP2	5.56751e-13	0.139914	0.915	0.937	9.93466e-09
DSCAML1	5.71435e-13	0.292266	0.184	0.131	1.01967e-08
NR2E1	5.83355e-13	-0.160309	0.117	0.179	1.04094e-08
IDH2	6.18095e-13	-0.130748	0.193	0.27	1.10293e-08
HERPUD1	6.41206e-13	0.283266	0.182	0.129	1.14417e-08
VPS50	6.45414e-13	-0.154816	0.254	0.341	1.15168e-08
DDIT3	7.00494e-13	0.25579	0.131	0.083	1.24996e-08
TMEM44	7.24792e-13	-0.143425	0.079	0.132	1.29332e-08
ZNF721	7.32407e-13	-0.159472	0.529	0.633	1.30691e-08
SPG7	7.36756e-13	-0.147908	0.362	0.461	1.31467e-08
CTSC	7.45012e-13	-0.13852	0.111	0.172	1.3294e-08
ASXL3	8.05717e-13	-0.165908	0.131	0.195	1.43772e-08
IGSF9	8.4251e-13	-0.162177	0.189	0.263	1.50337e-08
PDE9A	8.86243e-13	-0.157647	0.295	0.381	1.58141e-08
ZSWIM6	8.86688e-13	-0.197139	0.663	0.749	1.58221e-08
CDH12	8.93407e-13	-0.236306	0.475	0.557	1.5942e-08
ZNFX1	9.36045e-13	-0.154865	0.092	0.147	1.67028e-08
LRRC41	9.40812e-13	-0.178476	0.269	0.351	1.67879e-08
ZFYVE9	9.85022e-13	-0.165644	0.377	0.474	1.75767e-08
CYBRD1	1.00192e-12	-0.161879	0.06	0.106	1.78783e-08
RPRD1B	1.01542e-12	-0.165941	0.194	0.266	1.81191e-08
CACNG4	1.03064e-12	-0.173177	0.185	0.26	1.83907e-08
PHF21B	1.07788e-12	-0.180367	0.543	0.64	1.92337e-08
MIPOL1	1.10921e-12	-0.163768	0.336	0.424	1.97928e-08
TCAF1	1.11436e-12	-0.151327	0.234	0.315	1.98846e-08
KCNQ2	1.1566e-12	-0.133326	0.125	0.19	2.06384e-08
ATP6V1C1	1.19085e-12	-0.119405	0.097	0.155	2.12495e-08
KCNQ3	1.20349e-12	0.208681	0.845	0.85	2.14751e-08
RMND5B	1.22316e-12	-0.133938	0.199	0.278	2.1826e-08
TASP1	1.28352e-12	0.331415	0.283	0.229	2.29032e-08
TRIM26	1.28448e-12	-0.118857	0.087	0.142	2.29202e-08
PLCL2	1.31368e-12	-0.18027	0.37	0.46	2.34413e-08
PCNA	1.36654e-12	0.238266	0.145	0.096	2.43845e-08
PPA1	1.37671e-12	0.273356	0.465	0.414	2.4566e-08
NOTCH3	1.39768e-12	-0.155947	0.148	0.216	2.49402e-08
NSMAF	1.40597e-12	-0.142306	0.105	0.164	2.50881e-08
FAM227A	1.40854e-12	-0.157038	0.151	0.217	2.5134e-08
COPB2	1.41008e-12	-0.148933	0.158	0.226	2.51614e-08
PZP	1.41035e-12	-0.129573	0.097	0.154	2.51662e-08
ALKBH1	1.42534e-12	-0.170092	0.147	0.213	2.54338e-08
PSEN1	1.43149e-12	-0.160139	0.287	0.375	2.55435e-08
FSTL1	1.49749e-12	-0.162145	0.236	0.315	2.67213e-08
DGCR8	1.52345e-12	-0.156449	0.278	0.366	2.71844e-08
TCF3	1.53533e-12	-0.156174	0.289	0.377	2.73964e-08
GID8	1.53787e-12	-0.148918	0.109	0.166	2.74418e-08
FAR2	1.60565e-12	-0.157728	0.213	0.291	2.86513e-08
KIF22	1.64738e-12	-0.175825	0.212	0.286	2.93959e-08
NCAN	1.69589e-12	-0.134632	0.092	0.147	3.02614e-08
SNX9	1.70598e-12	-0.137101	0.322	0.419	3.04416e-08
AKAP9	1.82056e-12	-0.163432	0.489	0.593	3.2486e-08
KIF2C	1.8705e-12	-0.184353	0.424	0.514	3.33772e-08
RABGAP1L	1.87968e-12	-0.168842	0.652	0.75	3.3541e-08
NUP205	2.08279e-12	-0.16253	0.276	0.361	3.71654e-08
ZNF766	2.08332e-12	-0.160224	0.199	0.271	3.71748e-08
ST5	2.26415e-12	-0.170362	0.229	0.305	4.04015e-08
EVC	2.31782e-12	-0.157491	0.15	0.216	4.13592e-08
DNAJB12	2.36798e-12	-0.125288	0.072	0.122	4.22542e-08
ENO1	2.38426e-12	-0.153873	0.324	0.414	4.25447e-08
SGIP1	2.48285e-12	-0.181943	0.272	0.354	4.4304e-08
SLC2A4RG	2.48918e-12	-0.132116	0.069	0.118	4.4417e-08
RTTN	2.58984e-12	-0.163647	0.273	0.359	4.62131e-08
RNPC3	2.60717e-12	-0.17073	0.239	0.319	4.65223e-08
NSUN3	2.69695e-12	-0.157323	0.159	0.227	4.81244e-08
SRP14	2.70609e-12	0.279231	0.568	0.533	4.82874e-08
KIAA0195	2.7822e-12	-0.149939	0.1	0.156	4.96456e-08
ADGRL2	2.92205e-12	-0.188274	0.23	0.309	5.21411e-08
ANGPTL1	2.93125e-12	-0.135405	0.13	0.193	5.23052e-08
GOLGA8B	3.05279e-12	-0.148213	0.09	0.142	5.4474e-08
ZFP90	3.05905e-12	-0.144956	0.285	0.371	5.45856e-08
TRIM73	3.07958e-12	-0.108846	0.086	0.139	5.4952e-08
TSPO	3.07962e-12	0.310074	0.229	0.175	5.49528e-08
ABCC1	3.09795e-12	-0.138284	0.154	0.22	5.52799e-08
GNPTAB	3.21759e-12	-0.137086	0.197	0.273	5.74146e-08
XPO1	3.33935e-12	-0.180122	0.729	0.806	5.95874e-08
COL6A1	3.41315e-12	-0.14515	0.117	0.176	6.09043e-08
SAMD12	3.73478e-12	-0.170214	0.103	0.159	6.66434e-08
RABL3	3.89711e-12	-0.135357	0.066	0.113	6.954e-08
CDC14A	3.91497e-12	-0.157117	0.235	0.313	6.98587e-08
COX7C	3.95377e-12	-0.162451	0.157	0.223	7.05511e-08
ILF3	4.11797e-12	-0.168394	0.371	0.466	7.3481e-08
ARHGAP44	4.20448e-12	-0.177081	0.171	0.24	7.50247e-08
NKAIN1	4.49697e-12	-0.155325	0.157	0.224	8.02439e-08
TMEM41B	4.53803e-12	-0.157209	0.346	0.441	8.09765e-08
LTBP4	4.57023e-12	-0.146864	0.255	0.336	8.15512e-08
ATG10	4.67638e-12	-0.140853	0.318	0.408	8.34453e-08
C17orf101	4.7817e-12	-0.148973	0.099	0.153	8.53246e-08
KIF21A	5.24796e-12	0.218091	0.644	0.621	9.36445e-08
TARS	5.43517e-12	0.240807	0.172	0.12	9.69852e-08
MESDC2	5.66789e-12	-0.156491	0.229	0.306	1.01138e-07
CBFA2T2	5.68985e-12	-0.196582	0.633	0.724	1.0153e-07
SLC25A26	5.71015e-12	-0.152366	0.229	0.305	1.01892e-07
PDE8A	5.73329e-12	-0.151081	0.375	0.471	1.02305e-07
FAM169A	5.95144e-12	-0.142618	0.227	0.305	1.06198e-07
KDM3B	6.23262e-12	-0.164151	0.437	0.535	1.11215e-07
SKIV2L2	6.42003e-12	-0.168338	0.372	0.459	1.14559e-07
TCEA2	6.6667e-12	-0.121082	0.076	0.125	1.18961e-07
NAA20	6.94725e-12	0.242675	0.154	0.106	1.23967e-07
NUP214	7.44314e-12	-0.166464	0.315	0.398	1.32815e-07
UPF2	7.6606e-12	-0.169442	0.313	0.398	1.36696e-07
ATP11B	7.67679e-12	-0.162679	0.318	0.406	1.36985e-07
CCDC146	7.7111e-12	-0.169814	0.191	0.262	1.37597e-07
BMP2K	7.92229e-12	-0.152826	0.296	0.38	1.41365e-07
BICD1	7.99478e-12	0.184505	0.806	0.801	1.42659e-07
CELF4	8.12227e-12	-0.157599	0.144	0.208	1.44934e-07
RIMS2	8.17157e-12	-0.175226	0.294	0.378	1.45814e-07
COCH	8.23204e-12	-0.11749	0.145	0.211	1.46893e-07
TBC1D14	8.6262e-12	-0.160674	0.147	0.21	1.53926e-07
SECISBP2L	8.94177e-12	-0.148784	0.208	0.282	1.59557e-07
NR1H2	9.11396e-12	-0.120802	0.079	0.129	1.62629e-07
RPS6	9.57591e-12	0.265751	0.623	0.603	1.70873e-07
GINS1	9.90805e-12	0.2965	0.274	0.22	1.76799e-07
FBXO38	9.91623e-12	-0.152071	0.145	0.207	1.76945e-07
SNTG2	1.04487e-11	-0.137205	0.058	0.102	1.86446e-07
PODXL2	1.05132e-11	-0.129648	0.175	0.244	1.87597e-07
MYEOV2	1.05345e-11	-0.137259	0.144	0.209	1.87977e-07
TMEM108	1.08587e-11	-0.151557	0.193	0.266	1.93762e-07
PPIG	1.12123e-11	-0.134268	0.346	0.444	2.00073e-07
LFNG	1.12582e-11	-0.122682	0.073	0.121	2.00892e-07
COMMD6	1.15464e-11	-0.16285	0.262	0.343	2.06034e-07
DYNC2H1	1.1768e-11	-0.173667	0.329	0.416	2.09988e-07
ASIP	1.19894e-11	-0.127311	0.098	0.153	2.13939e-07
FAM78B	1.2198e-11	-0.161876	0.074	0.122	2.17662e-07
FOCAD	1.2465e-11	-0.159738	0.51	0.6	2.22426e-07
SFPQ	1.25139e-11	0.258874	0.572	0.551	2.23298e-07
RAPH1	1.26979e-11	-0.151509	0.667	0.756	2.26582e-07
JAK2	1.27366e-11	-0.117922	0.129	0.191	2.27272e-07
PDGFD	1.35231e-11	-0.149476	0.115	0.173	2.41306e-07
DPM3	1.38905e-11	-0.121731	0.062	0.107	2.47862e-07
OSBPL5	1.39379e-11	-0.125177	0.099	0.153	2.48708e-07
NCOA5	1.4274e-11	-0.138076	0.186	0.257	2.54705e-07
LRRFIP1	1.46812e-11	-0.168894	0.421	0.508	2.61971e-07
CBLB	1.50453e-11	-0.197884	0.324	0.408	2.68469e-07
PPT1	1.55917e-11	-0.135685	0.151	0.214	2.78219e-07
FANCD2	1.84986e-11	-0.139333	0.242	0.32	3.30089e-07
SH3RF1	1.86837e-11	0.237983	0.644	0.63	3.33392e-07
SFI1	1.87021e-11	-0.134761	0.179	0.249	3.33721e-07
CERS4	1.94303e-11	-0.152196	0.169	0.235	3.46714e-07
MALT1	1.94923e-11	-0.143274	0.144	0.206	3.47821e-07
HILPDA	1.99234e-11	-0.119304	0.096	0.15	3.55513e-07
SMARCC2	2.17409e-11	-0.125662	0.248	0.325	3.87944e-07
DPY19L3	2.19424e-11	-0.147738	0.264	0.345	3.9154e-07
MTMR4	2.41235e-11	-0.128568	0.127	0.185	4.3046e-07
HACD3	2.46834e-11	-0.172531	0.468	0.56	4.40451e-07
ATP11A	2.49412e-11	-0.170331	0.338	0.425	4.45051e-07
PER3	2.61198e-11	-0.153809	0.107	0.162	4.66081e-07
MARS	2.62295e-11	0.265998	0.196	0.146	4.68038e-07
NACA	2.64476e-11	0.280583	0.276	0.224	4.7193e-07
EVA1C	2.67146e-11	-0.147369	0.059	0.102	4.76695e-07
GGA2	2.6814e-11	-0.14638	0.211	0.283	4.78469e-07
EPB41L5	2.70203e-11	-0.149947	0.383	0.473	4.8215e-07
TBC1D8	2.74739e-11	-0.125322	0.163	0.229	4.90244e-07
ZNF536	2.77312e-11	-0.157167	0.66	0.748	4.94836e-07
LIMK1	2.80349e-11	-0.120841	0.07	0.116	5.00254e-07
FSTL5	2.81472e-11	0.318308	0.233	0.18	5.02258e-07
GSS	2.83063e-11	-0.138814	0.077	0.124	5.05098e-07
ADGRL3	2.8466e-11	-0.303394	0.124	0.179	5.07948e-07
CCDC57	2.92399e-11	-0.141624	0.317	0.401	5.21757e-07
TRAF5	3.0563e-11	-0.12383	0.079	0.127	5.45366e-07
GINS4	3.09462e-11	-0.104544	0.081	0.132	5.52204e-07
HTT	3.19956e-11	-0.145486	0.37	0.462	5.70929e-07
N4BP2L2	3.31639e-11	0.200478	0.726	0.722	5.91776e-07
RAD9A	3.55042e-11	-0.142577	0.179	0.247	6.33537e-07
CYB5R3	3.56068e-11	-0.129493	0.115	0.172	6.35367e-07
MCM7	3.56867e-11	-0.102514	0.13	0.191	6.36794e-07
FASTKD2	3.60897e-11	-0.135153	0.105	0.159	6.43984e-07
MBNL2	3.64002e-11	-0.134409	0.061	0.104	6.49526e-07
TLK2	3.65961e-11	-0.139682	0.434	0.53	6.5302e-07
STMN4	3.69663e-11	0.282713	0.278	0.225	6.59626e-07
GOSR1	3.74302e-11	-0.114713	0.255	0.338	6.67904e-07
SLC1A2	3.94643e-11	-0.146654	0.096	0.147	7.04201e-07
GPANK1	3.96094e-11	-0.138524	0.076	0.122	7.0679e-07
SKIDA1	3.96552e-11	-0.11294	0.06	0.103	7.07607e-07
BCHE	3.98586e-11	0.277671	0.19	0.141	7.11237e-07
TMEM87B	3.99729e-11	-0.122416	0.092	0.143	7.13277e-07
EAPP	4.00079e-11	-0.147254	0.163	0.228	7.13901e-07
KCNMB4	4.07315e-11	-0.117988	0.198	0.269	7.26813e-07
MICU3	4.1615e-11	-0.144478	0.245	0.32	7.42578e-07
MGEA5	4.293e-11	-0.147164	0.501	0.6	7.66043e-07
CDH10	4.29397e-11	-0.110795	0.06	0.103	7.66216e-07
RAD52	4.33856e-11	-0.157459	0.254	0.33	7.74173e-07
EDRF1	4.48693e-11	-0.135586	0.148	0.208	8.00648e-07
ZFYVE26	4.62474e-11	-0.130924	0.105	0.158	8.25239e-07
KDM2B	4.81453e-11	-0.164808	0.295	0.375	8.59104e-07
SNAP25	4.8237e-11	0.28066	0.175	0.128	8.60741e-07
FAM213A	5.06308e-11	-0.153906	0.285	0.362	9.03457e-07
EPHA4	5.15634e-11	0.255718	0.549	0.524	9.20097e-07
UNK	5.21055e-11	-0.131252	0.3	0.383	9.2977e-07
TUBA1B	5.34772e-11	0.200341	0.792	0.802	9.54246e-07
B4GALT6	5.44407e-11	-0.127852	0.163	0.229	9.7144e-07
NDUFAF6	5.45786e-11	-0.132863	0.388	0.477	9.73901e-07
CASP6	5.46181e-11	-0.115658	0.1	0.153	9.74606e-07
TM7SF2	5.58667e-11	-0.127968	0.08	0.129	9.96885e-07
ZNF337	5.60765e-11	0.247055	0.231	0.177	1.00063e-06
AURKB	5.63726e-11	-0.128598	0.244	0.324	1.00591e-06
CHRNA7	5.70546e-11	-0.133867	0.063	0.106	1.01808e-06
SF3B5	5.79451e-11	0.277608	0.231	0.179	1.03397e-06
PALLD	5.84348e-11	-0.159722	0.647	0.725	1.04271e-06
ADAMTS12	5.94269e-11	-0.153642	0.08	0.127	1.06041e-06
TAF2	6.03294e-11	-0.126544	0.298	0.383	1.07652e-06
ELMOD2	6.11398e-11	-0.11701	0.105	0.159	1.09098e-06
RABL2B	6.15145e-11	-0.0956009	0.058	0.1	1.09766e-06
RASGRP1	6.15459e-11	-0.152181	0.431	0.522	1.09823e-06
SMPD4	6.2021e-11	-0.131271	0.207	0.278	1.1067e-06
COPA	6.57848e-11	-0.118924	0.295	0.378	1.17386e-06
SLC16A10	6.76985e-11	-0.123076	0.165	0.23	1.20801e-06
ZNF823	6.85288e-11	-0.120113	0.085	0.134	1.22283e-06
LEF1	6.92614e-11	-0.168143	0.455	0.545	1.2359e-06
BTBD3	7.02501e-11	0.255613	0.214	0.163	1.25354e-06
PTP4A2	7.65552e-11	0.280135	0.292	0.24	1.36605e-06
EFCAB2	7.77835e-11	-0.155565	0.34	0.423	1.38797e-06
PDE7A	7.89675e-11	-0.15139	0.561	0.658	1.4091e-06
SIRT3	8.11248e-11	-0.10581	0.092	0.143	1.44759e-06
REEP3	8.20894e-11	-0.139054	0.309	0.391	1.4648e-06
SORCS2	8.40704e-11	0.295733	0.202	0.152	1.50015e-06
TNS3	8.42153e-11	-0.128821	0.059	0.101	1.50274e-06
GNAS	8.64025e-11	-0.147939	0.729	0.808	1.54177e-06
RBP1	8.75967e-11	-0.109138	0.075	0.123	1.56308e-06
HLCS	8.87465e-11	-0.160501	0.178	0.243	1.58359e-06
EML4	9.10152e-11	-0.155067	0.329	0.411	1.62408e-06
YPEL1	9.22222e-11	-0.155326	0.428	0.521	1.64561e-06
ZNF480	9.34691e-11	-0.107864	0.085	0.134	1.66786e-06
NCK2	9.6129e-11	-0.12731	0.232	0.306	1.71533e-06
CTD-2192J16.17	9.62428e-11	-0.106004	0.072	0.118	1.71736e-06
OTX1	9.63461e-11	-0.109007	0.064	0.107	1.7192e-06
DERA	1.00338e-10	-0.1438	0.128	0.186	1.79043e-06
MANBAL	1.07711e-10	-0.130986	0.077	0.123	1.92199e-06
PCDHB2	1.12254e-10	-0.114958	0.105	0.157	2.00307e-06
LRRC75A	1.1634e-10	0.259477	0.258	0.207	2.07597e-06
HIST1H1B	1.20757e-10	-0.121244	0.071	0.115	2.15479e-06
GTPBP2	1.21789e-10	0.25407	0.283	0.23	2.1732e-06
AKT3	1.22327e-10	0.154393	0.917	0.926	2.18281e-06
GDPD1	1.22573e-10	-0.138259	0.151	0.211	2.1872e-06
APC2	1.27073e-10	-0.126034	0.083	0.13	2.26749e-06
ARHGAP32	1.31636e-10	-0.149442	0.516	0.611	2.3489e-06
SCN8A	1.32802e-10	-0.104845	0.198	0.269	2.36972e-06
SHANK2	1.32998e-10	-0.129297	0.461	0.558	2.37321e-06
PLPP1	1.35543e-10	-0.121486	0.271	0.351	2.41864e-06
ZNF611	1.36035e-10	-0.121878	0.175	0.242	2.4274e-06
DNMT1	1.37905e-10	-0.126608	0.24	0.314	2.46078e-06
PHGDH	1.44467e-10	0.296453	0.34	0.292	2.57786e-06
ELL2	1.49352e-10	-0.103619	0.064	0.106	2.66503e-06
BRAF	1.51268e-10	-0.13626	0.663	0.762	2.69922e-06
PCBP2	1.58845e-10	-0.107153	0.293	0.378	2.83442e-06
TRIP4	1.61008e-10	-0.140266	0.147	0.207	2.87302e-06
NDST4	1.61958e-10	-0.136961	0.404	0.492	2.88998e-06
TEX9	1.6358e-10	-0.118652	0.224	0.297	2.91891e-06
UBTD2	1.63773e-10	-0.175398	0.415	0.503	2.92236e-06
ACVR1B	1.64114e-10	-0.14272	0.121	0.175	2.92844e-06
EIF4E	1.65255e-10	0.256127	0.501	0.468	2.94881e-06
BTBD17	1.66684e-10	-0.123724	0.087	0.136	2.97431e-06
EXOC6B	1.66716e-10	-0.150992	0.707	0.793	2.97488e-06
ZBED3	1.6688e-10	-0.0977346	0.067	0.111	2.97781e-06
ORC6	1.76171e-10	-0.126272	0.253	0.329	3.14359e-06
SORBS2	1.76508e-10	-0.152718	0.48	0.57	3.14961e-06
POFUT1	1.86738e-10	-0.12133	0.088	0.136	3.33215e-06
PKM	1.87144e-10	-0.139987	0.3	0.381	3.33939e-06
CBR4	1.91217e-10	-0.139774	0.607	0.701	3.41207e-06
LPGAT1	1.93665e-10	-0.124782	0.329	0.415	3.45576e-06
E2F7	1.9393e-10	-0.137369	0.31	0.393	3.46049e-06
ZNF701	1.96159e-10	-0.111948	0.067	0.11	3.50026e-06
XPOT	1.96648e-10	0.279364	0.303	0.252	3.50898e-06
PABPN1	1.99681e-10	-0.135607	0.328	0.413	3.56311e-06
ESCO2	2.01806e-10	-0.143367	0.331	0.411	3.60103e-06
PABPC4	2.03983e-10	-0.116647	0.102	0.153	3.63987e-06
MFGE8	2.04932e-10	-0.117832	0.093	0.142	3.65681e-06
DEPDC1B	2.12612e-10	0.270225	0.547	0.527	3.79386e-06
C17orf89	2.1399e-10	-0.113286	0.142	0.203	3.81844e-06
RAI14	2.18314e-10	-0.141619	0.329	0.414	3.89559e-06
APOLD1	2.19225e-10	0.18302	0.842	0.836	3.91185e-06
GINM1	2.19942e-10	-0.145429	0.217	0.286	3.92465e-06
HNRNPA2B1	2.22054e-10	-0.143222	0.758	0.831	3.96234e-06
TMEM258	2.24179e-10	-0.130083	0.069	0.113	4.00025e-06
ACER3	2.28803e-10	-0.113627	0.278	0.357	4.08275e-06
IGSF10	2.29311e-10	-0.109132	0.059	0.1	4.09182e-06
ZNF565	2.35415e-10	-0.153577	0.484	0.577	4.20075e-06
STAC	2.40872e-10	-0.131863	0.073	0.117	4.29812e-06
MXD1	2.41965e-10	-0.140982	0.11	0.162	4.31763e-06
SFRP1	2.43135e-10	-0.152802	0.708	0.786	4.3385e-06
PANK2	2.44116e-10	0.272589	0.354	0.306	4.356e-06
UBE2S	2.45192e-10	0.247148	0.418	0.377	4.37521e-06
TLE4	2.45737e-10	-0.157579	0.296	0.377	4.38494e-06
P2RY14	2.55272e-10	-0.130563	0.176	0.242	4.55507e-06
RPL35A	2.57411e-10	-0.130007	0.434	0.533	4.59324e-06
PPP1R13B	2.67367e-10	-0.132334	0.116	0.17	4.7709e-06
SEC61G	2.71691e-10	-0.112234	0.066	0.109	4.84806e-06
AKAP13	2.7664e-10	-0.132333	0.494	0.585	4.93636e-06
2023-09-11	2.79872e-10	0.259909	0.566	0.545	4.99404e-06
SETDB1	2.90661e-10	-0.116456	0.225	0.298	5.18655e-06
RAB22A	2.92382e-10	-0.118203	0.149	0.209	5.21727e-06
DHX57	2.99369e-10	-0.134124	0.255	0.331	5.34193e-06
APEX1	3.07672e-10	-0.11992	0.175	0.24	5.49009e-06
SEPHS1	3.10515e-10	-0.121134	0.276	0.357	5.54083e-06
KDM1A	3.10728e-10	-0.160395	0.568	0.659	5.54463e-06
TTC21B	3.11117e-10	-0.141077	0.226	0.296	5.55157e-06
C8orf33	3.22047e-10	-0.117167	0.084	0.131	5.7466e-06
SEM1	3.25069e-10	-0.11929	0.215	0.287	5.80053e-06
IFT52	3.28249e-10	-0.11696	0.169	0.234	5.85728e-06
GRIN2D	3.31837e-10	-0.0936659	0.069	0.112	5.9213e-06
IDH1	3.35439e-10	-0.101211	0.216	0.287	5.98558e-06
ORC2	3.38912e-10	-0.136613	0.296	0.377	6.04755e-06
SPCS1	3.70846e-10	0.270006	0.442	0.402	6.61737e-06
STK33	3.76221e-10	-0.130318	0.377	0.468	6.71329e-06
RHOBTB3	3.77456e-10	-0.147115	0.265	0.34	6.73532e-06
VANGL2	3.78093e-10	-0.125922	0.159	0.22	6.74669e-06
TSPAN14	3.79489e-10	-0.136422	0.17	0.23	6.7716e-06
MEIS1	3.80983e-10	-0.17045	0.138	0.193	6.79826e-06
BMPR1A	3.82378e-10	-0.160668	0.582	0.668	6.82316e-06
CPNE4	3.83164e-10	-0.122712	0.142	0.2	6.83718e-06
DCBLD2	3.84349e-10	-0.133818	0.356	0.444	6.85833e-06
ZNF217	3.86965e-10	-0.143255	0.15	0.209	6.90501e-06
MTBP	4.08799e-10	-0.12302	0.223	0.294	7.29461e-06
KCNT2	4.10719e-10	0.21939	0.657	0.648	7.32887e-06
SLC20A2	4.12225e-10	-0.127043	0.315	0.399	7.35574e-06
CUX2	4.21768e-10	-0.160659	0.412	0.495	7.52603e-06
ZNF675	4.26417e-10	-0.138896	0.163	0.224	7.60898e-06
DOCK3	4.32986e-10	-0.12308	0.6	0.69	7.7262e-06
ARHGEF7	4.44633e-10	-0.140554	0.416	0.507	7.93402e-06
SPATA7	4.45047e-10	-0.100142	0.253	0.33	7.94141e-06
NFAT5	4.51663e-10	0.191763	0.596	0.564	8.05947e-06
PLAGL1	4.605e-10	-0.162037	0.341	0.421	8.21717e-06
ARL17B	4.60866e-10	-0.148706	0.461	0.548	8.22369e-06
COX7A2	4.62477e-10	-0.12827	0.237	0.312	8.25245e-06
ZNF606	4.62864e-10	-0.116838	0.099	0.149	8.25935e-06
CEP295	4.6627e-10	-0.129551	0.33	0.416	8.32012e-06
NLGN1	4.70208e-10	0.139946	0.982	0.971	8.3904e-06
TRAPPC11	4.72402e-10	-0.110274	0.277	0.357	8.42954e-06
NT5DC1	4.74317e-10	-0.0967987	0.085	0.132	8.46371e-06
NEK9	4.77599e-10	0.230114	0.152	0.109	8.52228e-06
ZMYND8	4.84836e-10	-0.151531	0.316	0.394	8.65141e-06
CTD-3105H18.18	4.92839e-10	-0.129099	0.082	0.128	8.79422e-06
GNAL	5.0617e-10	-0.147658	0.096	0.145	9.03209e-06
RPS3A	5.22636e-10	0.291276	0.44	0.4	9.32591e-06
C6orf106	5.2939e-10	0.278276	0.277	0.23	9.44643e-06
SPIRE1	5.38799e-10	0.215945	0.724	0.727	9.61433e-06
NDUFS6	5.40132e-10	-0.12147	0.179	0.244	9.63812e-06
CEP68	5.4549e-10	-0.138374	0.17	0.23	9.73372e-06
PREX1	5.59831e-10	-0.118791	0.165	0.226	9.98962e-06
SH3GL3	5.61455e-10	-0.148412	0.154	0.213	1.00186e-05
TRMT10C	5.62715e-10	-0.0986855	0.089	0.136	1.00411e-05
LDLRAD4	5.69878e-10	-0.120123	0.29	0.371	1.01689e-05
DTD1	5.74075e-10	0.242813	0.178	0.133	1.02438e-05
BRAP	5.97331e-10	-0.116213	0.122	0.176	1.06588e-05
PTPN18	6.0229e-10	-0.11012	0.084	0.129	1.07473e-05
SGMS1	6.03574e-10	0.265809	0.455	0.415	1.07702e-05
TTC39C	6.08419e-10	-0.137187	0.361	0.442	1.08566e-05
CALM1	6.19356e-10	0.261658	0.407	0.363	1.10518e-05
GCC2	6.25e-10	-0.122442	0.209	0.277	1.11525e-05
POLE	6.25372e-10	-0.15693	0.208	0.273	1.11591e-05
ZNF821	6.62745e-10	-0.118036	0.238	0.311	1.1826e-05
RCN2	6.76761e-10	-0.128064	0.482	0.566	1.20761e-05
NR2C1	6.83804e-10	-0.120655	0.203	0.272	1.22018e-05
KLHDC8A	6.87566e-10	-0.11776	0.111	0.163	1.22689e-05
PYCR1	6.87913e-10	0.172738	0.102	0.065	1.22751e-05
NCBP3	6.97464e-10	-0.0957462	0.183	0.249	1.24455e-05
HSPA8	7.09974e-10	-0.120014	0.203	0.271	1.26688e-05
UBR3	7.14791e-10	0.215114	0.541	0.514	1.27547e-05
ELP6	7.77226e-10	-0.118278	0.15	0.209	1.38688e-05
PARD6B	7.83729e-10	-0.121709	0.07	0.112	1.39849e-05
MSH2	7.87723e-10	-0.136871	0.323	0.401	1.40561e-05
DNA2	7.92275e-10	-0.135379	0.391	0.479	1.41373e-05
EFHD1	8.02295e-10	-0.116291	0.076	0.119	1.43161e-05
SLX4IP	8.18602e-10	0.237905	0.239	0.191	1.46071e-05
ASAP3	8.32317e-10	-0.109077	0.137	0.193	1.48519e-05
LRRTM4	8.48365e-10	-0.170072	0.367	0.443	1.51382e-05
GOLGB1	8.51803e-10	-0.121824	0.218	0.288	1.51996e-05
ACSF3	8.55106e-10	-0.10737	0.12	0.172	1.52585e-05
SNRPD2	8.76325e-10	-0.109775	0.208	0.277	1.56371e-05
COX4I1	8.85279e-10	0.269037	0.557	0.532	1.57969e-05
TMEM161B	8.95163e-10	-0.11063	0.254	0.329	1.59733e-05
BPHL	9.01464e-10	-0.106403	0.088	0.134	1.60857e-05
NNAT	9.5917e-10	-0.170628	0.383	0.461	1.71154e-05
TPD52L2	9.63307e-10	-0.140836	0.126	0.179	1.71893e-05
IQCB1	9.74542e-10	-0.104363	0.238	0.309	1.73897e-05
ZBTB18	9.74875e-10	0.277331	0.286	0.238	1.73957e-05
PDZD2	9.76206e-10	-0.115702	0.149	0.209	1.74194e-05
SNRNP70	1.01879e-09	-0.118964	0.298	0.375	1.81794e-05
COX5B	1.06316e-09	-0.100366	0.177	0.243	1.8971e-05
ADAR	1.06962e-09	-0.134176	0.225	0.291	1.90864e-05
GALNT16	1.07866e-09	-0.109016	0.067	0.108	1.92476e-05
FDFT1	1.10808e-09	-0.223118	0.61	0.682	1.97725e-05
IPPK	1.12766e-09	-0.13308	0.08	0.123	2.01219e-05
GGA1	1.13712e-09	-0.090434	0.124	0.179	2.02907e-05
IQGAP3	1.14393e-09	-0.148983	0.211	0.275	2.04122e-05
VPS41	1.16579e-09	-0.108986	0.253	0.329	2.08023e-05
MAGI2	1.18903e-09	-0.161132	0.583	0.651	2.1217e-05
MED6	1.19921e-09	-0.115235	0.151	0.209	2.13987e-05
FAM117B	1.20551e-09	-0.144409	0.339	0.417	2.15112e-05
PABPC1L	1.2149e-09	-0.0959391	0.069	0.11	2.16786e-05
UQCRQ	1.22561e-09	-0.126051	0.121	0.175	2.18698e-05
MGAT5	1.2297e-09	-0.11443	0.276	0.353	2.19427e-05
NUP58	1.23144e-09	-0.139453	0.354	0.437	2.19739e-05
TADA2A	1.24347e-09	-0.109921	0.214	0.282	2.21886e-05
POMZP3	1.26093e-09	-0.104288	0.182	0.246	2.25001e-05
NUSAP1	1.2808e-09	-0.132343	0.622	0.723	2.28545e-05
PNPLA3	1.28428e-09	-0.105761	0.116	0.168	2.29168e-05
DGKE	1.28555e-09	-0.12625	0.079	0.122	2.29394e-05
TANC1	1.30822e-09	-0.109339	0.125	0.18	2.33438e-05
BTF3	1.32373e-09	0.234593	0.532	0.504	2.36207e-05
NUP155	1.34534e-09	-0.141253	0.2	0.264	2.40063e-05
MYO1D	1.35601e-09	-0.120131	0.178	0.239	2.41966e-05
NBPF11	1.35652e-09	-0.103435	0.179	0.242	2.42057e-05
PSMA7	1.36187e-09	-0.117299	0.204	0.27	2.43012e-05
RAD54L	1.39302e-09	-0.128493	0.113	0.163	2.4857e-05
ZNF93	1.43515e-09	-0.0954882	0.179	0.244	2.56089e-05
API5	1.49152e-09	-0.118341	0.178	0.24	2.66147e-05
POLE2	1.50685e-09	0.287773	0.424	0.392	2.68883e-05
CD276	1.50896e-09	-0.0981587	0.069	0.11	2.69259e-05
TSPAN5	1.53923e-09	-0.134915	0.747	0.823	2.7466e-05
RTN3	1.55059e-09	0.165714	0.762	0.763	2.76687e-05
ZNF302	1.61191e-09	-0.119768	0.358	0.439	2.87629e-05
C11orf58	1.61757e-09	-0.120509	0.443	0.53	2.88639e-05
NKAIN3	1.61862e-09	-0.146084	0.873	0.904	2.88827e-05
CDC37	1.62371e-09	-0.11312	0.141	0.198	2.89735e-05
ZNF385D	1.6489e-09	0.270151	0.315	0.266	2.94229e-05
C11orf95	1.68854e-09	-0.0898473	0.066	0.107	3.01304e-05
B3GLCT	1.70061e-09	-0.142129	0.09	0.135	3.03456e-05
FAXC	1.70186e-09	-0.104063	0.106	0.156	3.0368e-05
CTBP2	1.73016e-09	0.211323	0.655	0.651	3.0873e-05
NUBPL	1.73158e-09	-0.107264	0.468	0.566	3.08983e-05
HINT1	1.84852e-09	0.231732	0.672	0.662	3.29851e-05
ZNF253	1.9075e-09	-0.102398	0.296	0.374	3.40374e-05
MRPL45	1.91364e-09	-0.107696	0.101	0.149	3.4147e-05
CLIP2	1.9275e-09	-0.125871	0.217	0.284	3.43943e-05
CYCS	1.97266e-09	0.299573	0.276	0.232	3.52001e-05
CTNNBIP1	2.00397e-09	-0.135095	0.116	0.166	3.57588e-05
SUPT3H	2.05808e-09	-0.134357	0.571	0.655	3.67243e-05
BTG1	2.07673e-09	-0.131094	0.381	0.466	3.70571e-05
P4HA3	2.08437e-09	-0.110532	0.239	0.311	3.71935e-05
COL18A1	2.15947e-09	-0.106081	0.116	0.167	3.85336e-05
VPS13A	2.16643e-09	-0.110526	0.283	0.36	3.86577e-05
GNAQ	2.19397e-09	0.191905	0.722	0.727	3.91493e-05
PCSK5	2.19572e-09	-0.117303	0.08	0.123	3.91804e-05
TMEM62	2.21022e-09	-0.1002	0.099	0.146	3.94391e-05
C16orf45	2.25879e-09	-0.135605	0.39	0.474	4.03059e-05
UHRF2	2.27637e-09	-0.101246	0.379	0.467	4.06195e-05
BCL2	2.31068e-09	0.259779	0.565	0.544	4.12319e-05
DCP1A	2.33551e-09	-0.125392	0.274	0.347	4.16748e-05
TP53I13	2.36829e-09	-0.104495	0.124	0.177	4.22598e-05
SLIT1	2.38619e-09	0.284867	0.325	0.276	4.25791e-05
SNRPN	2.39125e-09	-0.130916	0.067	0.107	4.26694e-05
MAPKAPK5	2.39462e-09	-0.102574	0.208	0.274	4.27296e-05
SESTD1	2.39898e-09	-0.13724	0.389	0.474	4.28073e-05
SLC35E2B	2.41991e-09	-0.132368	0.176	0.236	4.31809e-05
ZNF814	2.49194e-09	-0.126612	0.409	0.496	4.44662e-05
CARF	2.50012e-09	-0.111019	0.163	0.221	4.46122e-05
DHCR7	2.51272e-09	-0.120376	0.091	0.136	4.4837e-05
KCTD9	2.52333e-09	0.2334	0.194	0.148	4.50264e-05
RAE1	2.52975e-09	-0.116726	0.097	0.143	4.51408e-05
SNRPF	2.53554e-09	-0.114001	0.124	0.176	4.52441e-05
ZNF732	2.63601e-09	-0.110835	0.182	0.244	4.7037e-05
AGRN	2.71259e-09	-0.114111	0.092	0.138	4.84034e-05
TMA7	2.71365e-09	-0.109865	0.208	0.275	4.84225e-05
PPP1R9A	2.7444e-09	-0.152254	0.474	0.554	4.8971e-05
OTULIN	2.74576e-09	-0.121292	0.108	0.156	4.89954e-05
SAP30BP	2.94692e-09	-0.090202	0.148	0.204	5.25848e-05
TSC1	2.95962e-09	-0.106835	0.108	0.156	5.28114e-05
APLP1	3.02777e-09	-0.103275	0.109	0.158	5.40276e-05
FAM171A2	3.03819e-09	-0.0921767	0.158	0.216	5.42134e-05
RAP1GAP2	3.0413e-09	-0.121751	0.085	0.129	5.42689e-05
COG4	3.09869e-09	-0.120082	0.136	0.189	5.5293e-05
JMY	3.10395e-09	-0.108421	0.077	0.12	5.53868e-05
ZNF484	3.11581e-09	-0.0981162	0.101	0.149	5.55985e-05
FGFR2	3.14522e-09	-0.142575	0.53	0.619	5.61233e-05
KIF3B	3.18044e-09	-0.117976	0.12	0.171	5.67519e-05
LRP5	3.20047e-09	-0.118489	0.202	0.265	5.71092e-05
FBXL17	3.21116e-09	-0.139538	0.418	0.496	5.72999e-05
CAV3	3.30705e-09	-0.100013	0.2	0.266	5.9011e-05
ZMIZ2	3.34812e-09	-0.105808	0.107	0.155	5.97439e-05
RPS23	3.39158e-09	-0.147893	0.677	0.764	6.05193e-05
NRG3	3.40112e-09	-0.155748	0.702	0.767	6.06896e-05
STMN2	3.4538e-09	0.268234	0.489	0.458	6.16296e-05
SMC4	3.55304e-09	-0.158024	0.665	0.748	6.34005e-05
HNRNPDL	3.56127e-09	-0.122154	0.463	0.553	6.35474e-05
KALRN	3.58055e-09	-0.156393	0.529	0.611	6.38913e-05
AMD1	3.58145e-09	-0.132407	0.146	0.2	6.39073e-05
SARM1	3.62103e-09	-0.110519	0.183	0.243	6.46136e-05
TOPBP1	3.67529e-09	-0.143065	0.274	0.343	6.5582e-05
YME1L1	3.73316e-09	-0.136478	0.372	0.45	6.66145e-05
POTEF	3.78192e-09	-0.128	0.468	0.552	6.74846e-05
ARHGEF10L	3.86725e-09	-0.127759	0.147	0.202	6.90072e-05
SEH1L	3.86796e-09	-0.119612	0.13	0.183	6.90199e-05
SUGP1	3.88377e-09	-0.102837	0.108	0.157	6.9302e-05
ARL8B	3.90152e-09	-0.105011	0.192	0.255	6.96188e-05
MOB3A	3.90377e-09	-0.0859705	0.099	0.147	6.96589e-05
SQSTM1	3.94793e-09	-0.101782	0.133	0.186	7.04468e-05
CHRNA5	3.99205e-09	-0.0756955	0.09	0.136	7.12341e-05
GSTK1	4.11903e-09	-0.0883732	0.073	0.114	7.34999e-05
USP53	4.13576e-09	-0.109446	0.063	0.102	7.37986e-05
SON	4.33688e-09	-0.126729	0.4	0.486	7.73872e-05
PISD	4.37666e-09	-0.100453	0.115	0.165	7.80971e-05
HGSNAT	4.38361e-09	-0.122727	0.263	0.333	7.82211e-05
SMAD3	4.58549e-09	-0.121652	0.17	0.228	8.18234e-05
RPL34	4.7406e-09	-0.106396	0.163	0.221	8.45913e-05
PTN	4.77201e-09	-0.204727	0.419	0.492	8.51518e-05
TSHR	4.80526e-09	-0.119753	0.064	0.103	8.5745e-05
STX16-NPEPL1	4.8722e-09	-0.102889	0.106	0.154	8.69396e-05
TARSL2	4.936e-09	-0.112631	0.134	0.186	8.8078e-05
DDHD2	4.94801e-09	-0.0854522	0.176	0.237	8.82922e-05
VPS9D1	5.00697e-09	-0.0885417	0.078	0.12	8.93443e-05
TRIT1	5.04374e-09	-0.120266	0.245	0.314	9.00005e-05
TBC1D15	5.04529e-09	-0.100628	0.195	0.258	9.00282e-05
MCM8	5.06495e-09	0.221014	0.166	0.124	9.0379e-05
ZNF850	5.14058e-09	-0.12077	0.161	0.218	9.17284e-05
EEF1B2	5.16427e-09	0.291876	0.37	0.331	9.21512e-05
ZSCAN5A	5.18365e-09	-0.116165	0.171	0.23	9.2497e-05
COL9A1	5.18952e-09	-0.120669	0.133	0.185	9.26019e-05
ADK	5.24408e-09	0.155204	0.802	0.809	9.35753e-05
ANKRD13D	5.28114e-09	-0.105875	0.144	0.199	9.42366e-05
DGKB	5.3371e-09	-0.173132	0.272	0.34	9.52353e-05
GPR19	5.38205e-09	-0.123545	0.104	0.15	9.60372e-05
TUBB4B	5.40664e-09	0.270522	0.435	0.406	9.6476e-05
PRTFDC1	5.46517e-09	-0.121534	0.231	0.3	9.75205e-05
TSPAN18	5.51098e-09	0.233477	0.473	0.443	9.8338e-05
GDAP1	5.53607e-09	-0.104467	0.19	0.252	9.87857e-05
SCYL2	5.56052e-09	-0.108024	0.252	0.324	9.9222e-05
SAP18	5.64086e-09	0.270943	0.306	0.264	0.000100655
NPM1	5.68627e-09	0.244537	0.544	0.521	0.000101466
ZNF75A	5.77801e-09	-0.110713	0.207	0.271	0.000103103
POMGNT1	5.8241e-09	-0.094444	0.089	0.133	0.000103925
SPCS2	5.84797e-09	-0.126346	0.461	0.547	0.000104351
CTNNBL1	5.86818e-09	-0.114832	0.194	0.255	0.000104712
CDC14B	5.91188e-09	-0.142204	0.269	0.34	0.000105492
MUM1	5.94272e-09	-0.0982125	0.163	0.221	0.000106042
SPATA33	6.03359e-09	-0.0907905	0.068	0.107	0.000107663
SULF2	6.09086e-09	-0.134665	0.093	0.137	0.000108685
RPS24	6.09273e-09	-0.147414	0.361	0.442	0.000108719
NADK2	6.09411e-09	-0.120934	0.104	0.15	0.000108743
ADGRA3	6.20854e-09	-0.137861	0.507	0.598	0.000110785
CLVS1	6.21401e-09	-0.143245	0.607	0.688	0.000110883
CDK13	6.23062e-09	0.206892	0.565	0.546	0.000111179
DPYSL5	6.24344e-09	-0.137792	0.449	0.535	0.000111408
CTNND1	6.37943e-09	-0.102403	0.271	0.345	0.000113835
JAM3	6.41989e-09	-0.111455	0.243	0.313	0.000114556
2023-03-08	6.47084e-09	-0.0965259	0.104	0.152	0.000115466
SMARCD1	6.59237e-09	-0.0979156	0.096	0.142	0.000117634
LIMK2	6.61634e-09	-0.106907	0.109	0.157	0.000118062
FAM135A	6.67654e-09	-0.116174	0.412	0.505	0.000119136
NARS2	6.77835e-09	0.247275	0.351	0.309	0.000120953
GPI	6.81868e-09	-0.105755	0.071	0.111	0.000121673
TSC22D1	6.83225e-09	0.1585	0.73	0.732	0.000121915
STK24	6.86698e-09	-0.132564	0.292	0.362	0.000122534
ZSWIM7	6.94001e-09	-0.107323	0.19	0.251	0.000123837
SCD5	6.96014e-09	-0.106415	0.16	0.217	0.000124197
CROCC	7.05169e-09	-0.165477	0.227	0.288	0.00012583
TMEM196	7.06789e-09	-0.120472	0.1	0.145	0.000126119
ALG14	7.27235e-09	-0.102544	0.107	0.154	0.000129768
TCTN3	7.38374e-09	-0.11502	0.162	0.218	0.000131755
UQCC2	7.43262e-09	-0.104621	0.138	0.19	0.000132628
ARHGEF11	7.64541e-09	-0.114982	0.263	0.334	0.000136425
C1orf159	7.67329e-09	-0.108192	0.159	0.217	0.000136922
INIP	7.73913e-09	-0.111946	0.174	0.233	0.000138097
CRLS1	7.75403e-09	0.211294	0.145	0.105	0.000138363
RP11-287D1.3	7.77785e-09	0.264148	0.211	0.167	0.000138788
SUPT6H	7.92867e-09	-0.0941814	0.144	0.198	0.000141479
CFLAR	7.96909e-09	0.219542	0.166	0.125	0.0001422
TRIM8	8.07084e-09	-0.118087	0.111	0.158	0.000144016
XPC	8.10707e-09	-0.10082	0.149	0.204	0.000144663
GLYATL2	8.16529e-09	-0.137142	0.324	0.401	0.000145701
SIPA1L2	8.47837e-09	-0.106039	0.218	0.284	0.000151288
LMBR1L	8.64744e-09	-0.0843875	0.087	0.131	0.000154305
SS18L1	8.79692e-09	-0.129089	0.15	0.202	0.000156972
NRDE2	8.94691e-09	-0.125642	0.134	0.184	0.000159649
FBXO21	9.03291e-09	-0.113004	0.261	0.333	0.000161183
SGCB	9.05029e-09	-0.0946006	0.141	0.195	0.000161493
ULK1	9.09384e-09	-0.128558	0.116	0.164	0.00016227
FEZ2	9.15513e-09	-0.10149	0.23	0.297	0.000163364
TOP3A	9.18632e-09	-0.106198	0.215	0.281	0.000163921
RC3H2	9.29425e-09	-0.104718	0.363	0.448	0.000165847
GTPBP4	9.35638e-09	-0.110143	0.092	0.136	0.000166955
DPM1	9.39211e-09	-0.128973	0.146	0.2	0.000167593
ERC1	9.44937e-09	-0.130451	0.718	0.792	0.000168615
SMARCC1	9.48654e-09	-0.139759	0.772	0.843	0.000169278
IGF2BP1	9.71199e-09	-0.112193	0.407	0.493	0.000173301
XRCC3	9.74205e-09	-0.0984292	0.109	0.157	0.000173837
TET1	9.78908e-09	-0.149217	0.487	0.57	0.000174676
RERE	9.94556e-09	-0.105698	0.922	0.958	0.000177469
BCL11A	9.99603e-09	0.16495	0.671	0.646	0.000178369
PHC2	1.02012e-08	-0.0932369	0.234	0.304	0.00018203
GAS6	1.04246e-08	-0.087855	0.069	0.109	0.000186016
GLG1	1.04876e-08	-0.13622	0.561	0.646	0.000187142
VIM	1.06369e-08	0.161992	0.708	0.712	0.000189805
MAP6	1.06658e-08	-0.104275	0.162	0.219	0.000190321
SHF	1.07013e-08	-0.0867767	0.074	0.114	0.000190954
HACL1	1.08447e-08	-0.11524	0.19	0.25	0.000193513
WDR11	1.14954e-08	-0.122622	0.222	0.288	0.000205125
TMEM117	1.15848e-08	-0.134677	0.271	0.34	0.00020672
ADCY2	1.17688e-08	-0.139202	0.38	0.458	0.000210002
KIAA0430	1.17948e-08	-0.112112	0.167	0.223	0.000210466
TPM4	1.1812e-08	-0.104779	0.163	0.22	0.000210774
ZNF621	1.18901e-08	-0.093645	0.163	0.22	0.000212167
STT3B	1.20087e-08	-0.0968145	0.4	0.491	0.000214283
KIF15	1.22567e-08	-0.131761	0.572	0.661	0.000218709
CELSR1	1.23924e-08	0.176672	0.657	0.643	0.00022113
TNFRSF10B	1.24138e-08	-0.104961	0.141	0.193	0.000221511
L2HGDH	1.24153e-08	-0.101751	0.243	0.311	0.000221539
2023-03-05	1.27588e-08	-0.118408	0.232	0.296	0.000227667
NHLRC2	1.29712e-08	-0.115484	0.269	0.34	0.000231458
KIFC1	1.3138e-08	-0.123216	0.291	0.364	0.000234435
PFDN1	1.34076e-08	-0.095004	0.22	0.285	0.000239245
FBXL7	1.35843e-08	0.160889	0.854	0.858	0.000242398
ZNF345	1.35959e-08	-0.0728099	0.232	0.301	0.000242605
HMGN2	1.3654e-08	-0.12051	0.612	0.711	0.000243641
NBPF12	1.38804e-08	-0.117577	0.189	0.247	0.000247683
CNPY3	1.38899e-08	-0.111364	0.072	0.111	0.000247852
AP3D1	1.41001e-08	-0.0894948	0.155	0.211	0.000251602
FOXO3	1.4185e-08	-0.104708	0.24	0.304	0.000253116
VOPP1	1.4354e-08	-0.12011	0.448	0.534	0.000256132
IQGAP1	1.45959e-08	-0.0792571	0.222	0.288	0.00026045
ANTXR1	1.47086e-08	-0.128865	0.5	0.582	0.00026246
DCLK2	1.47711e-08	-0.108375	0.314	0.39	0.000263575
PARN	1.48611e-08	-0.113685	0.215	0.278	0.000265181
SPPL2A	1.50702e-08	-0.0905033	0.249	0.32	0.000268913
MCM9	1.51508e-08	-0.1073	0.264	0.334	0.000270352
MAD2L2	1.51606e-08	-0.0894406	0.109	0.156	0.000270526
ERH	1.52505e-08	0.26559	0.498	0.472	0.000272131
BRI3BP	1.52598e-08	-0.0918987	0.088	0.131	0.000272296
SREK1	1.58158e-08	-0.111592	0.316	0.392	0.000282216
HDAC2	1.58958e-08	-0.111149	0.295	0.367	0.000283645
EXOSC10	1.6105e-08	-0.0767452	0.103	0.15	0.000287378
TACC1	1.67523e-08	-0.0608972	0.115	0.165	0.000298927
NCKAP5	1.71002e-08	-0.155877	0.825	0.856	0.000305137
HEATR4	1.74e-08	-0.10138	0.125	0.175	0.000310485
SENP2	1.75956e-08	-0.108692	0.191	0.252	0.000313976
CYP20A1	1.76541e-08	-0.100849	0.215	0.28	0.000315019
CRTAP	1.7971e-08	-0.0780728	0.081	0.123	0.000320675
MYO9B	1.81411e-08	-0.100994	0.325	0.402	0.00032371
TDRP	1.82306e-08	-0.0985425	0.099	0.143	0.000325307
SFMBT1	1.83191e-08	-0.12605	0.158	0.211	0.000326885
THSD4	1.84105e-08	-0.21641	0.442	0.513	0.000328518
PRPF3	1.86154e-08	-0.0965318	0.171	0.228	0.000332173
PECR	1.88027e-08	-0.0774908	0.065	0.102	0.000335515
MNS1	1.8824e-08	-0.112171	0.104	0.149	0.000335895
GOLGA5	1.8884e-08	-0.0889882	0.077	0.117	0.000336966
FANCD2OS	1.89201e-08	-0.133542	0.209	0.268	0.00033761
MTA3	1.89775e-08	-0.11165	0.311	0.386	0.000338634
ACSM6	1.92232e-08	0.22183	0.186	0.144	0.000343019
ZNF507	1.92807e-08	-0.0832615	0.119	0.168	0.000344046
MIER1	1.93725e-08	-0.0896027	0.253	0.323	0.000345682
MTR	2.01379e-08	-0.118676	0.27	0.338	0.000359341
MCF2L	2.06391e-08	-0.0995578	0.104	0.149	0.000368285
CDCA7L	2.08642e-08	-0.09793	0.116	0.163	0.000372301
PLEKHA8	2.18276e-08	-0.104059	0.227	0.289	0.000389492
CDCA2	2.22448e-08	-0.129762	0.508	0.595	0.000396936
KLHDC10	2.23911e-08	-0.0953807	0.351	0.435	0.000399547
UBE4B	2.31514e-08	-0.155765	0.421	0.499	0.000413113
MAPK1IP1L	2.31526e-08	-0.113498	0.272	0.34	0.000413136
CDC42SE1	2.33355e-08	-0.0779514	0.158	0.213	0.000416399
INVS	2.33362e-08	-0.134399	0.476	0.562	0.00041641
FBXL14	2.33629e-08	-0.107074	0.294	0.367	0.000416887
CASP2	2.34409e-08	-0.0884447	0.1	0.144	0.000418279
POLDIP3	2.4276e-08	-0.11116	0.143	0.194	0.000433181
C3orf58	2.43129e-08	-0.112608	0.208	0.269	0.000433839
NLGN2	2.47614e-08	-0.0987338	0.102	0.146	0.000441843
CTNNA3	2.51413e-08	-0.127047	0.126	0.174	0.000448621
MPP3	2.61454e-08	-0.083153	0.082	0.123	0.000466539
TTYH1	2.63625e-08	-0.126713	0.552	0.633	0.000470412
TMEM67	2.63675e-08	-0.109023	0.215	0.276	0.000470502
DDX52	2.70821e-08	-0.111616	0.195	0.252	0.000483253
ZEB1	2.74704e-08	0.15663	0.806	0.807	0.000490183
NRG4	2.8209e-08	-0.118998	0.113	0.159	0.000503362
MGST2	2.82393e-08	-0.112209	0.149	0.202	0.000503902
NRXN1	2.90025e-08	-0.382064	0.408	0.471	0.00051752
SZT2	2.90155e-08	-0.116548	0.137	0.186	0.000517752
ANKRD13B	2.91337e-08	-0.0831925	0.117	0.165	0.000519862
BTRC	2.91359e-08	0.215376	0.492	0.464	0.000519902
NOP56	2.9544e-08	0.225361	0.152	0.114	0.000527182
LRRC23	2.97701e-08	-0.0874527	0.11	0.157	0.000531218
USP4	2.98151e-08	-0.0957057	0.139	0.19	0.000532021
MCM6	3.01677e-08	-0.0831137	0.075	0.115	0.000538312
KLHL22	3.05156e-08	-0.0954456	0.247	0.316	0.000544521
JAM2	3.06908e-08	-0.119849	0.303	0.375	0.000547646
RPL36	3.10506e-08	-0.11192	0.33	0.403	0.000554067
SLC35C2	3.10643e-08	-0.0958782	0.104	0.149	0.000554312
MECOM	3.11531e-08	-0.134547	0.536	0.626	0.000555896
UBE2Q2	3.33874e-08	-0.0888992	0.211	0.274	0.000595765
NEMF	3.35408e-08	-0.0948787	0.414	0.495	0.000598502
XPNPEP3	3.35766e-08	-0.112262	0.235	0.298	0.00059914
CEBPZ	3.41286e-08	-0.0971293	0.191	0.251	0.000608992
UBE2D3	3.41513e-08	0.211178	0.541	0.518	0.000609396
BLCAP	3.4278e-08	-0.0996526	0.164	0.22	0.000611656
ZNF791	3.48629e-08	-0.0949351	0.122	0.17	0.000622093
MICU2	3.50359e-08	-0.0974588	0.378	0.461	0.00062518
CREB5	3.55394e-08	-0.138806	0.788	0.843	0.000634166
ERBIN	3.5595e-08	-0.123497	0.593	0.679	0.000635157
ZFYVE27	3.58834e-08	-0.0839194	0.086	0.128	0.000640303
MLH1	3.60832e-08	-0.091621	0.173	0.23	0.000643869
ITPA	3.62893e-08	0.192747	0.121	0.085	0.000647547
CDH20	3.65433e-08	0.217195	0.479	0.441	0.000652079
ESR2	3.67348e-08	-0.132164	0.737	0.811	0.000655495
MPC2	3.6805e-08	0.237767	0.184	0.144	0.000656748
CADM4	3.69538e-08	-0.0820467	0.171	0.226	0.000659404
NUP133	3.70199e-08	-0.110967	0.216	0.277	0.000660582
TTLL7	3.75574e-08	-0.142667	0.306	0.374	0.000670175
STK3	3.75693e-08	-0.10666	0.531	0.62	0.000670387
OSGEP	3.78515e-08	-0.0852054	0.125	0.174	0.000675422
EFCAB7	3.81972e-08	-0.110546	0.161	0.213	0.000681592
RC3H1	3.87137e-08	-0.125153	0.424	0.505	0.000690808
CLASP2	3.89286e-08	0.154843	0.828	0.844	0.000694642
DENND4C	3.91107e-08	-0.118126	0.462	0.549	0.000697892
MMP16	3.95845e-08	-0.102906	0.51	0.598	0.000706346
EHMT1	4.01344e-08	-0.111172	0.634	0.725	0.000716158
HEXDC	4.04484e-08	-0.0901399	0.109	0.153	0.000721761
YBX1	4.05275e-08	0.151364	0.748	0.738	0.000723172
PRIM1	4.13132e-08	-0.0991439	0.097	0.14	0.000737193
UBE3C	4.14262e-08	0.194888	0.61	0.616	0.000739209
ZNF704	4.16395e-08	-0.137217	0.606	0.688	0.000743015
METAP2	4.1646e-08	-0.0928405	0.294	0.369	0.000743132
ZNF273	4.1671e-08	-0.109895	0.092	0.134	0.000743577
RCCD1	4.25349e-08	-0.0765893	0.08	0.12	0.000758993
ANKUB1	4.25976e-08	-0.129446	0.421	0.497	0.000760112
KDM5B	4.44543e-08	-0.132879	0.466	0.543	0.000793243
SLC36A4	4.4574e-08	-0.104444	0.353	0.43	0.000795379
MYT1	4.51871e-08	-0.0994555	0.082	0.123	0.000806319
GTF2IRD2B	4.52361e-08	-0.105979	0.142	0.192	0.000807193
CCDC7	4.63938e-08	-0.108295	0.222	0.285	0.000827851
NREP	4.67225e-08	-0.0842489	0.444	0.537	0.000833716
PCBP3	4.67779e-08	-0.116564	0.113	0.159	0.000834705
IFT81	4.74522e-08	-0.1196	0.364	0.436	0.000846738
PREPL	4.7518e-08	-0.102456	0.269	0.337	0.000847912
NOL4L	4.75603e-08	-0.0960944	0.153	0.206	0.000848667
HOOK2	4.76422e-08	-0.114439	0.264	0.33	0.000850127
PCNT	4.82699e-08	-0.101553	0.201	0.258	0.000861329
HAUS1	4.89695e-08	-0.121824	0.163	0.216	0.000873812
SNX25	4.91533e-08	-0.116806	0.292	0.362	0.000877091
SLC25A24	4.91914e-08	-0.104799	0.214	0.275	0.000877772
WRNIP1	4.92015e-08	-0.087744	0.091	0.133	0.000877952
FAM45A	4.94552e-08	-0.10119	0.124	0.17	0.000882478
CD2AP	4.99144e-08	-0.101362	0.258	0.325	0.000890672
ATP9B	5.00633e-08	-0.0997961	0.503	0.586	0.000893329
NOD1	5.03811e-08	-0.0893628	0.082	0.121	0.000899
TTC3	5.04165e-08	0.193992	0.582	0.565	0.000899632
ASPSCR1	5.2138e-08	-0.107395	0.152	0.203	0.00093035
WDHD1	5.2441e-08	-0.115681	0.273	0.34	0.000935757
KCNB1	5.30361e-08	-0.0916026	0.068	0.105	0.000946376
BOD1L1	5.31299e-08	-0.102223	0.327	0.401	0.000948051
SF3B3	5.38068e-08	-0.118835	0.291	0.36	0.000960128
MGST3	5.40676e-08	0.235434	0.417	0.384	0.000964783
KDM7A	5.47312e-08	-0.0745492	0.067	0.104	0.000976623
SCAF8	5.53211e-08	-0.114443	0.566	0.655	0.00098715
PHF21A	5.579e-08	0.197693	0.649	0.658	0.000995516
PHIP	5.60421e-08	0.134969	0.817	0.838	0.00100002
ATF6B	5.84235e-08	-0.0946326	0.158	0.211	0.00104251
UHRF1BP1	5.91597e-08	0.236726	0.298	0.257	0.00105564
CCNJL	6.02963e-08	-0.0938323	0.065	0.101	0.00107593
MLLT4	6.07377e-08	-0.143127	0.72	0.79	0.0010838
ERLEC1	6.07497e-08	-0.0747796	0.103	0.148	0.00108402
NBPF1	6.07672e-08	-0.115509	0.223	0.283	0.00108433
KIAA1324L	6.18836e-08	-0.0930061	0.258	0.326	0.00110425
DENND5B	6.25027e-08	-0.120073	0.609	0.689	0.0011153
HDAC9	6.30299e-08	0.113742	0.966	0.961	0.0011247
FBXO28	6.3151e-08	-0.099801	0.231	0.294	0.00112687
STIM1	6.37884e-08	-0.0907091	0.237	0.301	0.00113824
DDIT4	6.38888e-08	0.256684	0.301	0.261	0.00114003
MBTPS1	6.52919e-08	-0.0921979	0.2	0.259	0.00116507
SGO2	6.53611e-08	0.241186	0.481	0.46	0.0011663
CCDC91	6.61547e-08	-0.117586	0.47	0.549	0.00118046
IP6K1	6.64865e-08	-0.10244	0.327	0.398	0.00118639
NSF	6.74693e-08	0.213469	0.607	0.609	0.00120392
LRRIQ1	6.92003e-08	-0.117933	0.184	0.239	0.00123481
CXCL17	6.98569e-08	-0.110712	0.068	0.104	0.00124653
RP11-736I24.5	7.02744e-08	0.197827	0.719	0.724	0.00125398
POLR1C	7.13662e-08	0.229203	0.335	0.295	0.00127346
AMZ1	7.3466e-08	-0.0987004	0.205	0.265	0.00131093
TBC1D1	7.3862e-08	-0.122548	0.463	0.544	0.00131799
ZMAT4	7.39326e-08	-0.108087	0.072	0.109	0.00131925
LACE1	7.61455e-08	-0.0897289	0.163	0.217	0.00135874
CNNM2	7.63315e-08	-0.0980542	0.241	0.308	0.00136206
RPL7A	7.77069e-08	0.249144	0.459	0.432	0.0013866
SPEN	7.78377e-08	0.211412	0.553	0.544	0.00138894
RRAGD	7.79376e-08	0.194493	0.201	0.159	0.00139072
DDX46	7.87343e-08	-0.118192	0.401	0.484	0.00140493
PLEKHM3	7.91836e-08	-0.0864261	0.126	0.174	0.00141295
TRA2B	8.03506e-08	-0.104127	0.355	0.434	0.00143378
IER2	8.12141e-08	-0.0722324	0.079	0.118	0.00144918
HECTD2	8.17262e-08	-0.116644	0.218	0.277	0.00145832
TIMM8B	8.26323e-08	-0.0831148	0.162	0.216	0.00147449
FGFR3	8.39457e-08	0.245981	0.311	0.271	0.00149793
LPAR6	8.41999e-08	0.22957	0.168	0.129	0.00150246
HIBADH	8.60226e-08	-0.108466	0.195	0.253	0.00153499
POLD2	8.61991e-08	-0.0660956	0.178	0.236	0.00153814
POLR3A	8.78451e-08	-0.100415	0.163	0.216	0.00156751
ANKRD17	8.89452e-08	0.15135	0.734	0.744	0.00158714
MRPS9	8.92796e-08	-0.0981394	0.201	0.26	0.0015931
CCDC40	9.09021e-08	-0.0913012	0.08	0.119	0.00162206
MAP3K4	9.1468e-08	-0.0850994	0.322	0.397	0.00163216
ADAMTS2	9.27956e-08	-0.0867725	0.072	0.109	0.00165585
ZNF138	9.32312e-08	-0.107699	0.259	0.324	0.00166362
REST	9.3262e-08	-0.0985756	0.23	0.29	0.00166417
SMO	9.33834e-08	-0.100064	0.149	0.2	0.00166633
WDR19	9.33979e-08	-0.0973388	0.196	0.254	0.00166659
RSPH3	9.38971e-08	-0.0841603	0.095	0.137	0.0016755
ZNF367	9.44324e-08	-0.0877946	0.171	0.227	0.00168505
METTL17	9.8219e-08	-0.10431	0.096	0.136	0.00175262
LMNB2	9.83861e-08	0.217945	0.173	0.134	0.0017556
METTL2B	9.95067e-08	-0.101581	0.228	0.289	0.0017756
ANKLE2	1.00033e-07	-0.0821176	0.205	0.264	0.00178499
MRE11A	1.00095e-07	-0.0797858	0.194	0.252	0.0017861
SMAD1	1.02406e-07	-0.084898	0.166	0.22	0.00182734
OBSL1	1.02482e-07	-0.0803273	0.071	0.108	0.00182869
MLH3	1.02559e-07	-0.119043	0.183	0.237	0.00183007
DDX58	1.03191e-07	-0.109505	0.09	0.13	0.00184134
GLUD1	1.03301e-07	-0.0983163	0.185	0.239	0.0018433
KCNQ1	1.03395e-07	-0.105934	0.255	0.321	0.00184498
ZFYVE16	1.04027e-07	-0.0888521	0.364	0.441	0.00185625
PLXNA2	1.07008e-07	0.262707	0.417	0.371	0.00190945
NMRAL1	1.08294e-07	-0.104244	0.086	0.126	0.0019324
RARS2	1.09676e-07	-0.0922622	0.266	0.33	0.00195706
BRSK2	1.12744e-07	-0.0752144	0.082	0.121	0.0020118
RPTOR	1.13802e-07	-0.109499	0.396	0.476	0.00203068
HNRNPAB	1.15367e-07	-0.0905958	0.214	0.274	0.0020586
GABPB2	1.15738e-07	-0.109644	0.138	0.186	0.00206524
RP1-5O6.7	1.15795e-07	-0.110169	0.425	0.502	0.00206625
PNKP	1.16311e-07	-0.0850577	0.124	0.172	0.00207545
CMTR1	1.16348e-07	-0.101065	0.111	0.155	0.00207612
SPNS1	1.17487e-07	-0.100628	0.072	0.108	0.00209643
TGFBR2	1.18817e-07	-0.0859789	0.068	0.104	0.00212017
CDYL	1.21278e-07	-0.101056	0.409	0.488	0.00216408
DPF2	1.23213e-07	-0.0997769	0.12	0.164	0.00219862
EFHC1	1.24275e-07	-0.0700176	0.139	0.189	0.00221756
YAP1	1.24529e-07	-0.0960148	0.415	0.494	0.00222209
DAB2IP	1.26788e-07	-0.10736	0.137	0.184	0.0022624
ZNF451	1.29012e-07	-0.108058	0.368	0.443	0.00230209
XRCC6	1.29087e-07	-0.103059	0.325	0.398	0.00230342
ZMYM4	1.301e-07	0.183772	0.648	0.644	0.00232151
RNF34	1.30803e-07	-0.0836071	0.232	0.296	0.00233405
GNPAT	1.34685e-07	-0.0735296	0.165	0.22	0.00240331
AFF1	1.34916e-07	-0.132677	0.338	0.407	0.00240743
DENND2A	1.3556e-07	-0.106311	0.376	0.449	0.00241893
B4GALT4	1.36119e-07	-0.0996363	0.093	0.132	0.00242891
THOC5	1.37544e-07	-0.0629123	0.095	0.137	0.00245433
UQCRC1	1.37893e-07	-0.0591111	0.075	0.113	0.00246056
PFDN2	1.4089e-07	0.230216	0.341	0.3	0.00251405
FADS1	1.41273e-07	-0.0999839	0.356	0.427	0.00252087
YTHDC1	1.44076e-07	-0.0901914	0.246	0.309	0.00257089
PTPN21	1.4482e-07	-0.0993155	0.132	0.178	0.00258417
BAZ1B	1.45394e-07	-0.105536	0.427	0.5	0.00259441
ZNF790	1.46204e-07	-0.0777561	0.177	0.232	0.00260886
OMG	1.47314e-07	-0.103952	0.242	0.304	0.00262866
CALD1	1.53907e-07	-0.100682	0.471	0.552	0.00274632
XXYLT1	1.56222e-07	-0.079322	0.202	0.261	0.00278763
GRIN2B	1.57809e-07	0.229503	0.152	0.116	0.00281594
FANCC	1.58941e-07	-0.096488	0.289	0.356	0.00283614
MTFMT	1.63189e-07	-0.0785525	0.096	0.138	0.00291195
USP6NL	1.63546e-07	-0.0983702	0.371	0.448	0.00291832
NR1D2	1.65144e-07	-0.101968	0.128	0.173	0.00294683
TRANK1	1.66049e-07	0.172023	0.134	0.098	0.00296297
INTS12	1.66229e-07	-0.088727	0.409	0.487	0.00296619
CCS	1.66258e-07	0.228134	0.155	0.12	0.00296671
PPIL4	1.69524e-07	-0.109299	0.134	0.179	0.00302499
HIC2	1.75795e-07	-0.124238	0.144	0.191	0.00313689
NDUFB9	1.78473e-07	-0.0889501	0.159	0.21	0.00318468
ZNF714	1.78644e-07	-0.0975277	0.417	0.5	0.00318772
COX6B1	1.79368e-07	-0.0639322	0.136	0.186	0.00320064
MFSD14B	1.79764e-07	-0.106187	0.264	0.326	0.0032077
SARS	1.81689e-07	0.221359	0.33	0.289	0.00324207
XPO7	1.84029e-07	-0.0759924	0.307	0.379	0.00328381
FBN1	1.84255e-07	-0.0916477	0.066	0.1	0.00328785
DCAKD	1.85795e-07	-0.0873494	0.258	0.325	0.00331532
RP11-577H5.5	1.88008e-07	-0.104619	0.19	0.243	0.00335481
ZNF141	1.89125e-07	-0.102146	0.235	0.294	0.00337475
PRR11	1.89262e-07	-0.0974181	0.292	0.36	0.00337718
PCDH7	1.91674e-07	-0.147565	0.069	0.103	0.00342022
WNK2	1.92391e-07	-0.0617063	0.21	0.271	0.00343302
DNAJC27	1.92595e-07	-0.0909253	0.095	0.135	0.00343667
SERINC3	1.92801e-07	-0.107579	0.112	0.154	0.00344034
UBE2E1	1.92907e-07	-0.108783	0.4	0.474	0.00344223
PRKACB	1.97406e-07	0.215467	0.456	0.423	0.00352252
GNG4	1.98271e-07	-0.122155	0.275	0.336	0.00353796
ANK3	1.98434e-07	-0.103444	0.332	0.405	0.00354085
RARS	2.00262e-07	-0.0854558	0.211	0.269	0.00357348
BSG	2.02136e-07	-0.129723	0.385	0.452	0.00360691
SPARC	2.03167e-07	0.215051	0.243	0.2	0.00362531
SFXN1	2.04806e-07	-0.0813684	0.308	0.379	0.00365456
VSIG10	2.05691e-07	-0.0922235	0.109	0.151	0.00367035
EIF2S2	2.05994e-07	0.230576	0.409	0.379	0.00367575
CCNC	2.06776e-07	-0.090625	0.354	0.43	0.0036897
SNRNP200	2.08187e-07	-0.0906548	0.177	0.231	0.00371489
TUBGCP2	2.10466e-07	-0.0691721	0.147	0.197	0.00375555
DNAJC15	2.16763e-07	0.201853	0.151	0.115	0.00386792
RAPGEFL1	2.17836e-07	-0.0855823	0.071	0.105	0.00388707
DCTN4	2.20085e-07	-0.0681447	0.277	0.347	0.00392719
CACUL1	2.20249e-07	-0.0879038	0.327	0.402	0.00393013
ASAH1	2.2217e-07	-0.0748028	0.106	0.148	0.00396439
CCND2	2.22782e-07	0.193375	0.606	0.6	0.00397533
LMTK2	2.23586e-07	-0.0951619	0.186	0.239	0.00398967
GOLPH3	2.24713e-07	-0.0928985	0.29	0.36	0.00400978
SESN1	2.26111e-07	-0.0722226	0.169	0.223	0.00403472
DHTKD1	2.26554e-07	-0.100655	0.294	0.361	0.00404264
LRRC4C	2.31812e-07	0.282443	0.299	0.259	0.00413646
CAPN2	2.33306e-07	-0.0580853	0.101	0.143	0.00416311
GLRX	2.34298e-07	-0.101686	0.171	0.222	0.00418081
PRKRIP1	2.35604e-07	-0.117649	0.368	0.439	0.00420411
NDUFB3	2.38361e-07	-0.0915632	0.127	0.173	0.00425331
PARK7	2.38711e-07	0.218682	0.426	0.396	0.00425956
KIFAP3	2.3968e-07	-0.0917248	0.145	0.193	0.00427685
OSTM1	2.40869e-07	-0.0787207	0.178	0.232	0.00429807
HNRNPA1	2.42106e-07	0.205909	0.676	0.682	0.00432015
COPG2	2.46443e-07	-0.100083	0.304	0.371	0.00439753
2023-09-07	2.46716e-07	0.207197	0.523	0.509	0.0044024
ST3GAL1	2.48533e-07	-0.0837866	0.138	0.186	0.00443482
APH1B	2.52502e-07	-0.0897439	0.214	0.273	0.00450564
DPF1	2.55121e-07	-0.0603341	0.08	0.118	0.00455238
ATP1A1	2.55476e-07	-0.0763341	0.161	0.212	0.00455871
ABHD8	2.65422e-07	-0.082615	0.098	0.138	0.0047362
DST	2.66944e-07	-0.117424	0.462	0.543	0.00476335
TMEM237	2.69292e-07	-0.0825742	0.124	0.169	0.00480525
MTCL1	2.72612e-07	-0.101929	0.098	0.138	0.00486448
TMEM98	2.73103e-07	-0.0908822	0.206	0.262	0.00487325
OLFM2	2.73873e-07	-0.0958524	0.138	0.185	0.004887
ABAT	2.76889e-07	-0.0871762	0.328	0.397	0.0049408
RFC4	2.77337e-07	-0.0672741	0.077	0.114	0.00494881
SERINC2	2.8325e-07	-0.0773221	0.115	0.158	0.00505432
GABARAPL2	2.83696e-07	0.273511	0.323	0.287	0.00506228
ADCK4	2.86506e-07	-0.0866391	0.085	0.123	0.0051124
RNLS	2.89701e-07	0.194558	0.101	0.07	0.00516942
SPDYE16	2.92587e-07	-0.0803194	0.101	0.143	0.00522093
ETNK1	2.96524e-07	-0.0945207	0.41	0.491	0.00529118
RCOR1	2.96552e-07	0.225327	0.51	0.496	0.00529168
FAT4	2.99057e-07	0.232207	0.479	0.46	0.00533637
SLC30A7	3.06566e-07	-0.0784319	0.268	0.335	0.00547036
PAK2	3.10882e-07	-0.0958112	0.435	0.512	0.00554738
OTUD7B	3.1208e-07	-0.10387	0.205	0.261	0.00556875
MYBL1	3.12904e-07	0.209198	0.126	0.093	0.00558346
APAF1	3.14863e-07	-0.115096	0.193	0.246	0.00561841
GRK4	3.15652e-07	0.232548	0.22	0.182	0.00563249
CLCN7	3.1714e-07	-0.091531	0.09	0.128	0.00565904
CEP162	3.18407e-07	-0.0547085	0.156	0.207	0.00568165
RANBP10	3.1872e-07	-0.092333	0.178	0.23	0.00568723
GAREM1	3.18721e-07	-0.0998534	0.34	0.412	0.00568726
DDX59	3.23026e-07	-0.0866204	0.101	0.142	0.00576407
UNC13B	3.23413e-07	-0.0709122	0.271	0.338	0.00577098
NUP54	3.24055e-07	-0.0794091	0.232	0.295	0.00578245
SF3B2	3.26048e-07	-0.0884388	0.131	0.177	0.005818
KIF1B	3.31145e-07	-0.121365	0.848	0.897	0.00590895
FIGN	3.37814e-07	0.246217	0.374	0.338	0.00602796
THUMPD2	3.41479e-07	-0.0905641	0.251	0.315	0.00609334
CAMSAP1	3.44294e-07	-0.103778	0.228	0.286	0.00614359
TUBGCP4	3.49165e-07	-0.0832521	0.193	0.247	0.00623049
FAM96A	3.49504e-07	-0.0933195	0.076	0.111	0.00623655
FBXL4	3.50682e-07	-0.0975241	0.228	0.284	0.00625756
LRIG2	3.5306e-07	-0.0799532	0.259	0.325	0.0063
ZNF254	3.55365e-07	-0.11311	0.605	0.686	0.00634113
EFCAB13	3.56665e-07	-0.0910132	0.204	0.261	0.00636433
EML5	3.57569e-07	-0.0853159	0.143	0.191	0.00638046
TMEM147	3.58742e-07	-0.0423274	0.091	0.131	0.0064014
BCAR3	3.60552e-07	-0.10189	0.17	0.221	0.0064337
GPC1	3.62709e-07	-0.100941	0.325	0.392	0.00647219
CDH2	3.63482e-07	0.148909	0.818	0.831	0.00648597
RPS19BP1	3.75103e-07	0.217714	0.149	0.115	0.00669334
DSTYK	3.77039e-07	-0.105749	0.202	0.256	0.00672789
CENPP	3.80464e-07	0.175097	0.703	0.69	0.00678901
PAPPA	3.82903e-07	-0.0859392	0.068	0.102	0.00683252
CUX1	3.91217e-07	-0.106585	0.73	0.807	0.00698088
SCG5	3.93529e-07	0.249901	0.349	0.315	0.00702213
C1QTNF3-AMACR	3.98227e-07	-0.11778	0.472	0.548	0.00710597
NXN	3.98576e-07	0.158698	0.706	0.706	0.00711219
RNF38	4.00714e-07	-0.106388	0.516	0.59	0.00715035
PAXIP1	4.03161e-07	-0.0954601	0.193	0.247	0.00719401
RIPK1	4.13466e-07	-0.06617	0.1	0.141	0.00737788
SPC25	4.17588e-07	-0.105952	0.495	0.575	0.00745145
EHMT2	4.20867e-07	-0.0702165	0.123	0.168	0.00750994
ADAMTS10	4.21902e-07	-0.0532837	0.086	0.124	0.00752841
APC	4.27841e-07	-0.074994	0.38	0.457	0.00763439
MTHFD2	4.33532e-07	0.226895	0.176	0.14	0.00773594
NARF	4.36826e-07	-0.0839725	0.245	0.307	0.00779471
GOT2	4.49015e-07	-0.0803429	0.12	0.165	0.00801221
USP8	4.51945e-07	-0.0672424	0.253	0.319	0.00806451
GABRB3	4.53493e-07	-0.105824	0.193	0.247	0.00809213
TGFBR1	4.5754e-07	-0.0895456	0.306	0.375	0.00816435
FAM76B	4.60327e-07	-0.0871267	0.101	0.141	0.00821407
ATP5G1	4.64545e-07	-0.0642091	0.105	0.148	0.00828935
ING4	4.68646e-07	-0.0693842	0.155	0.205	0.00836251
AFG3L2	4.70374e-07	-0.113946	0.157	0.205	0.00839335
RIMS1	4.73776e-07	-0.0919372	0.136	0.182	0.00845406
YES1	4.75059e-07	-0.0767829	0.227	0.286	0.00847695
XRN1	4.81201e-07	-0.0943547	0.449	0.532	0.00858655
USP16	4.88032e-07	-0.109615	0.136	0.181	0.00870844
PLEKHG5	4.91426e-07	-0.0729594	0.069	0.103	0.008769
DGKH	4.93874e-07	-0.102833	0.25	0.31	0.0088127
VAC14	4.96821e-07	-0.098807	0.113	0.154	0.00886527
SEC11C	4.98367e-07	-0.0627846	0.11	0.153	0.00889287
RANBP2	5.00433e-07	-0.0902616	0.261	0.324	0.00892973
CTD-2535L24.2	5.0573e-07	-0.0931377	0.096	0.135	0.00902424
NOSTRIN	5.0668e-07	-0.110546	0.4	0.476	0.00904121
SHMT1	5.21568e-07	-0.0840877	0.135	0.181	0.00930685
A2M	5.22687e-07	-0.073959	0.129	0.173	0.00932682
ZNF140	5.32231e-07	-0.0950421	0.116	0.158	0.00949714
VEPH1	5.36881e-07	-0.109524	0.21	0.262	0.0095801
KIDINS220	5.43493e-07	-0.10682	0.359	0.428	0.00969809
FAM162A	5.44403e-07	-0.0700124	0.114	0.156	0.00971433
GCN1	5.46836e-07	-0.0763016	0.119	0.161	0.00975774
CTD-2643I7.5	5.51521e-07	-0.0850834	0.086	0.123	0.00984134
KMT5B	5.51964e-07	-0.0765425	0.378	0.456	0.00984925
FBRSL1	5.5418e-07	-0.0802649	0.142	0.189	0.00988879
LHPP	5.56842e-07	-0.0664607	0.121	0.165	0.00993629
CYB5B	5.58208e-07	-0.0728329	0.208	0.265	0.00996066
EML2	5.75994e-07	-0.0632072	0.072	0.107	0.010278
WDR76	5.79776e-07	-0.077624	0.16	0.21	0.0103455
PLAG1	5.80023e-07	-0.103531	0.25	0.308	0.0103499
CHAF1A	5.96814e-07	-0.0803646	0.193	0.247	0.0106495
C12orf48	5.98042e-07	0.235718	0.505	0.49	0.0106715
SCAMP5	6.0286e-07	-0.0732382	0.095	0.133	0.0107574
MYO19	6.03042e-07	-0.103863	0.198	0.25	0.0107607
RNF4	6.12477e-07	-0.0982796	0.29	0.354	0.010929
CLUAP1	6.24098e-07	-0.0762932	0.114	0.156	0.0111364
CCNL1	6.31675e-07	-0.10413	0.148	0.194	0.0112716
CIR1	6.3273e-07	-0.0832895	0.132	0.177	0.0112904
TRAF3IP2	6.34117e-07	-0.088206	0.229	0.289	0.0113152
EFTUD2	6.35669e-07	-0.103651	0.164	0.212	0.0113429
WDR48	6.64619e-07	-0.087251	0.207	0.263	0.0118595
ABCA5	6.65926e-07	0.210628	0.215	0.176	0.0118828
AXL	6.72705e-07	-0.095236	0.075	0.109	0.0120038
NPLOC4	6.74898e-07	-0.0705738	0.276	0.34	0.0120429
PARVA	6.81018e-07	-0.0903607	0.111	0.152	0.0121521
NDRG3	6.91215e-07	-0.094627	0.17	0.22	0.012334
ZNF490	7.00201e-07	-0.0687868	0.131	0.176	0.0124944
DYNLL1	7.08894e-07	0.238575	0.53	0.522	0.0126495
GNG5	7.22475e-07	-0.0562585	0.126	0.172	0.0128918
GPR137C	7.37168e-07	-0.0988562	0.377	0.454	0.013154
GFM1	7.37417e-07	-0.0754752	0.102	0.142	0.0131585
ATAD2B	7.40882e-07	-0.101269	0.448	0.524	0.0132203
HPCAL1	7.48132e-07	-0.0887801	0.164	0.215	0.0133497
HABP4	7.50283e-07	-0.0913822	0.149	0.195	0.0133881
MTMR7	7.59793e-07	-0.0840136	0.13	0.175	0.0135578
M6PR	7.66031e-07	-0.076611	0.126	0.169	0.0136691
YWHAG	7.69589e-07	0.219836	0.364	0.332	0.0137326
WASHC2C	7.86635e-07	-0.0757621	0.07	0.104	0.0140367
ARL6IP6	7.88302e-07	-0.0881631	0.293	0.362	0.0140665
PITPNM2	7.90135e-07	-0.102218	0.096	0.133	0.0140992
DNAJC5	7.90559e-07	-0.0777678	0.155	0.202	0.0141067
SCRN1	7.94847e-07	-0.0862748	0.29	0.351	0.0141833
LOXL3	7.97301e-07	-0.0651732	0.097	0.136	0.014227
ERCC3	8.0906e-07	-0.0772913	0.133	0.177	0.0144369
MED24	8.12867e-07	-0.0828568	0.118	0.16	0.0145048
ELAVL3	8.2068e-07	-0.0653466	0.211	0.27	0.0146442
ALG8	8.20817e-07	-0.0989167	0.347	0.418	0.0146467
PTOV1	8.22886e-07	-0.0739287	0.13	0.175	0.0146836
ATP5H	8.33542e-07	-0.0755518	0.091	0.129	0.0148737
EIF4G3	8.36647e-07	0.103613	0.906	0.917	0.0149291
NUP85	8.39358e-07	-0.0818324	0.122	0.165	0.0149775
SUPT20H	8.46187e-07	-0.0910179	0.219	0.274	0.0150994
ZKSCAN1	8.55677e-07	-0.109462	0.323	0.386	0.0152687
PRIM2	8.67679e-07	-0.0744631	0.596	0.68	0.0154829
SLC1A4	8.75386e-07	0.177196	0.159	0.124	0.0156204
NDUFA5	8.84919e-07	0.23506	0.337	0.301	0.0157905
GARNL3	8.92174e-07	-0.103968	0.192	0.243	0.01592
PRSS23	9.05617e-07	-0.103014	0.096	0.133	0.0161598
PTPN4	9.06775e-07	-0.100393	0.462	0.536	0.0161805
PDE4B	9.11648e-07	0.196721	0.727	0.726	0.0162674
ZNF333	9.13e-07	-0.0788241	0.129	0.172	0.0162916
SCAF11	9.14231e-07	-0.0920024	0.414	0.488	0.0163135
SEL1L3	9.14351e-07	-0.0454877	0.286	0.352	0.0163157
LRP1B	9.16846e-07	0.291898	0.248	0.209	0.0163602
NIFK	9.25558e-07	0.183297	0.108	0.078	0.0165157
RNF7	9.58804e-07	0.228357	0.229	0.193	0.0171089
ZHX3	9.71881e-07	-0.103747	0.276	0.337	0.0173422
LIG3	9.88891e-07	-0.0843267	0.118	0.159	0.0176458
FAM69B	9.99881e-07	-0.0576129	0.077	0.112	0.0178419
MBNL1	1.01215e-06	0.217166	0.541	0.525	0.0180608
CCDC171	1.01341e-06	-0.0973027	0.378	0.446	0.0180833
CRYL1	1.02216e-06	-0.0593416	0.096	0.135	0.0182394
ADD2	1.02632e-06	-0.11386	0.333	0.4	0.0183137
SRRM3	1.02878e-06	-0.0957217	0.078	0.112	0.0183575
BRF1	1.0342e-06	-0.0864298	0.187	0.238	0.0184542
GATAD2A	1.03865e-06	-0.088988	0.237	0.296	0.0185336
ZNF33A	1.0433e-06	-0.0932096	0.312	0.377	0.0186166
ELAVL1	1.04403e-06	-0.0760063	0.296	0.364	0.0186297
TMA16	1.04452e-06	-0.0735804	0.136	0.181	0.0186384
FAM13B	1.04859e-06	0.180123	0.568	0.561	0.018711
AFF4	1.06763e-06	-0.118419	0.499	0.572	0.0190508
VPRBP	1.09238e-06	-0.0890007	0.218	0.272	0.0194924
MED23	1.10765e-06	-0.0700148	0.192	0.245	0.0197649
BNIP3L	1.10811e-06	-0.0766473	0.348	0.423	0.0197731
PFDN4	1.11369e-06	-0.0610879	0.146	0.193	0.0198726
KIAA0907	1.11457e-06	-0.0876183	0.226	0.283	0.0198884
NAGLU	1.1222e-06	-0.0793381	0.078	0.112	0.0200246
NF1	1.13212e-06	-0.110397	0.746	0.814	0.0202016
ACAP3	1.1436e-06	-0.0620754	0.1	0.139	0.0204064
SREBF1	1.16559e-06	-0.120049	0.209	0.26	0.0207988
ZNF266	1.21174e-06	-0.0931962	0.111	0.15	0.0216222
PLXNB1	1.23439e-06	-0.0761976	0.068	0.1	0.0220264
HIF1AN	1.23548e-06	-0.0871323	0.118	0.159	0.0220459
PDE3A	1.24457e-06	0.236619	0.225	0.188	0.0222081
CC2D1B	1.2536e-06	-0.0835361	0.089	0.125	0.0223692
VCL	1.26187e-06	-0.102217	0.285	0.346	0.0225169
GTF3C2	1.28105e-06	-0.0809481	0.18	0.23	0.022859
COX7A2L	1.2948e-06	0.242252	0.331	0.3	0.0231044
BEAN1	1.29838e-06	-0.0883773	0.09	0.126	0.0231683
RP11-701H24.9	1.30301e-06	0.23382	0.363	0.336	0.0232509
KIAA1671	1.32673e-06	-0.0789459	0.115	0.156	0.0236742
HDAC4	1.33319e-06	0.188938	0.49	0.472	0.0237894
PCBD2	1.33516e-06	-0.0826417	0.256	0.315	0.0238246
IQCK	1.35782e-06	-0.104826	0.274	0.333	0.0242289
SLC2A1	1.36488e-06	-0.102296	0.073	0.106	0.0243549
RPL27A	1.37019e-06	-0.0807289	0.487	0.572	0.0244496
AKAP10	1.37223e-06	-0.0726812	0.292	0.357	0.0244861
HLTF	1.37671e-06	-0.084398	0.307	0.373	0.024566
RNPEP	1.37725e-06	-0.071691	0.135	0.18	0.0245756
RBFOX3	1.38771e-06	0.31349	0.232	0.199	0.0247623
AC092835.2	1.39152e-06	-0.0701546	0.2	0.254	0.0248303
AADAT	1.39726e-06	-0.0920935	0.096	0.133	0.0249327
CEP57	1.41124e-06	-0.095009	0.436	0.512	0.0251823
MAGI1	1.41153e-06	-0.0989766	0.905	0.939	0.0251873
ZER1	1.42217e-06	-0.0773808	0.149	0.195	0.0253772
GPHN	1.42841e-06	-0.100606	0.788	0.833	0.0254886
WDR59	1.43306e-06	-0.0860375	0.247	0.305	0.0255715
MED13L	1.44292e-06	0.125361	0.854	0.868	0.0257474
RBM6	1.4688e-06	0.147144	0.753	0.769	0.0262093
FKBP10	1.47662e-06	-0.0741151	0.17	0.219	0.0263488
AQR	1.47734e-06	-0.0528734	0.282	0.35	0.0263617
C4orf19	1.47954e-06	-0.101328	0.18	0.228	0.0264008
ELOVL2	1.48635e-06	-0.0703825	0.185	0.237	0.0265224
INTS7	1.49164e-06	-0.044156	0.216	0.274	0.0266168
EEPD1	1.49525e-06	-0.0794438	0.115	0.155	0.0266812
SMC3	1.49702e-06	-0.0827645	0.285	0.35	0.0267129
EMP3	1.50114e-06	-0.0712592	0.126	0.169	0.0267864
CMC2	1.50272e-06	0.212359	0.441	0.416	0.0268146
FCF1	1.50474e-06	-0.057588	0.096	0.134	0.0268506
ANKDD1A	1.52988e-06	-0.0716873	0.087	0.123	0.0272991
EPG5	1.53629e-06	-0.0628737	0.218	0.273	0.0274135
STXBP5L	1.5406e-06	-0.0949694	0.224	0.279	0.0274904
EZR	1.55886e-06	0.220973	0.304	0.268	0.0278164
PRDM2	1.56592e-06	-0.0864392	0.323	0.39	0.0279422
RHCG	1.56982e-06	0.20022	0.182	0.146	0.0280119
TNRC6C	1.58772e-06	-0.0826429	0.471	0.549	0.0283313
HACD2	1.59479e-06	-0.0935866	0.143	0.186	0.0284575
YWHAB	1.59593e-06	-0.0711882	0.184	0.237	0.0284777
TNKS2	1.61449e-06	-0.0786565	0.31	0.377	0.028809
CLIP4	1.61673e-06	-0.0774529	0.117	0.158	0.0288489
CCDC84	1.65263e-06	-0.0585541	0.174	0.224	0.0294895
POLB	1.65389e-06	-0.0908799	0.115	0.155	0.029512
R3HCC1L	1.67509e-06	-0.0870518	0.185	0.235	0.0298904
TACR1	1.6911e-06	-0.117882	0.133	0.175	0.030176
DDB1	1.7044e-06	-0.0737379	0.178	0.228	0.0304134
ZRANB3	1.74734e-06	-0.11398	0.581	0.659	0.0311795
WBP4	1.77027e-06	-0.0634443	0.188	0.239	0.0315887
RUFY1	1.78316e-06	-0.0763642	0.253	0.313	0.0318188
CNTNAP3B	1.80552e-06	0.195546	0.405	0.374	0.0322177
CWF19L1	1.80858e-06	-0.0700625	0.166	0.214	0.0322722
SNRPE	1.8099e-06	-0.0694621	0.201	0.254	0.0322959
BUD13	1.81818e-06	-0.0705726	0.081	0.116	0.0324437
TIMELESS	1.83538e-06	-0.0819403	0.078	0.111	0.0327505
MAX	1.83684e-06	-0.110961	0.361	0.425	0.0327765
CLSPN	1.85084e-06	-0.0701183	0.211	0.266	0.0330264
NCAPH	1.8512e-06	-0.0944914	0.22	0.273	0.0330329
RAN	1.90008e-06	0.208508	0.499	0.482	0.0339051
CSNK2A2	1.90052e-06	-0.0741029	0.141	0.185	0.0339129
GAB1	1.90902e-06	-0.0591652	0.33	0.403	0.0340646
NAPB	1.91627e-06	0.208907	0.151	0.119	0.0341939
ELMO2	1.92189e-06	-0.0812488	0.124	0.165	0.0342941
FOXP4	1.92904e-06	-0.0684552	0.068	0.1	0.0344218
PPP4R2	1.9322e-06	0.2034	0.435	0.406	0.0344781
STK38L	1.96539e-06	-0.0440298	0.103	0.143	0.0350704
ZNF7	1.96654e-06	-0.0764422	0.12	0.161	0.035091
FTL	1.97295e-06	0.133859	0.746	0.736	0.0352053
KCTD16	1.98426e-06	-0.124122	0.069	0.1	0.0354072
TTC8	1.9912e-06	-0.0848786	0.159	0.205	0.035531
PAPSS1	2.0006e-06	-0.0812377	0.18	0.229	0.0356986
ITGA9	2.01261e-06	-0.0755299	0.12	0.16	0.035913
ZFP14	2.01822e-06	-0.057532	0.267	0.328	0.0360132
CYB5D2	2.02733e-06	-0.064969	0.136	0.18	0.0361758
LIMD1	2.03355e-06	-0.0822578	0.188	0.237	0.0362867
NDUFS1	2.04138e-06	-0.0591946	0.349	0.424	0.0364263
FUT9	2.06746e-06	-0.0998524	0.686	0.755	0.0368917
TCF7	2.09735e-06	-0.102017	0.111	0.15	0.0374251
KSR1	2.13814e-06	-0.0824921	0.178	0.226	0.038153
ZNF789	2.14259e-06	-0.0906454	0.241	0.296	0.0382323
ZSWIM8	2.14297e-06	-0.0902763	0.112	0.151	0.0382391
PTPRK	2.15646e-06	-0.0844727	0.65	0.734	0.03848
BRIP1	2.20284e-06	-0.106893	0.601	0.684	0.0393075
SMARCA5	2.21249e-06	-0.0673049	0.26	0.321	0.0394796
TUBE1	2.21575e-06	0.16894	0.118	0.088	0.0395379
C17orf75	2.24652e-06	-0.0496257	0.073	0.106	0.040087
PHACTR3	2.27815e-06	-0.0911452	0.1	0.137	0.0406512
CD200	2.28725e-06	-0.0538397	0.105	0.143	0.0408137
BCKDHB	2.28907e-06	-0.111655	0.409	0.477	0.0408462
RPS26	2.29889e-06	-0.0649534	0.069	0.101	0.0410214
NGDN	2.3006e-06	-0.0639305	0.129	0.171	0.0410519
HECTD1	2.30217e-06	-0.0888624	0.489	0.57	0.04108
ZNF428	2.30533e-06	0.220258	0.482	0.466	0.0411363
RRM1	2.31133e-06	-0.101524	0.198	0.248	0.0412434
SEMA4D	2.31359e-06	-0.0763499	0.138	0.181	0.0412838
ZNRF2	2.32012e-06	-0.0852866	0.206	0.258	0.0414002
ARFGEF3	2.32906e-06	-0.0857942	0.091	0.127	0.0415598
DAAM1	2.35815e-06	-0.0922607	0.523	0.599	0.0420788
PPAT	2.35889e-06	-0.0622317	0.145	0.191	0.042092
CEP85	2.36273e-06	0.208858	0.316	0.28	0.0421605
NIPBL	2.37874e-06	0.160112	0.75	0.767	0.0424463
ATP10D	2.4068e-06	-0.0751366	0.073	0.106	0.042947
H3F3A	2.42878e-06	0.142916	0.807	0.815	0.0433392
RGS17	2.43414e-06	-0.0677445	0.18	0.231	0.0434348
NIPA1	2.50083e-06	-0.0612016	0.134	0.177	0.0446249
FANCM	2.50446e-06	0.211351	0.349	0.318	0.0446896
DDT	2.53578e-06	-0.0822779	0.115	0.155	0.0452484
MRPL27	2.57878e-06	-0.0657639	0.091	0.127	0.0460158
LCLAT1	2.59202e-06	-0.0847069	0.362	0.43	0.046252
PRPF40A	2.59858e-06	-0.0726534	0.335	0.401	0.0463691
SPINK5	2.60591e-06	-0.0928796	0.096	0.132	0.0464999
RABGAP1	2.60721e-06	-0.0839089	0.5	0.58	0.0465231
TNFAIP8	2.61327e-06	-0.0608135	0.098	0.135	0.0466312
TCF4	2.61593e-06	0.0959382	0.962	0.963	0.0466786
TMEM123	2.62877e-06	-0.0636025	0.224	0.278	0.0469077
UFSP2	2.66031e-06	-0.0802211	0.111	0.149	0.0474706
CCDC77	2.68358e-06	-0.0813962	0.274	0.335	0.0478858
TOP1	2.70196e-06	-0.0938999	0.443	0.517	0.0482137
ACACB	2.71044e-06	-0.0733009	0.138	0.181	0.0483651
KIAA1147	2.75025e-06	-0.0626849	0.118	0.158	0.0490754
GLS	2.75409e-06	0.221371	0.428	0.403	0.049144
DENND6B	2.78813e-06	-0.0692574	0.077	0.11	0.0497514
TSPAN3	2.79644e-06	-0.0824834	0.264	0.323	0.0498997
CHAC2	2.81209e-06	-0.0659338	0.07	0.102	0.0501789
AKR1A1	2.82584e-06	-0.0676898	0.149	0.195	0.0504243
TSPAN9	2.85483e-06	-0.0804895	0.086	0.12	0.0509415
DOCK4	2.87206e-06	-0.0845077	0.2	0.252	0.0512491
FSD1L	2.89393e-06	-0.0728413	0.402	0.475	0.0516393
TRAPPC4	2.90526e-06	0.211881	0.159	0.127	0.0518415
WWC1	2.9082e-06	-0.0782079	0.2	0.252	0.051894
DUS2	2.91456e-06	-0.0685847	0.102	0.14	0.0520073
GTDC1	2.97997e-06	-0.0874964	0.312	0.374	0.0531746
MED12L	2.98681e-06	-0.0548345	0.271	0.332	0.0532966
REXO4	2.99356e-06	-0.0604839	0.076	0.109	0.0534171
RRP1B	2.99967e-06	-0.0705796	0.212	0.264	0.0535261
PHLDB3	3.01225e-06	-0.0708954	0.073	0.105	0.0537505
GBAS	3.03562e-06	-0.0403002	0.329	0.399	0.0541676
KATNBL1	3.05288e-06	-0.0995974	0.52	0.6	0.0544757
MORN1	3.08695e-06	-0.0652931	0.089	0.124	0.0550836
TMEM93	3.10667e-06	0.214862	0.178	0.146	0.0554354
SCGB2B2	3.10965e-06	-0.0792385	0.144	0.188	0.0554886
BRD7	3.15872e-06	-0.0995239	0.23	0.282	0.0563641
STOX2	3.21184e-06	-0.0952155	0.612	0.685	0.0573121
ACOT7	3.22024e-06	-0.0766887	0.133	0.174	0.057462
ASH2L	3.2256e-06	-0.106337	0.189	0.237	0.0575576
AP1B1	3.22986e-06	-0.074923	0.107	0.145	0.0576336
SPAG16	3.24698e-06	-0.0988105	0.277	0.335	0.0579391
PBX3	3.26277e-06	-0.0856673	0.613	0.694	0.0582209
MOB4	3.34008e-06	0.173148	0.134	0.102	0.0596004
MPP7	3.36726e-06	-0.0816763	0.08	0.113	0.0600855
F2R	3.39153e-06	-0.0932047	0.131	0.171	0.0605185
SMU1	3.41827e-06	-0.0652569	0.12	0.16	0.0609956
SAFB	3.42602e-06	-0.0679492	0.293	0.357	0.0611339
BLVRA	3.4888e-06	-0.0407724	0.093	0.13	0.0622542
CD151	3.54918e-06	-0.0739424	0.108	0.145	0.0633316
UBR2	3.58835e-06	-0.0969509	0.328	0.389	0.0640306
RP3-461F17.3	3.60775e-06	-0.0785184	0.073	0.105	0.0643767
ZNF680	3.61053e-06	-0.0676264	0.137	0.18	0.0644263
RNF121	3.61821e-06	-0.078087	0.178	0.227	0.0645633
SFRP4	3.6377e-06	-0.0485915	0.088	0.124	0.0649111
AGPS	3.64187e-06	-0.0670683	0.249	0.307	0.0649856
PTK2	3.6458e-06	-0.0923624	0.84	0.9	0.0650557
GSTCD	3.64769e-06	-0.0900023	0.273	0.332	0.0650893
DNAJC13	3.66747e-06	-0.0794108	0.235	0.289	0.0654424
PKN2	3.69145e-06	-0.0749561	0.656	0.734	0.0658702
SOD1	3.70383e-06	0.231291	0.301	0.269	0.0660911
CD320	3.72191e-06	-0.0514225	0.117	0.158	0.0664138
APIP	3.73983e-06	-0.0776221	0.208	0.26	0.0667336
NRCAM	3.8034e-06	0.218816	0.531	0.514	0.0678678
ERBB2	3.82254e-06	-0.076717	0.072	0.103	0.0682094
RAD54L2	3.86747e-06	-0.0927254	0.267	0.322	0.069011
GCFC2	3.90143e-06	0.205293	0.374	0.343	0.0696171
TERF1	3.97742e-06	-0.0859276	0.202	0.251	0.0709732
RAPGEF2	4.04922e-06	0.156951	0.635	0.634	0.0722544
TUBB6	4.09389e-06	-0.0622956	0.225	0.28	0.0730513
SLC25A40	4.12521e-06	-0.0837013	0.153	0.196	0.0736103
RIF1	4.1332e-06	-0.0646116	0.412	0.49	0.0737528
GLMN	4.14861e-06	-0.0902752	0.317	0.38	0.0740277
UCK2	4.14907e-06	0.229799	0.367	0.339	0.074036
SLC4A10	4.17863e-06	-0.133883	0.356	0.416	0.0745634
LRRC4B	4.17878e-06	-0.0678555	0.204	0.256	0.0745662
ST7	4.19178e-06	-0.0833631	0.341	0.411	0.074798
FBXO16	4.19579e-06	-0.0894255	0.187	0.236	0.0748697
DBN1	4.21386e-06	-0.0794615	0.158	0.203	0.0751922
KIF2A	4.21618e-06	0.201027	0.544	0.535	0.0752335
TEX10	4.23191e-06	-0.057499	0.219	0.273	0.0755143
THOC1	4.27515e-06	-0.0883369	0.352	0.414	0.0762857
BCAT2	4.30416e-06	-0.0640396	0.097	0.133	0.0768035
ASTN2	4.30471e-06	-0.0652709	0.306	0.368	0.0768133
SUN1	4.36597e-06	-0.0768282	0.276	0.335	0.0779063
SLCO3A1	4.38189e-06	-0.113136	0.194	0.24	0.0781904
PPIL2	4.38228e-06	-0.0725435	0.184	0.233	0.0781975
GALNT7	4.43676e-06	-0.0894348	0.271	0.329	0.0791695
PARP11	4.44207e-06	-0.0497695	0.209	0.261	0.0792644
SENP1	4.4461e-06	-0.086466	0.149	0.192	0.0793362
FCHSD2	4.46008e-06	-0.105359	0.691	0.751	0.0795856
ZNF529	4.53895e-06	0.236352	0.359	0.332	0.080993
DMRTA2	4.54626e-06	-0.0739085	0.22	0.274	0.0811235
NIPSNAP1	4.54664e-06	-0.0414947	0.131	0.173	0.0811303
UNKL	4.55662e-06	-0.0681758	0.12	0.16	0.0813084
MAST1	4.60351e-06	-0.0602836	0.15	0.194	0.082145
SRRM2	4.62721e-06	-0.0865785	0.493	0.575	0.082568
FAM168B	4.63494e-06	-0.0683973	0.271	0.332	0.082706
CALM3	4.66045e-06	0.221669	0.28	0.247	0.0831611
ST3GAL6	4.69318e-06	-0.0686498	0.264	0.325	0.0837452
CDR2	4.74798e-06	-0.0789887	0.178	0.224	0.0847229
DDX10	4.78506e-06	0.223507	0.371	0.344	0.0853846
FAM175B	4.79573e-06	-0.0758918	0.126	0.166	0.085575
MTFR1	4.81083e-06	-0.0827226	0.413	0.485	0.0858445
ENPEP	4.81731e-06	-0.0729576	0.165	0.21	0.0859601
NBPF19	4.87212e-06	-0.0728541	0.294	0.355	0.0869381
BTBD7	4.88919e-06	0.223027	0.406	0.379	0.0872427
CDC42EP4	4.89381e-06	0.194605	0.177	0.144	0.0873252
PUS7	4.92768e-06	-0.0778646	0.166	0.211	0.0879296
MAP1LC3A	4.93686e-06	-0.0736688	0.164	0.21	0.0880934
UEVLD	4.9619e-06	-0.0819082	0.15	0.193	0.0885402
CCNT1	5.08209e-06	-0.0709166	0.133	0.174	0.0906848
GALNT18	5.10717e-06	-0.0536178	0.075	0.107	0.0911323
TAGLN2	5.15126e-06	0.162833	0.101	0.074	0.0919191
SMARCB1	5.18292e-06	-0.0633171	0.222	0.277	0.0924841
PMS2	5.22439e-06	-0.0708986	0.08	0.113	0.0932241
[truncated: 4,969 more rows]

## Sheet: ENs
	p_val	avg_log2FC	pct.1	pct.2	p_val_adj
ARMC9	0	-0.486578	0.486	0.647	0
BAIAP2L1	0	0.421947	0.97	0.919	0
BASP1	0	0.366017	0.915	0.866	0
CNR1	0	0.569988	0.459	0.305	0
CSMD2	0	0.594793	0.595	0.43	0
DCC	0	-0.483296	0.938	0.964	0
EBF2	0	-1.08262	0.091	0.253	0
EEF1A1	0	0.366134	0.979	0.951	0
EIF1	0	0.444576	0.75	0.63	0
EYA2	0	-0.977823	0.132	0.286	0
FABP7	0	0.595197	0.529	0.345	0
FOXP1	0	0.517409	0.496	0.277	0
HIST1H4C	0	-1.046	0.338	0.633	0
HMGCS1	0	0.420986	0.742	0.624	0
OOEP	0	-0.491204	0.8	0.917	0
PKIB	0	-1.08251	0.085	0.305	0
RBFOX1	0	-2.20132	0.028	0.206	0
RPL15	0	0.400638	0.957	0.904	0
RPL41	0	-0.476685	0.861	0.95	0
RPL7	0	0.616446	0.865	0.712	0
SHISA6	0	-1.80976	0.016	0.251	0
SLC7A11	0	0.481668	0.122	0.029	0
SOX11	0	-0.782058	0.3	0.497	0
TMC7	0	-0.579036	0.128	0.285	0
TRIM36	0	-0.506597	0.072	0.209	0
TTR	0	0.876463	0.704	0.441	0
TUBB2B	0	0.586305	0.921	0.832	0
RPL14	6.14074e-308	0.384859	0.901	0.824	1.09575e-303
TTN	2.36121e-302	0.480802	0.203	0.086	4.21334e-298
TUBB2A	1.37041e-294	0.467044	0.647	0.52	2.44536e-290
DLG2	3.37464e-294	0.398549	0.901	0.84	6.02171e-290
PUS7L	1.74068e-290	0.456537	0.234	0.11	3.10606e-286
MARCKS	1.11337e-287	0.432216	0.749	0.634	1.98669e-283
ATP5E	7.34371e-280	-0.492378	0.175	0.319	1.31041e-275
MTHFD1L	1.49842e-279	0.561839	0.383	0.244	2.67378e-275
TUBA1A	3.48422e-260	0.242099	0.985	0.979	6.21725e-256
CTNNA2	4.34525e-258	-0.375368	0.88	0.905	7.75366e-254
RPS8	4.46206e-254	-0.433267	0.594	0.722	7.96209e-250
LRP4	3.74551e-253	-0.446628	0.118	0.238	6.68348e-249
PSAT1	1.69483e-250	0.508263	0.279	0.157	3.02426e-246
RPS15	6.13807e-247	-0.407187	0.6	0.737	1.09528e-242
FTH1	3.72447e-245	0.314606	0.893	0.821	6.64594e-241
MCF2L2	2.7991e-238	-0.464792	0.237	0.371	4.99472e-234
SMYD3	1.30076e-237	-0.363245	0.714	0.805	2.32107e-233
RPS2	7.4028e-236	0.299948	0.935	0.885	1.32096e-231
UBB	3.82865e-235	0.437617	0.631	0.506	6.83184e-231
IGFBP2	7.54389e-235	-0.468618	0.637	0.74	1.34613e-230
PDGFC	3.58977e-224	0.463355	0.618	0.505	6.40559e-220
PLEKHA7	1.01298e-221	-0.337003	0.805	0.892	1.80756e-217
CACNA2D1	7.32486e-220	-0.371642	0.796	0.876	1.30705e-215
IDI1	2.15484e-219	0.426769	0.476	0.346	3.84511e-215
KCNH7	3.15732e-219	-0.407779	0.819	0.88	5.63393e-215
RPLP0	3.31461e-219	0.352324	0.817	0.729	5.9146e-215
CFTR	4.93373e-218	-0.496684	0.195	0.317	8.80375e-214
C6orf10	1.92305e-217	0.362361	0.161	0.07	3.43148e-213
TMEM163	1.82532e-216	-0.463498	0.452	0.581	3.2571e-212
TMSB10	4.53082e-216	-0.36089	0.762	0.854	8.08479e-212
TMEM2	3.18817e-212	-0.446278	0.163	0.281	5.68897e-208
DSCAM	6.77345e-211	0.456689	0.627	0.511	1.20865e-206
RPL35	5.2988e-209	-0.405377	0.453	0.592	9.45518e-205
ASNS	2.11373e-207	0.436196	0.317	0.199	3.77175e-203
PRKCE	7.51253e-202	0.433258	0.537	0.424	1.34053e-197
UBC	2.73634e-199	0.354784	0.725	0.639	4.88272e-195
TRPC4AP	4.03474e-199	-0.388873	0.427	0.553	7.1996e-195
ZNF717	6.7061e-199	0.348183	0.162	0.074	1.19664e-194
SEZ6L	1.09736e-197	0.454533	0.319	0.203	1.95813e-193
ANKRD11	1.57766e-197	0.372803	0.711	0.632	2.81518e-193
SCG5	1.09566e-195	0.379561	0.597	0.492	1.95509e-191
COL9A3	4.17469e-194	-0.30001	0.034	0.108	7.44932e-190
EMX2	5.84457e-192	-0.403886	0.17	0.285	1.04291e-187
DSTN	4.06617e-190	0.396858	0.46	0.335	7.25567e-186
TRPM3	7.27624e-190	-0.569605	0.199	0.315	1.29837e-185
SCD	1.07033e-188	0.393452	0.46	0.34	1.90991e-184
RPL13A	1.32637e-188	0.427714	0.331	0.216	2.36678e-184
SEMA6D	1.55604e-187	-0.38902	0.585	0.687	2.7766e-183
FOXP2	2.72104e-186	-0.668649	0.065	0.149	4.85543e-182
RPS9	6.48036e-186	0.326253	0.863	0.794	1.15636e-181
ELOVL6	2.40336e-184	0.398297	0.601	0.502	4.28856e-180
RPLP1	4.95739e-184	-0.384335	0.281	0.41	8.84596e-180
MED13L	7.725e-182	0.273136	0.885	0.857	1.37845e-177
SEZ6L2	9.93304e-181	-0.379193	0.394	0.518	1.77245e-176
KTN1	1.11009e-180	-0.376019	0.303	0.425	1.98084e-176
EIF4EBP1	1.29196e-180	0.40929	0.274	0.168	2.30537e-176
RPS19	2.12802e-180	-0.326191	0.787	0.867	3.79724e-176
PLCB1	1.13777e-173	0.313036	0.805	0.718	2.03023e-169
GGACT	1.37236e-173	-0.362941	0.216	0.335	2.44884e-169
ATF4	4.45525e-170	0.368074	0.219	0.125	7.94994e-166
NRG1	4.56418e-169	-0.748514	0.336	0.455	8.14432e-165
SUB1	1.08899e-167	0.383268	0.57	0.465	1.94319e-163
NCAM2	6.30047e-165	-0.38371	0.448	0.571	1.12426e-160
DPYD	2.70102e-164	0.45664	0.512	0.411	4.81969e-160
ZNF532	7.86192e-163	-0.313331	0.592	0.693	1.40288e-158
EEF2	1.57376e-162	0.345967	0.643	0.546	2.80821e-158
H2AFZ	3.29663e-162	0.343989	0.716	0.624	5.88251e-158
PDE4B	1.59e-158	0.499952	0.418	0.316	2.83719e-154
CARS	2.24001e-158	0.372866	0.292	0.19	3.99707e-154
FABP5	6.33467e-157	0.40345	0.428	0.322	1.13036e-152
ATP9A	2.06756e-156	-0.370286	0.485	0.585	3.68935e-152
BRINP3	1.52319e-154	0.414988	0.406	0.296	2.71798e-150
TPT1	1.68039e-154	0.272763	0.842	0.772	2.99849e-150
KCNT2	2.24356e-153	0.30084	0.829	0.786	4.0034e-149
HECW2	4.23601e-153	-0.345886	0.393	0.509	7.55874e-149
RASGEF1B	8.61613e-153	0.559464	0.336	0.232	1.53746e-148
SLC7A5	6.96664e-151	0.330151	0.165	0.086	1.24313e-146
EPHA7	7.18874e-151	0.356775	0.607	0.514	1.28276e-146
C20orf194	7.90928e-150	0.292157	0.663	0.574	1.41133e-145
WWOX	2.26623e-149	-0.442337	0.436	0.536	4.04386e-145
THSD7A	9.01037e-148	-0.506894	0.672	0.716	1.60781e-143
CDK14	3.44046e-147	-0.387148	0.392	0.497	6.13916e-143
LMO3	2.89555e-145	0.534005	0.338	0.236	5.16682e-141
PCCA	1.60289e-144	-0.376534	0.4	0.506	2.86019e-140
GRIK2	5.23452e-143	0.382637	0.562	0.455	9.34048e-139
NFIA	4.63412e-142	-0.371615	0.982	0.957	8.26912e-138
ANKRD30BL	2.81318e-141	0.287778	0.107	0.046	5.01984e-137
SNRPB	6.22133e-139	0.37372	0.265	0.174	1.11013e-134
SRSF3	7.57786e-139	0.367087	0.426	0.325	1.35219e-134
BCL2L1	3.96743e-138	-0.327366	0.171	0.267	7.07949e-134
DOK6	2.01371e-137	-0.467531	0.587	0.666	3.59326e-133
MRPS26	4.40426e-137	0.339387	0.204	0.121	7.85897e-133
RPS3	5.6116e-137	0.242868	0.878	0.827	1.00133e-132
CSMD1	2.6601e-136	0.891098	0.234	0.15	4.74668e-132
ZBTB46	2.71763e-136	-0.322119	0.088	0.166	4.84935e-132
ARHGAP21	1.16176e-135	0.215741	0.841	0.79	2.07305e-131
PLXNA2	3.57155e-134	0.294446	0.686	0.594	6.37307e-130
BCHE	5.06401e-133	0.43325	0.326	0.233	9.03621e-129
CTNND2	1.14113e-132	-0.287412	0.834	0.888	2.03624e-128
NKAIN4	1.20045e-132	-0.292281	0.071	0.144	2.14209e-128
NRXN1	4.05319e-131	-0.222308	0.961	0.966	7.23252e-127
BNIP3	1.735e-130	-0.340147	0.172	0.265	3.09594e-126
TCF25	2.20022e-130	-0.297472	0.418	0.522	3.92608e-126
RSL24D1	3.92226e-130	0.345078	0.312	0.217	6.99888e-126
EFNA5	1.62828e-128	-0.456454	0.234	0.332	2.9055e-124
RPL29	3.43346e-128	0.20664	0.958	0.917	6.12667e-124
RALGAPA2	3.38574e-127	0.305395	0.544	0.45	6.04151e-123
RBM39	3.54204e-127	-0.292441	0.509	0.608	6.32041e-123
NACA	5.86271e-127	0.334372	0.277	0.187	1.04614e-122
DLGAP2	2.19615e-126	0.415377	0.382	0.288	3.9188e-122
RNF24	6.58998e-126	0.323423	0.542	0.449	1.17592e-121
NTS	9.15309e-126	-0.436498	0.137	0.226	1.63328e-121
FAM19A1	2.9104e-125	0.438368	0.106	0.049	5.19332e-121
N4BP2L2	8.77353e-124	0.241645	0.783	0.73	1.56555e-119
MSMO1	1.95496e-123	0.291629	0.642	0.57	3.48843e-119
SORBS2	8.25418e-123	-0.292654	0.679	0.762	1.47288e-118
SLC25A3	1.06306e-122	0.336544	0.524	0.432	1.89693e-118
TFDP2	1.25983e-122	-0.303841	0.537	0.632	2.24804e-118
RTN4	5.76038e-122	0.22576	0.825	0.794	1.02788e-117
TRPM4	1.2944e-121	-0.26383	0.058	0.122	2.30973e-117
GAPDH	2.64027e-121	-0.265008	0.709	0.781	4.71131e-117
CDH11	1.10207e-120	0.378714	0.25	0.165	1.96653e-116
MRFAP1	1.75809e-119	0.342574	0.332	0.239	3.13713e-115
ARFGEF2	8.66187e-119	-0.331667	0.236	0.326	1.54562e-114
RPS23	1.61475e-118	-0.265812	0.666	0.753	2.88137e-114
ZNF280D	2.5166e-118	0.306472	0.229	0.147	4.49062e-114
CDH20	5.19926e-118	0.356231	0.37	0.275	9.27757e-114
SERF2	6.79663e-118	-0.286093	0.397	0.505	1.21279e-113
RPL10A	3.7287e-117	0.290149	0.697	0.619	6.65349e-113
FHIT	2.72685e-116	-0.392207	0.109	0.185	4.86579e-112
KIRREL3	6.90792e-116	0.421185	0.388	0.295	1.23265e-111
ATRNL1	1.0407e-115	-0.293635	0.564	0.65	1.85702e-111
NEK11	1.23974e-115	0.290528	0.177	0.104	2.21219e-111
SLC7A1	5.8942e-115	0.308438	0.211	0.134	1.05176e-110
ACAT2	1.39807e-114	0.327145	0.336	0.247	2.49471e-110
COL6A2	3.38043e-113	-0.268404	0.078	0.145	6.03205e-109
RGS7	3.71363e-112	-0.241509	0.602	0.701	6.6266e-108
P4HA1	8.16479e-112	-0.471483	0.253	0.338	1.45692e-107
RGS16	9.46122e-112	0.274515	0.116	0.058	1.68826e-107
RTN3	2.83956e-111	0.221261	0.822	0.789	5.06691e-107
PCLO	6.7518e-111	-0.288065	0.687	0.762	1.20479e-106
CHD6	3.12493e-110	-0.292801	0.448	0.538	5.57613e-106
ST6GALNAC3	6.22966e-109	-0.310108	0.546	0.634	1.11162e-104
RPL13	8.98377e-109	0.206123	0.913	0.871	1.60306e-104
MTHFD2	1.53939e-108	0.292564	0.16	0.094	2.7469e-104
GABRG3	1.7165e-108	0.362396	0.462	0.373	3.06292e-104
FAU	6.262e-108	-0.278143	0.415	0.521	1.11739e-103
KCNIP4	1.02687e-106	-1.18075	0.388	0.464	1.83234e-102
HN1	1.14929e-106	0.253799	0.746	0.683	2.0508e-102
CSNK2A1	1.79993e-106	0.295437	0.422	0.332	3.2118e-102
STMN1	2.01774e-106	0.228056	0.863	0.817	3.60046e-102
RPL32	2.63657e-106	-0.256529	0.715	0.793	4.70469e-102
MAML3	7.4929e-105	-0.340965	0.733	0.778	1.33703e-100
HIP1	1.77284e-104	-0.29706	0.38	0.474	3.16346e-100
PEBP1	3.17872e-104	0.294747	0.577	0.493	5.67211e-100
RPL35A	4.81436e-104	-0.270072	0.437	0.539	8.59074e-100
LARS	2.47107e-103	0.30675	0.379	0.294	4.40938e-99
STMN4	3.65108e-103	0.308566	0.415	0.329	6.51499e-99
ELOB	5.04034e-103	-0.25256	0.114	0.188	8.99398e-99
PKIG	2.12213e-102	-0.278882	0.149	0.228	3.78673e-98
HIST1H1D	2.72829e-102	-0.256513	0.094	0.161	4.86836e-98
HIST1H2AC	3.41908e-102	-0.341156	0.058	0.115	6.101e-98
RHOF	3.87242e-102	-0.282704	0.291	0.381	6.90994e-98
TSPO	4.44646e-101	0.321356	0.235	0.159	7.93426e-97
FOXG1	8.45542e-101	-0.344178	0.586	0.646	1.50878e-96
RNASE10	1.59282e-100	-0.200572	0.047	0.1	2.84223e-96
NOL4L	1.65339e-100	-0.286754	0.204	0.288	2.95032e-96
CELF4	2.41174e-100	-0.327311	0.422	0.51	4.30351e-96
SFPQ	2.48571e-100	0.29094	0.497	0.418	4.43549e-96
SLC4A10	3.10331e-100	-0.321649	0.778	0.823	5.53755e-96
ENO1	3.39253e-100	-0.292207	0.288	0.377	6.05364e-96
NNAT	2.40681e-99	-0.311495	0.457	0.543	4.29471e-95
CNTNAP3B	1.53159e-98	0.294378	0.393	0.307	2.73296e-94
PRKG1	4.17685e-98	0.389026	0.433	0.349	7.45318e-94
DGKG	4.63243e-98	0.286053	0.184	0.116	8.26611e-94
CYCS	9.15347e-98	0.307134	0.311	0.229	1.63335e-93
ANKRD44	1.27643e-97	0.245945	0.758	0.705	2.27767e-93
ACTG1	1.33276e-97	0.193762	0.909	0.883	2.37817e-93
POLR2L	1.94604e-97	-0.270283	0.115	0.186	3.47251e-93
IARS	2.78342e-97	0.290942	0.459	0.376	4.96674e-93
C4orf47	3.38316e-97	-0.261012	0.078	0.14	6.03691e-93
DLGAP1	1.06366e-96	0.172824	0.936	0.879	1.89799e-92
LIN7A	1.09048e-96	0.313785	0.479	0.398	1.94585e-92
GARS	2.45815e-96	0.297934	0.235	0.161	4.38632e-92
COMT	5.1862e-96	0.267075	0.238	0.161	9.25425e-92
PHYHIPL	5.99403e-96	-0.275639	0.15	0.225	1.06957e-91
NCKAP5	4.03108e-95	0.223507	0.684	0.594	7.19307e-91
HMGCR	9.11407e-95	0.288597	0.487	0.408	1.62632e-90
PANK2	1.57688e-94	0.296435	0.325	0.244	2.81379e-90
PRPF6	2.3465e-94	-0.283343	0.18	0.258	4.18709e-90
PDK1	5.73075e-94	-0.304622	0.082	0.142	1.02259e-89
YARS	7.26944e-94	0.299907	0.342	0.26	1.29716e-89
MKRN3	8.03928e-94	-0.311434	0.261	0.343	1.43453e-89
SLC24A2	1.13771e-93	0.270664	0.547	0.457	2.03014e-89
CLIC4	1.89593e-93	0.337633	0.342	0.263	3.38309e-89
TRANK1	2.0397e-93	0.239491	0.144	0.085	3.63963e-89
FDPS	4.90406e-93	0.277432	0.533	0.455	8.75081e-89
CIRBP	5.86952e-93	0.287939	0.509	0.428	1.04736e-88
SYT16	6.19143e-93	-0.29421	0.329	0.415	1.1048e-88
VPS37B	1.17672e-92	0.198179	0.114	0.061	2.09974e-88
NCOA6	9.85161e-92	-0.254374	0.446	0.531	1.75792e-87
PBX1	1.247e-91	0.287858	0.789	0.771	2.22515e-87
TNRC6C	5.65985e-91	-0.290466	0.605	0.676	1.00994e-86
KALRN	6.74935e-91	-0.2531	0.709	0.767	1.20435e-86
RYR2	7.03749e-91	0.33972	0.281	0.205	1.25577e-86
COX7C	8.84468e-91	-0.262417	0.163	0.238	1.57825e-86
TBC1D19	2.02986e-90	-0.240783	0.539	0.619	3.62209e-86
NTRK3	3.36598e-90	0.342104	0.477	0.4	6.00625e-86
RPL4	1.19987e-89	0.262168	0.609	0.538	2.14104e-85
MBNL1	2.62326e-89	0.280056	0.459	0.38	4.68095e-85
HFM1	4.36666e-89	-0.340991	0.245	0.325	7.79186e-85
KCNH8	4.81158e-89	-0.297281	0.293	0.378	8.58578e-85
DDIT3	6.96263e-89	0.272568	0.144	0.086	1.24241e-84
ATP2B4	8.92967e-89	0.266985	0.487	0.409	1.59341e-84
GABRB3	3.67795e-88	-0.231974	0.578	0.665	6.56293e-84
ASIC2	4.35523e-87	0.468506	0.176	0.115	7.77147e-83
IMMP2L	6.8991e-87	-0.289002	0.538	0.608	1.23108e-82
EIF1B	1.29128e-86	0.288365	0.425	0.345	2.30417e-82
CNTNAP2	1.8881e-86	0.266918	0.873	0.836	3.36912e-82
CHCHD3	4.06299e-86	0.208143	0.758	0.717	7.25e-82
HSD17B12	2.34686e-85	0.250055	0.647	0.595	4.18774e-81
CHD2	3.60021e-85	-0.275044	0.37	0.452	6.42421e-81
NCAM1	1.10052e-84	0.167408	0.9	0.884	1.96377e-80
GRIA1	1.1202e-84	0.181311	0.852	0.775	1.99888e-80
DDX10	1.8095e-84	0.282683	0.363	0.285	3.22888e-80
PKIA	3.25067e-84	-0.268934	0.322	0.406	5.80049e-80
OST4	4.34933e-84	-0.240164	0.123	0.191	7.76095e-80
ZFP64	4.79121e-84	-0.252138	0.149	0.218	8.54944e-80
VASH2	6.09856e-84	0.243483	0.183	0.119	1.08823e-79
ZNF536	1.64061e-83	-0.301823	0.377	0.459	2.9275e-79
TXNRD1	2.76538e-83	0.143313	0.976	0.949	4.93454e-79
ANO4	3.74636e-83	0.282237	0.223	0.155	6.685e-79
NR4A3	3.87724e-83	0.233749	0.141	0.085	6.91854e-79
TOMM7	4.52353e-83	-0.248904	0.191	0.267	8.0718e-79
MDK	1.12064e-82	-0.232237	0.171	0.247	1.99966e-78
GDAP1	1.13371e-82	-0.279257	0.365	0.447	2.02299e-78
UBE2S	1.91438e-82	0.291889	0.319	0.245	3.41601e-78
TBR1	3.90949e-82	-0.242546	0.127	0.192	6.97609e-78
ITCH	1.29877e-81	-0.242892	0.557	0.626	2.31752e-77
MGST1	1.88691e-81	0.363699	0.332	0.257	3.367e-77
XPR1	1.92328e-81	0.261071	0.683	0.642	3.4319e-77
MANBA	2.63526e-81	-0.253616	0.133	0.198	4.70236e-77
PAM	3.31357e-81	-0.301376	0.515	0.583	5.91273e-77
CPNE1	1.60124e-80	-0.243375	0.125	0.189	2.85726e-76
KLHL32	1.91893e-80	-0.271551	0.091	0.148	3.42413e-76
SPECC1	2.69623e-80	-0.259704	0.107	0.168	4.81116e-76
GRIP1	2.76412e-80	-0.209483	0.859	0.873	4.93229e-76
EPHA4	3.12525e-80	0.303548	0.477	0.407	5.5767e-76
SDK1	6.79738e-80	0.339072	0.673	0.629	1.21292e-75
NINL	7.11175e-80	0.260638	0.368	0.291	1.26902e-75
RPS25	1.19686e-79	-0.238051	0.301	0.386	2.13567e-75
DSCAML1	1.50115e-79	0.248283	0.567	0.497	2.67866e-75
ERH	1.56033e-79	0.269053	0.483	0.407	2.78426e-75
CCSER1	1.59941e-79	-0.346118	0.968	0.963	2.85398e-75
SH3D19	2.18101e-79	-0.258598	0.197	0.269	3.89179e-75
XKR4	3.3963e-79	0.282674	0.53	0.46	6.06036e-75
EYS	5.08469e-79	-0.329661	0.148	0.214	9.07311e-75
RALGAPB	1.31672e-78	-0.24998	0.242	0.317	2.34956e-74
ANTXR2	1.83165e-78	0.336884	0.243	0.177	3.2684e-74
TPM1	3.53133e-78	-0.24648	0.233	0.31	6.3013e-74
KIAA1958	3.57673e-78	-0.303436	0.261	0.336	6.38232e-74
PHF20	4.10287e-78	-0.24489	0.437	0.515	7.32117e-74
EPB41L1	4.18586e-78	-0.263855	0.174	0.241	7.46926e-74
SQLE	7.33663e-78	0.21034	0.705	0.655	1.30915e-73
DLL3	8.4864e-78	-0.233013	0.083	0.139	1.51431e-73
LYST	8.5517e-78	-0.248949	0.313	0.392	1.52597e-73
FAM189A1	1.30135e-77	0.323747	0.301	0.232	2.32212e-73
ACSM6	1.9449e-77	0.253847	0.225	0.158	3.47048e-73
RPS6	5.75353e-77	0.25077	0.639	0.575	1.02666e-72
GPM6A	7.0347e-77	-0.154734	0.939	0.95	1.25527e-72
MACROD2	7.72265e-77	0.18966	0.756	0.686	1.37803e-72
SLC23A2	1.19641e-76	0.259889	0.357	0.282	2.13487e-72
SULF2	1.81995e-76	-0.356125	0.232	0.305	3.24752e-72
KDM7A	2.82346e-76	-0.232026	0.102	0.16	5.03819e-72
SLC16A9	3.80758e-76	-0.246481	0.183	0.252	6.79424e-72
RAPGEF2	3.83066e-76	0.187315	0.761	0.721	6.83544e-72
TM9SF4	6.53931e-76	-0.24416	0.202	0.273	1.16687e-71
HIP1R	1.29173e-75	-0.228841	0.133	0.196	2.30496e-71
AGAP1	1.30297e-75	-0.198961	0.762	0.825	2.32503e-71
SLC9A8	1.5564e-75	-0.242142	0.142	0.206	2.77724e-71
RP11-701H24.9	2.46848e-75	0.235821	0.522	0.454	4.40475e-71
SKP1	5.24063e-75	0.260305	0.53	0.459	9.35138e-71
FRMD4B	7.79566e-75	0.282305	0.572	0.502	1.39106e-70
GOLGA8A	1.06596e-74	-0.254359	0.281	0.355	1.9021e-70
MAGI2	1.22713e-74	-0.196829	0.777	0.829	2.1897e-70
TMEM230	1.3041e-74	0.258119	0.28	0.21	2.32704e-70
PCNA	1.43833e-74	0.240419	0.126	0.076	2.56655e-70
SOX5	2.28679e-74	0.143556	0.95	0.914	4.08055e-70
SHISA9	4.71938e-74	0.319199	0.144	0.091	8.42127e-70
KIAA0319	8.54936e-74	0.233689	0.156	0.101	1.52555e-69
KLF12	1.88865e-73	-0.309257	0.449	0.522	3.37011e-69
NAV1	2.05171e-73	-0.249795	0.605	0.673	3.66108e-69
H3F3B	2.61978e-73	0.165834	0.882	0.842	4.67474e-69
CNTNAP5	2.77434e-73	-0.416878	0.161	0.225	4.95054e-69
QKI	5.77055e-73	0.243228	0.676	0.624	1.0297e-68
RUNX1T1	1.45626e-72	0.223144	0.699	0.64	2.59855e-68
PRICKLE2	1.5502e-72	0.275078	0.188	0.129	2.76618e-68
DDX5	1.76159e-72	-0.214086	0.55	0.623	3.14339e-68
PAK7	7.27632e-72	0.241458	0.458	0.381	1.29839e-67
SLC22A15	9.3891e-72	-0.251951	0.125	0.183	1.67539e-67
LSS	1.31222e-71	0.28671	0.374	0.307	2.34152e-67
PTGES3	1.34431e-71	0.250404	0.485	0.414	2.3988e-67
EIF3E	7.44923e-71	0.265381	0.316	0.248	1.32924e-66
GABRB2	7.92844e-71	0.27728	0.201	0.141	1.41475e-66
SLC13A3	9.72447e-71	0.253358	0.383	0.311	1.73523e-66
UQCC1	2.23806e-70	-0.259988	0.285	0.355	3.9936e-66
CD24	4.63442e-70	-0.25232	0.226	0.294	8.26966e-66
IGFBP5	9.33453e-70	0.222393	0.284	0.215	1.66565e-65
CDK6	9.42281e-70	0.28235	0.121	0.074	1.68141e-65
DDX18	1.45888e-69	-0.23618	0.267	0.342	2.60323e-65
PTPRA	2.16395e-69	0.200789	0.635	0.569	3.86136e-65
GLDC	2.17961e-69	-0.22492	0.188	0.257	3.88929e-65
MAML2	2.88738e-69	-0.29132	0.209	0.28	5.15224e-65
SH3GL2	3.65171e-69	0.233062	0.452	0.378	6.51612e-65
DNAH17	5.7255e-69	0.203411	0.124	0.076	1.02166e-64
LRRC75A	6.32537e-69	0.255098	0.24	0.177	1.1287e-64
KDM3A	6.35646e-69	-0.254937	0.114	0.17	1.13425e-64
CBFA2T2	6.51116e-69	-0.260846	0.575	0.642	1.16185e-64
CADM1	1.31112e-68	0.16873	0.856	0.838	2.33957e-64
KHDRBS3	1.36495e-68	-0.237546	0.079	0.13	2.43562e-64
TASP1	2.35405e-68	0.244649	0.335	0.265	4.20056e-64
CHN1	2.52806e-68	-0.255407	0.259	0.33	4.51106e-64
XRN2	4.07626e-68	0.240193	0.279	0.212	7.27368e-64
TARS	4.40337e-68	0.23109	0.171	0.116	7.85737e-64
GNPTAB	5.31826e-68	-0.238129	0.292	0.364	9.4899e-64
PBX3	7.05574e-68	-0.4516	0.182	0.244	1.25903e-63
CLASP2	1.1008e-67	0.133484	0.928	0.923	1.96427e-63
MYT1L	2.54139e-67	-0.195403	0.763	0.8	4.53486e-63
PCDH9	3.50775e-67	-0.393309	0.776	0.786	6.25922e-63
XPO5	3.80484e-67	0.262273	0.317	0.251	6.78936e-63
CDH4	2.9945e-66	-0.363979	0.473	0.527	5.34338e-62
TPST1	3.77462e-66	-0.24865	0.467	0.537	6.73543e-62
TSPYL1	4.44524e-66	0.187809	0.105	0.062	7.93209e-62
XPO1	7.59455e-66	-0.22017	0.532	0.598	1.35517e-61
CCND2	8.85747e-66	0.241817	0.524	0.462	1.58053e-61
TMEM179	9.01467e-66	0.178694	0.123	0.075	1.60858e-61
PRPF4B	9.67613e-66	-0.217334	0.32	0.392	1.72661e-61
LETMD1	1.17967e-65	0.198619	0.139	0.09	2.105e-61
LRCH1	1.62552e-65	0.24836	0.545	0.489	2.90059e-61
BCAS4	1.6537e-65	-0.197587	0.097	0.15	2.95087e-61
ALKBH3	2.04773e-65	0.174708	0.101	0.058	3.65397e-61
DNAH14	3.56424e-65	-0.26292	0.256	0.325	6.36004e-61
BRK1	6.77018e-65	0.254822	0.367	0.299	1.20807e-60
MVD	8.48715e-65	0.250698	0.389	0.322	1.51445e-60
TOGARAM1	9.0053e-65	-0.21778	0.266	0.337	1.60691e-60
ITPA	1.11988e-64	0.215024	0.134	0.086	1.99832e-60
ERC2	2.63168e-64	-0.191868	0.697	0.759	4.69598e-60
COX7A2L	3.10398e-64	0.250192	0.355	0.287	5.53874e-60
UBAP2	5.55183e-64	0.229725	0.454	0.386	9.90669e-60
MYT1	9.28741e-64	-0.227803	0.147	0.207	1.65725e-59
CDKN2D	1.67753e-63	0.225365	0.233	0.171	2.99338e-59
TSPAN18	1.68011e-63	0.249846	0.519	0.46	2.99799e-59
SLC43A2	2.01073e-63	-0.211312	0.138	0.196	3.58795e-59
RNMT	2.94063e-63	-0.221851	0.388	0.461	5.24726e-59
PSD3	3.52418e-63	-0.235559	0.658	0.717	6.28855e-59
CMTM4	4.1525e-63	-0.223014	0.146	0.204	7.40972e-59
SPDYE2	4.23938e-63	-0.210156	0.318	0.389	7.56475e-59
TSC22D1	5.02696e-63	0.20556	0.661	0.618	8.97011e-59
EIF4A2	6.31897e-63	0.23665	0.372	0.304	1.12756e-58
PHGDH	6.64573e-63	0.248406	0.237	0.177	1.18586e-58
EVC	9.13666e-63	-0.224132	0.157	0.218	1.63035e-58
RPL36	1.8192e-62	-0.220293	0.329	0.407	3.24618e-58
DCTN3	2.05053e-62	0.263378	0.277	0.215	3.65897e-58
DIDO1	3.47908e-62	-0.22841	0.274	0.341	6.20806e-58
RPL6	6.76012e-62	0.218121	0.657	0.599	1.20628e-57
SNAP25	1.29786e-61	0.21599	0.389	0.318	2.3159e-57
ASAP2	1.34473e-61	0.227495	0.535	0.474	2.39954e-57
PPDPF	1.4937e-61	-0.203692	0.194	0.26	2.66536e-57
BAHCC1	1.87962e-61	-0.190844	0.081	0.129	3.35399e-57
ANO10	2.04874e-61	-0.211423	0.474	0.547	3.65578e-57
CFLAR	3.73004e-61	0.183456	0.157	0.106	6.65588e-57
CALM1	9.92768e-61	0.223637	0.485	0.416	1.7715e-56
PRMT8	1.12628e-60	-0.291605	0.074	0.119	2.00973e-56
ERP29	1.2645e-60	0.242435	0.409	0.344	2.25637e-56
TRAPPC4	1.69529e-60	0.229241	0.187	0.132	3.02508e-56
COX7A2	3.25314e-60	-0.186098	0.245	0.317	5.8049e-56
FGFBP3	5.57903e-60	0.25447	0.256	0.197	9.95522e-56
COPA	7.45036e-60	-0.221893	0.319	0.386	1.32944e-55
DYNC2H1	1.52055e-59	-0.214055	0.158	0.217	2.71327e-55
MLLT3	1.68346e-59	0.216137	0.662	0.624	3.00397e-55
SPATA6	1.85511e-59	-0.180566	0.091	0.14	3.31026e-55
PPME1	3.28509e-59	-0.221041	0.265	0.33	5.86191e-55
STAT3	3.29871e-59	-0.225977	0.199	0.261	5.88623e-55
NAPB	4.01673e-59	0.190276	0.144	0.096	7.16746e-55
STAG1	5.40244e-59	-0.196981	0.536	0.604	9.64011e-55
TBC1D5	8.59095e-59	-0.200992	0.541	0.608	1.53297e-54
ITGB8	1.13304e-58	-0.210851	0.491	0.563	2.0218e-54
BCAS3	1.41065e-58	-0.195577	0.602	0.671	2.51717e-54
HMGB2	1.86088e-58	0.244967	0.352	0.289	3.32056e-54
MAP4K4	2.134e-58	-0.259509	0.725	0.775	3.80792e-54
PRR16	2.49545e-58	0.299638	0.196	0.141	4.45288e-54
TOMM20	2.77053e-58	0.237638	0.431	0.367	4.94373e-54
BRD9	3.41676e-58	-0.191293	0.199	0.26	6.09687e-54
TUBA1B	5.30781e-58	0.196304	0.758	0.725	9.47125e-54
FOCAD	7.40184e-58	-0.207673	0.479	0.546	1.32079e-53
IGF2BP2	7.67551e-58	0.141749	0.884	0.876	1.36962e-53
PCSK5	8.43672e-58	-0.228632	0.082	0.127	1.50545e-53
SLC22A23	8.69167e-58	-0.309975	0.597	0.648	1.55094e-53
KDM5B	1.47304e-57	-0.185872	0.592	0.661	2.62849e-53
STARD9	1.89003e-57	-0.210172	0.155	0.213	3.37256e-53
NAA20	2.21954e-57	0.193207	0.142	0.095	3.96055e-53
CRLS1	2.3328e-57	0.196207	0.13	0.086	4.16264e-53
FAT4	3.40098e-57	0.215571	0.555	0.498	6.0687e-53
MPC2	3.79292e-57	0.235604	0.207	0.152	6.76808e-53
COX5B	3.87298e-57	-0.174834	0.182	0.246	6.91095e-53
B2M	4.30692e-57	0.261384	0.28	0.221	7.68526e-53
EPS15	5.83857e-57	0.230001	0.326	0.264	1.04183e-52
CDKAL1	9.07171e-57	-0.342288	0.62	0.669	1.61876e-52
FGFR3	1.00241e-56	0.220452	0.153	0.106	1.7887e-52
OGFR	1.27924e-56	-0.180544	0.093	0.141	2.28268e-52
CNKSR3	1.92406e-56	0.190711	0.104	0.064	3.43328e-52
PPA1	2.13109e-56	0.22043	0.497	0.436	3.80271e-52
RPS3A	2.13398e-56	0.25087	0.447	0.384	3.80788e-52
R3HDM1	2.35747e-56	0.211724	0.711	0.682	4.20668e-52
HPCAL1	2.56022e-56	-0.24687	0.177	0.235	4.56845e-52
SERINC3	3.60234e-56	-0.220078	0.155	0.209	6.42801e-52
RNF150	3.869e-56	-0.22375	0.369	0.437	6.90384e-52
OCA2	4.62843e-56	0.216945	0.421	0.354	8.25898e-52
NDUFA5	5.89285e-56	0.230586	0.372	0.308	1.05152e-51
NPM1	6.39625e-56	0.230936	0.537	0.481	1.14135e-51
FGF12	7.98779e-56	0.332841	0.353	0.294	1.42534e-51
EPT1	8.1765e-56	0.222483	0.346	0.283	1.45901e-51
SENP7	1.17462e-55	-0.183922	0.435	0.506	2.096e-51
IGDCC3	1.52861e-55	-0.238384	0.248	0.311	2.72764e-51
LUZP2	1.79194e-55	0.12123	0.195	0.138	3.19753e-51
FADS2	2.13642e-55	0.216851	0.498	0.441	3.81222e-51
LEMD1	2.23409e-55	-0.203202	0.1	0.148	3.9865e-51
MEIS1	2.97633e-55	-0.264984	0.077	0.121	5.31097e-51
HSP90AB1	3.55609e-55	0.204345	0.604	0.556	6.34548e-51
NGDN	3.64833e-55	-0.185394	0.137	0.191	6.51008e-51
COL4A2	3.84918e-55	-0.191854	0.147	0.202	6.86847e-51
STMN3	3.99788e-55	-0.178189	0.106	0.156	7.13382e-51
DDB2	6.75048e-55	-0.204161	0.124	0.176	1.20455e-50
PRKACB	6.79316e-55	0.215701	0.565	0.513	1.21217e-50
ZCCHC11	8.2756e-55	-0.179634	0.665	0.718	1.4767e-50
AUH	1.33041e-54	0.229512	0.509	0.455	2.37399e-50
FRMD5	1.636e-54	-0.165903	0.744	0.796	2.91927e-50
FBXW4	1.93233e-54	0.19691	0.172	0.122	3.44805e-50
SHC3	3.25394e-54	0.19896	0.148	0.101	5.80633e-50
MN1	3.29441e-54	0.240726	0.277	0.219	5.87855e-50
HIST1H1E	3.61105e-54	-0.163874	0.065	0.105	6.44355e-50
USP39	6.77671e-54	-0.186124	0.259	0.323	1.20924e-49
SUPT3H	8.48973e-54	-0.19429	0.525	0.588	1.51491e-49
TMEM169	8.52026e-54	-0.183473	0.121	0.172	1.52035e-49
NEK9	1.68749e-53	0.173108	0.13	0.086	3.01116e-49
CTNNB1	1.80992e-53	0.235276	0.4	0.339	3.22963e-49
DNAJC15	1.81638e-53	0.18966	0.134	0.09	3.24114e-49
CLMP	1.9437e-53	0.226484	0.453	0.39	3.46833e-49
KCNQ3	2.02366e-53	0.227431	0.766	0.738	3.61101e-49
CHST11	3.03977e-53	-0.18873	0.418	0.489	5.42417e-49
ICA1L	4.60123e-53	-0.191904	0.319	0.386	8.21043e-49
KCNB2	5.84907e-53	-0.185511	0.703	0.756	1.04371e-48
RP11-92K2.2	5.85195e-53	-0.196179	0.311	0.38	1.04422e-48
GRIN2B	6.74668e-53	0.243775	0.461	0.403	1.20388e-48
SH3RF3	8.33695e-53	0.231699	0.436	0.373	1.48764e-48
ZHX3	8.42804e-53	-0.211015	0.253	0.314	1.5039e-48
RNF7	9.63433e-53	0.22844	0.235	0.18	1.71915e-48
HNRNPDL	1.49506e-52	-0.178337	0.453	0.52	2.66778e-48
LRGUK	2.70406e-52	-0.222439	0.063	0.102	4.82513e-48
GGT7	3.57601e-52	-0.190445	0.343	0.409	6.38104e-48
ZFHX3	3.97909e-52	-0.216178	0.321	0.385	7.10029e-48
PRDM8	5.47848e-52	0.189002	0.13	0.086	9.77581e-48
MTCL1	6.45141e-52	-0.205702	0.099	0.145	1.15119e-47
SYCP2L	9.17817e-52	-0.1898	0.118	0.167	1.63775e-47
COX4I1	1.3227e-51	0.222476	0.575	0.523	2.36022e-47
MGST3	1.48387e-51	0.23937	0.432	0.376	2.64782e-47
SORCS2	1.62054e-51	0.189088	0.142	0.097	2.89169e-47
CCS	1.79468e-51	0.198048	0.169	0.12	3.20243e-47
TNR	2.02465e-51	0.197337	0.222	0.167	3.61279e-47
RAN	2.07491e-51	0.225005	0.493	0.436	3.70247e-47
ADGRL3	2.26341e-51	-0.276716	0.379	0.444	4.03883e-47
FAM155A	2.35055e-51	-0.253118	0.706	0.73	4.19432e-47
C14orf166	2.35495e-51	0.231402	0.308	0.249	4.20218e-47
ABAT	2.82557e-51	-0.191556	0.233	0.294	5.04194e-47
AGO4	3.89341e-51	-0.19076	0.297	0.36	6.94739e-47
MECOM	4.14107e-51	-0.189391	0.528	0.6	7.38933e-47
PPP1R10	4.40662e-51	-0.18372	0.212	0.272	7.86318e-47
MYEOV2	5.8754e-51	-0.176605	0.147	0.202	1.04841e-46
SRP14	6.47965e-51	0.209336	0.584	0.532	1.15623e-46
HYDIN	6.91402e-51	-0.212524	0.151	0.204	1.23374e-46
PBX4	7.62594e-51	-0.191261	0.203	0.262	1.36077e-46
CCNB1IP1	7.90923e-51	0.209579	0.203	0.151	1.41132e-46
AFF3	1.22843e-50	0.164004	0.881	0.868	2.19201e-46
ZNF708	2.04824e-50	-0.195774	0.33	0.392	3.65488e-46
NDST4	2.77671e-50	-0.248797	0.307	0.369	4.95476e-46
CDC42	2.82299e-50	0.211209	0.457	0.398	5.03734e-46
ZEB1	3.66194e-50	-0.248438	0.383	0.444	6.53437e-46
PHF21B	4.00577e-50	-0.188331	0.43	0.5	7.14789e-46
FGD4	4.91661e-50	0.192193	0.567	0.515	8.7732e-46
SPHKAP	4.92565e-50	0.199184	0.301	0.24	8.78933e-46
PFKP	5.6084e-50	-0.198059	0.114	0.16	1.00076e-45
RPL34	7.9867e-50	-0.172394	0.17	0.227	1.42515e-45
TSHZ2	8.91875e-50	-0.335345	0.182	0.236	1.59146e-45
MSRA	9.7658e-50	0.149033	0.533	0.456	1.74261e-45
TMEM165	1.00643e-49	-0.180496	0.331	0.396	1.79587e-45
PSPC1	1.26721e-49	0.205198	0.544	0.494	2.2612e-45
NRCAM	1.42933e-49	-0.163761	0.723	0.776	2.5505e-45
C5orf28	1.79776e-49	0.211061	0.196	0.146	3.20792e-45
ADGRL2	1.81252e-49	-0.24642	0.203	0.261	3.23426e-45
LDLR	2.29146e-49	0.222978	0.272	0.216	4.08888e-45
ZMYM2	2.43231e-49	0.155147	0.748	0.719	4.34022e-45
NEBL	2.58334e-49	0.203334	0.551	0.496	4.60971e-45
PRKD1	2.76358e-49	-0.215429	0.397	0.457	4.93134e-45
RPS24	3.57551e-49	-0.193671	0.363	0.431	6.38013e-45
MAP4	4.10619e-49	0.209248	0.617	0.575	7.32709e-45
NKAIN2	5.37246e-49	0.534892	0.298	0.244	9.58662e-45
ADARB2	6.39985e-49	-0.354586	0.107	0.153	1.14199e-44
NECAB1	7.27802e-49	0.226559	0.196	0.146	1.29869e-44
RGS17	8.29906e-49	-0.22274	0.347	0.408	1.48088e-44
VAPB	9.95671e-49	-0.189506	0.186	0.241	1.77668e-44
ANKRD33B	1.08503e-48	-0.173813	0.099	0.144	1.93612e-44
ZNRF2	1.13055e-48	-0.202099	0.182	0.237	2.01735e-44
NRP1	1.25786e-48	0.224323	0.14	0.097	2.24452e-44
AAK1	1.28174e-48	-0.174005	0.496	0.559	2.28713e-44
TIAM1	1.49277e-48	-0.202422	0.348	0.411	2.6637e-44
SOX4	1.58854e-48	-0.155406	0.887	0.906	2.83459e-44
TLE4	3.11501e-48	-0.183225	0.119	0.168	5.55843e-44
DTD1	3.15811e-48	0.191984	0.197	0.146	5.63534e-44
SIMC1	3.20045e-48	-0.186659	0.338	0.397	5.71088e-44
TMTC2	3.5329e-48	-0.233294	0.377	0.441	6.30411e-44
DHFR	3.6905e-48	-0.206247	0.235	0.292	6.58533e-44
SLC35F1	9.73026e-48	-0.211889	0.384	0.447	1.73627e-43
ATP6V1G1	1.13972e-47	0.22077	0.373	0.316	2.03372e-43
FAM172A	1.1476e-47	0.159939	0.721	0.688	2.04779e-43
PTPN1	1.26847e-47	-0.1975	0.224	0.281	2.26346e-43
RPSA	1.40886e-47	0.204675	0.453	0.395	2.51396e-43
MAP3K13	1.57019e-47	0.200894	0.322	0.263	2.80185e-43
SNX25	1.95975e-47	-0.198333	0.219	0.275	3.49698e-43
RPS19BP1	2.39411e-47	0.219284	0.155	0.111	4.27205e-43
GRID1	2.54205e-47	-0.198723	0.337	0.4	4.53604e-43
SYCP2	3.187e-47	-0.196939	0.139	0.187	5.68688e-43
TRIM62	3.50712e-47	-0.156987	0.065	0.102	6.2581e-43
KIF21A	3.67712e-47	0.203003	0.589	0.543	6.56145e-43
HIST1H1C	3.7858e-47	-0.153252	0.116	0.164	6.75538e-43
DNM1L	4.79168e-47	-0.164114	0.455	0.518	8.55028e-43
SLC44A2	5.00909e-47	-0.178513	0.13	0.178	8.93823e-43
RIPOR2	5.22275e-47	-0.216752	0.223	0.279	9.31948e-43
ZNF292	6.02417e-47	-0.149288	0.729	0.78	1.07495e-42
ZDHHC13	7.03543e-47	-0.163435	0.159	0.211	1.2554e-42
CNBP	7.2053e-47	0.229627	0.321	0.267	1.28571e-42
GPI	1.0954e-46	-0.202264	0.104	0.147	1.95464e-42
NCOA5	1.34146e-46	-0.170859	0.132	0.181	2.3937e-42
PCDH7	1.88253e-46	-0.305102	0.094	0.136	3.35919e-42
SMARCC1	1.96132e-46	0.159382	0.728	0.694	3.49977e-42
MAP2	2.43613e-46	0.105721	0.958	0.955	4.34703e-42
LRRFIP1	2.65186e-46	-0.183953	0.4	0.461	4.73198e-42
JPH4	2.68322e-46	-0.24585	0.36	0.412	4.78793e-42
SNX6	3.2862e-46	-0.173533	0.354	0.418	5.8639e-42
NPAS3	4.1066e-46	0.284618	0.547	0.497	7.32782e-42
TNRC18	4.19439e-46	-0.171563	0.532	0.594	7.48447e-42
KCTD8	4.66846e-46	0.267863	0.185	0.137	8.3304e-42
MEIS3	5.32445e-46	-0.170881	0.225	0.283	9.50095e-42
PPP1R13B	6.02508e-46	-0.209579	0.232	0.287	1.07511e-41
HHIP	6.33506e-46	-0.17427	0.098	0.141	1.13043e-41
PARK7	6.5306e-46	0.218194	0.441	0.385	1.16532e-41
CADPS	7.23503e-46	-0.173466	0.705	0.749	1.29102e-41
HERPUD1	7.37472e-46	0.188424	0.197	0.148	1.31594e-41
SEC61G	7.74772e-46	-0.161075	0.079	0.12	1.3825e-41
BLCAP	8.15856e-46	-0.199643	0.236	0.291	1.45581e-41
ZNF431	9.19328e-46	-0.189631	0.293	0.352	1.64045e-41
RPL7A	9.46382e-46	0.223637	0.478	0.427	1.68872e-41
YWHAH	9.77973e-46	0.190829	0.203	0.153	1.7451e-41
ATP5L	9.79387e-46	-0.170372	0.333	0.397	1.74762e-41
PLCL2	1.06136e-45	-0.191416	0.397	0.457	1.89389e-41
PPP2R3A	1.07471e-45	-0.181581	0.5	0.56	1.91772e-41
RECK	1.10229e-45	-0.181279	0.181	0.234	1.96693e-41
ERO1B	1.45535e-45	-0.177949	0.189	0.243	2.59693e-41
SIPA1L2	1.88367e-45	-0.201169	0.231	0.287	3.36122e-41
EPB41	2.12533e-45	-0.199672	0.332	0.393	3.79244e-41
SLX4IP	3.26047e-45	0.18919	0.191	0.143	5.81798e-41
SSR2	4.2518e-45	0.204858	0.401	0.345	7.58691e-41
GALNT14	4.57315e-45	-0.212869	0.141	0.19	8.16034e-41
UQCRQ	4.65995e-45	-0.159861	0.125	0.173	8.31521e-41
ANKFN1	4.74008e-45	0.163138	0.107	0.07	8.45819e-41
CDKL2	4.80242e-45	-0.149371	0.078	0.117	8.56944e-41
BTF3L4	6.16472e-45	0.194402	0.457	0.399	1.10003e-40
HES6	6.96177e-45	0.199283	0.477	0.422	1.24226e-40
MAP2K4	7.70756e-45	-0.172447	0.397	0.46	1.37534e-40
CACNA2D3	7.87972e-45	0.212721	0.35	0.293	1.40606e-40
TMED9	1.13453e-44	0.209502	0.327	0.272	2.02445e-40
WSB1	1.24278e-44	0.101329	0.836	0.824	2.21761e-40
RPL5	1.28589e-44	0.194239	0.571	0.521	2.29454e-40
COMMD6	1.63132e-44	-0.171554	0.292	0.354	2.91093e-40
SNRPN	2.16806e-44	-0.268559	0.211	0.263	3.86869e-40
BCAS2	2.2282e-44	0.189579	0.19	0.143	3.976e-40
TUBB4B	2.36679e-44	0.223424	0.343	0.29	4.2233e-40
BTF3	2.45121e-44	0.189143	0.531	0.477	4.37394e-40
GPT2	3.16689e-44	0.204072	0.146	0.105	5.651e-40
ZNF143	3.54523e-44	-0.156486	0.099	0.141	6.32611e-40
NARS2	3.70265e-44	0.203565	0.312	0.257	6.60702e-40
GNB5	4.7373e-44	-0.175063	0.189	0.241	8.45323e-40
STARD4	5.42101e-44	0.161349	0.15	0.107	9.67325e-40
CTTNBP2	6.0158e-44	-0.234313	0.53	0.578	1.07346e-39
AGBL4	9.40763e-44	-0.237673	0.161	0.209	1.6787e-39
FYN	1.07365e-43	-0.177552	0.812	0.846	1.91582e-39
OSBPL2	1.77288e-43	-0.163512	0.107	0.15	3.16353e-39
CAMTA1	2.04437e-43	-0.141044	0.789	0.833	3.64798e-39
RAB26	3.37081e-43	-0.190089	0.224	0.278	6.01487e-39
XBP1	3.73341e-43	0.170228	0.112	0.075	6.6619e-39
ARRDC3	4.0702e-43	-0.202309	0.268	0.324	7.26286e-39
SLC3A2	4.25357e-43	0.208451	0.417	0.365	7.59006e-39
RFTN1	4.30055e-43	0.148809	0.106	0.07	7.6739e-39
ATP11B	4.56945e-43	-0.178596	0.254	0.31	8.15372e-39
FLRT2	4.61328e-43	0.18668	0.552	0.495	8.23193e-39
SAP18	4.71419e-43	0.218223	0.307	0.254	8.41199e-39
ZNF738	4.92662e-43	-0.169311	0.169	0.22	8.79106e-39
GABARAPL2	5.99556e-43	0.213673	0.347	0.292	1.06985e-38
ZNF609	7.60062e-43	0.13439	0.81	0.789	1.35625e-38
TMTC4	1.02291e-42	-0.188339	0.209	0.261	1.82528e-38
CAPN1	1.3242e-42	-0.146556	0.092	0.132	2.36291e-38
ROR1	1.3652e-42	-0.173551	0.145	0.193	2.43606e-38
2023-03-01	1.46924e-42	0.11398	0.816	0.783	2.62171e-38
NARF	2.12554e-42	-0.18326	0.276	0.331	3.79282e-38
C1orf122	2.34431e-42	0.210655	0.25	0.201	4.18319e-38
ZNF638	3.33738e-42	0.136005	0.752	0.731	5.95521e-38
PPP2R2B	4.51204e-42	0.153081	0.688	0.636	8.05129e-38
DHX35	4.61629e-42	-0.146848	0.1	0.142	8.23731e-38
HMGN3	4.66304e-42	0.183681	0.641	0.603	8.32072e-38
GPHN	6.02359e-42	-0.126345	0.925	0.94	1.07485e-37
ISLR2	8.16655e-42	-0.174175	0.231	0.284	1.45724e-37
SNCA	8.95492e-42	0.16549	0.575	0.523	1.59792e-37
FZD3	1.00023e-41	-0.167667	0.253	0.309	1.78481e-37
ZMYM4	1.00733e-41	0.174203	0.607	0.567	1.79748e-37
TUBE1	1.1924e-41	0.156347	0.121	0.084	2.12772e-37
ZNF385B	1.31666e-41	0.194766	0.101	0.068	2.34944e-37
VIM	1.41295e-41	0.186774	0.661	0.625	2.52126e-37
PIGU	1.52425e-41	-0.172555	0.253	0.308	2.71988e-37
RGL1	1.65985e-41	0.190701	0.415	0.361	2.96184e-37
NELFCD	1.84138e-41	-0.151815	0.113	0.156	3.28576e-37
HNRNPA1	1.97664e-41	0.160469	0.691	0.654	3.52712e-37
LRRN1	2.51693e-41	-0.178241	0.279	0.337	4.49121e-37
ACACA	2.75514e-41	0.179224	0.608	0.567	4.91627e-37
MEIS2	3.30358e-41	-0.2352	0.63	0.671	5.89491e-37
MYO16	3.39183e-41	0.181061	0.179	0.134	6.05239e-37
DYNC1I2	3.7758e-41	-0.158968	0.46	0.521	6.73754e-37
RFX3	5.50498e-41	-0.145384	0.631	0.688	9.82309e-37
HINT1	5.61428e-41	0.17829	0.672	0.629	1.00181e-36
DST	6.00299e-41	-0.151308	0.637	0.694	1.07117e-36
BACH2	7.5872e-41	0.159812	0.803	0.787	1.35386e-36
FDFT1	9.2491e-41	0.151171	0.622	0.577	1.65041e-36
PTN	9.66148e-41	0.204564	0.325	0.274	1.72399e-36
BRAF	1.02285e-40	-0.146415	0.602	0.662	1.82517e-36
PTPRS	1.44314e-40	-0.144359	0.772	0.812	2.57513e-36
FAM208B	1.53344e-40	0.198427	0.316	0.264	2.73626e-36
RMND5B	1.77497e-40	-0.163257	0.197	0.248	3.16725e-36
ANK3	1.85818e-40	-0.141036	0.839	0.879	3.31574e-36
FAM13C	1.85857e-40	-0.179564	0.14	0.184	3.31644e-36
TMA7	3.02956e-40	-0.156398	0.207	0.261	5.40595e-36
ZNF337	3.24346e-40	0.168541	0.266	0.214	5.78762e-36
RPS7	3.83459e-40	0.196027	0.435	0.381	6.84244e-36
SMARCD1	4.02836e-40	-0.15242	0.106	0.147	7.18821e-36
ZFAND3	4.99905e-40	0.132948	0.847	0.832	8.92031e-36
LSM4	5.41907e-40	0.212882	0.37	0.319	9.66979e-36
FXYD7	5.48165e-40	-0.161151	0.099	0.139	9.78146e-36
SLC16A10	6.37747e-40	-0.160972	0.114	0.157	1.138e-35
SPCS1	6.50983e-40	0.195091	0.427	0.376	1.16161e-35
CCDC144NL	6.56301e-40	-0.21624	0.269	0.322	1.1711e-35
FAM13A	6.58073e-40	-0.158981	0.241	0.297	1.17427e-35
YWHAG	6.86817e-40	0.197784	0.386	0.334	1.22556e-35
PXDN	6.94086e-40	-0.157425	0.184	0.235	1.23853e-35
KANSL1	7.15273e-40	0.160387	0.674	0.637	1.27633e-35
GALNT18	7.36031e-40	-0.173611	0.135	0.18	1.31337e-35
ZNF107	8.39866e-40	-0.149607	0.112	0.154	1.49866e-35
FTL	9.46473e-40	0.113917	0.763	0.702	1.68889e-35
SEM1	1.08418e-39	-0.171181	0.218	0.27	1.93461e-35
ZNF682	1.13778e-39	-0.16403	0.26	0.313	2.03026e-35
EPB41L5	1.32336e-39	-0.167866	0.373	0.432	2.3614e-35
EML6	1.34878e-39	0.224079	0.337	0.286	2.40677e-35
SYT1	1.57003e-39	-0.110583	0.918	0.929	2.80157e-35
MYRIP	1.57378e-39	-0.269855	0.232	0.281	2.80826e-35
SLC1A4	2.11646e-39	0.163993	0.154	0.113	3.77661e-35
LRP1B	2.33204e-39	0.0654761	0.513	0.446	4.1613e-35
UPP2	2.62661e-39	0.178028	0.199	0.153	4.68692e-35
ORC4	3.04876e-39	-0.167049	0.438	0.493	5.44021e-35
GPBP1	3.13727e-39	0.177956	0.53	0.483	5.59814e-35
DTNB	4.12598e-39	-0.171188	0.55	0.6	7.3624e-35
RP11-544M22.13	4.42905e-39	0.14596	0.124	0.087	7.9032e-35
SLCO5A1	4.80564e-39	-0.255851	0.441	0.493	8.57518e-35
ANK2	5.02133e-39	0.122855	0.892	0.877	8.96007e-35
PARD3B	5.77185e-39	0.0443905	0.64	0.576	1.02993e-34
TOX	6.77066e-39	-0.197447	0.083	0.119	1.20816e-34
PKM	7.0733e-39	-0.166878	0.249	0.301	1.26216e-34
FBXO11	9.45197e-39	0.141731	0.741	0.716	1.68661e-34
IL16	9.64714e-39	-0.133724	0.08	0.117	1.72144e-34
CRIP2	1.23924e-38	-0.128452	0.067	0.102	2.2113e-34
CHFR	1.6224e-38	-0.168713	0.288	0.341	2.895e-34
IGF2BP3	1.86443e-38	-0.174861	0.669	0.706	3.3269e-34
ARHGEF28	2.40571e-38	0.175215	0.191	0.146	4.29275e-34
SIPA1L1	2.64927e-38	0.21818	0.378	0.329	4.72736e-34
SPIRE1	3.12196e-38	0.182394	0.787	0.773	5.57083e-34
TRIM73	3.4384e-38	-0.128708	0.09	0.128	6.13548e-34
PUM1	4.37077e-38	0.14694	0.657	0.62	7.79921e-34
GMEB2	5.20688e-38	-0.139063	0.072	0.107	9.29116e-34
SGCZ	5.31161e-38	0.211426	0.143	0.105	9.47804e-34
XPOT	5.76268e-38	0.183634	0.255	0.206	1.02829e-33
GLS	5.79411e-38	0.177552	0.493	0.448	1.0339e-33
PPP6R2	5.91735e-38	-0.143863	0.492	0.548	1.05589e-33
BNIP3L	6.24569e-38	-0.182617	0.415	0.47	1.11448e-33
NAGLU	6.61558e-38	-0.138752	0.078	0.113	1.18048e-33
TPD52	7.55318e-38	-0.158483	0.183	0.232	1.34779e-33
POTEF	7.59718e-38	-0.186848	0.456	0.51	1.35564e-33
NOP56	7.81993e-38	0.169801	0.141	0.103	1.39539e-33
MTMR4	9.743e-38	-0.164606	0.194	0.242	1.73854e-33
NEK3	9.9372e-38	-0.133826	0.08	0.116	1.77319e-33
COX6B1	1.12944e-37	-0.147487	0.15	0.196	2.01537e-33
JAM3	1.19858e-37	-0.147221	0.192	0.241	2.13875e-33
COCH	1.22938e-37	-0.138704	0.139	0.183	2.19371e-33
TARSL2	1.23997e-37	-0.157028	0.136	0.179	2.21261e-33
SMIM8	1.32084e-37	0.184522	0.309	0.259	2.35691e-33
RAB11FIP3	1.34343e-37	-0.162545	0.325	0.378	2.39721e-33
ST18	1.55725e-37	-0.198019	0.575	0.621	2.77876e-33
GADD45GIP1	1.75348e-37	0.216953	0.274	0.227	3.1289e-33
KSR2	1.97932e-37	-0.189005	0.218	0.267	3.5319e-33
ZNF44	2.08212e-37	-0.167798	0.197	0.246	3.71533e-33
SPEN	2.83191e-37	0.179813	0.442	0.391	5.05326e-33
COL24A1	4.05363e-37	-0.173035	0.088	0.125	7.23329e-33
CALM3	4.30269e-37	0.198611	0.297	0.249	7.67772e-33
IFT52	4.47424e-37	-0.167709	0.161	0.206	7.98384e-33
NDUFB5	4.62064e-37	0.198234	0.219	0.175	8.24507e-33
C21orf58	4.85086e-37	-0.120792	0.07	0.104	8.65587e-33
MBTPS1	4.91438e-37	-0.164398	0.243	0.295	8.76923e-33
POLR1C	8.31355e-37	0.192412	0.287	0.239	1.48347e-32
ESF1	8.76459e-37	0.18751	0.317	0.268	1.56395e-32
EPC1	8.88918e-37	0.158847	0.66	0.627	1.58618e-32
MPC1	9.34218e-37	0.164894	0.188	0.145	1.66702e-32
SORL1	9.42195e-37	-0.179316	0.174	0.219	1.68125e-32
TACC1	9.47086e-37	-0.156302	0.139	0.182	1.68998e-32
C6orf48	9.47425e-37	0.188053	0.175	0.134	1.69058e-32
METTL16	1.11331e-36	-0.15697	0.218	0.269	1.98659e-32
TPD52L2	1.25871e-36	-0.142641	0.127	0.17	2.24604e-32
H2AFY2	1.54949e-36	-0.160082	0.248	0.299	2.7649e-32
ZFP36L1	1.73916e-36	0.2055	0.222	0.179	3.10335e-32
REV3L	1.85045e-36	-0.160239	0.643	0.69	3.30194e-32
SPOCK1	2.01451e-36	-0.162778	0.357	0.416	3.5947e-32
ANGPTL1	2.04435e-36	-0.144232	0.108	0.148	3.64794e-32
FAM102B	2.19226e-36	-0.157454	0.166	0.212	3.91187e-32
TAF7	2.35614e-36	0.186231	0.254	0.207	4.20429e-32
MBD5	2.46975e-36	-0.111446	0.872	0.9	4.40702e-32
NDFIP1	3.03154e-36	-0.145801	0.599	0.651	5.40949e-32
GCFC2	3.33214e-36	0.171628	0.34	0.288	5.94586e-32
KLHL28	3.88795e-36	-0.152927	0.342	0.396	6.93766e-32
ZNF441	3.92651e-36	-0.152968	0.108	0.147	7.00646e-32
INPP5B	4.30361e-36	0.170208	0.224	0.178	7.67935e-32
HES5	4.57288e-36	0.215276	0.278	0.232	8.15984e-32
CAMK2D	4.94226e-36	-0.182412	0.457	0.515	8.81896e-32
NUP210L	5.64926e-36	-0.196058	0.179	0.226	1.00805e-31
TXNDC16	6.79262e-36	-0.161984	0.274	0.325	1.21207e-31
MEF2A	7.28302e-36	-0.156572	0.433	0.488	1.29958e-31
WDFY3	8.15709e-36	-0.148708	0.665	0.713	1.45555e-31
ZBTB38	8.50325e-36	0.175348	0.28	0.231	1.51732e-31
ATF7IP	1.01502e-35	-0.133859	0.695	0.742	1.8112e-31
TMEM178A	1.14789e-35	-0.15366	0.1	0.138	2.04829e-31
SLC37A1	1.25395e-35	-0.128592	0.069	0.101	2.23755e-31
LMO1	1.27271e-35	-0.149253	0.082	0.117	2.27102e-31
DCLK1	1.2805e-35	0.157093	0.816	0.827	2.28492e-31
ATG13	1.40033e-35	-0.140085	0.11	0.149	2.49875e-31
CUX1	1.49848e-35	-0.182765	0.413	0.465	2.67389e-31
VPS45	1.50153e-35	0.184303	0.419	0.37	2.67933e-31
KIAA1324L	1.50922e-35	-0.135816	0.307	0.362	2.69305e-31
SON	1.72006e-35	-0.1497	0.376	0.432	3.06927e-31
FMNL2	1.87228e-35	0.154	0.734	0.715	3.3409e-31
ZBED5	2.01255e-35	0.17545	0.213	0.169	3.59119e-31
YIPF4	2.01282e-35	-0.167326	0.289	0.339	3.59168e-31
ASPSCR1	2.1523e-35	-0.139441	0.126	0.167	3.84056e-31
PSMB1	2.16388e-35	0.207869	0.295	0.249	3.86122e-31
PITPNB	2.5193e-35	0.190064	0.32	0.272	4.49543e-31
PMEPA1	2.55556e-35	-0.135564	0.082	0.117	4.56014e-31
MOB3A	2.77299e-35	-0.135307	0.086	0.121	4.94813e-31
TLK2	3.03614e-35	-0.140167	0.331	0.386	5.41769e-31
GRIK3	3.27701e-35	0.182602	0.371	0.321	5.8475e-31
HNRNPH1	3.34639e-35	0.203558	0.442	0.397	5.9713e-31
CST3	3.59037e-35	0.19789	0.201	0.16	6.40665e-31
CDS2	4.08526e-35	0.16411	0.207	0.163	7.28974e-31
FSIP2	5.71535e-35	0.182815	0.231	0.187	1.01985e-30
ATXN7L1	5.98316e-35	0.176834	0.512	0.468	1.06764e-30
PAG1	6.67245e-35	0.19378	0.178	0.139	1.19063e-30
KCNN3	6.99881e-35	0.19779	0.3	0.252	1.24887e-30
HES1	7.34027e-35	-0.180486	0.226	0.274	1.3098e-30
SMPD4	7.52344e-35	-0.1455	0.121	0.16	1.34248e-30
WDR60	7.90952e-35	-0.159577	0.352	0.403	1.41138e-30
GRID2	7.92491e-35	0.180543	0.185	0.144	1.41412e-30
PLPP1	8.08432e-35	-0.152231	0.27	0.322	1.44257e-30
CABIN1	9.46558e-35	-0.162866	0.274	0.324	1.68904e-30
NDUFS6	9.70373e-35	-0.127223	0.181	0.23	1.73153e-30
GABRA2	9.87537e-35	0.182703	0.363	0.314	1.76216e-30
CCDC40	1.02069e-34	-0.135447	0.085	0.12	1.82131e-30
LRRC23	1.1056e-34	-0.145474	0.101	0.138	1.97283e-30
MARS	1.14411e-34	0.168926	0.207	0.164	2.04155e-30
DOCK9	1.16744e-34	0.174128	0.365	0.317	2.08318e-30
LY6H	1.438e-34	0.184404	0.323	0.275	2.56597e-30
ZNF827	1.49428e-34	-0.143026	0.23	0.281	2.6664e-30
STK33	1.49513e-34	-0.175277	0.138	0.18	2.66791e-30
RPS14	2.41094e-34	-0.138451	0.476	0.539	4.30207e-30
GALNT1	2.54779e-34	-0.144923	0.283	0.335	4.54628e-30
TRPC6	2.80065e-34	-0.113113	0.104	0.143	4.99747e-30
CNNM2	2.81378e-34	-0.171372	0.235	0.283	5.02091e-30
GPC2	3.10726e-34	-0.156525	0.198	0.244	5.5446e-30
MPPED1	3.22127e-34	0.180576	0.25	0.206	5.74803e-30
SF3B5	3.43095e-34	0.196596	0.22	0.178	6.12219e-30
AP3B1	3.57382e-34	-0.17035	0.288	0.338	6.37713e-30
SNED1	3.63855e-34	0.137095	0.171	0.13	6.49264e-30
DPY19L3	3.81204e-34	-0.177185	0.258	0.307	6.8022e-30
ST6GAL1	4.19931e-34	-0.159903	0.162	0.206	7.49325e-30
RDX	4.42826e-34	-0.1516	0.468	0.521	7.90178e-30
PLCG1	4.61193e-34	-0.126187	0.112	0.15	8.22953e-30
RAB11FIP2	4.64277e-34	-0.157307	0.252	0.302	8.28456e-30
AKIRIN1	5.25491e-34	0.172799	0.217	0.174	9.37686e-30
EXOC4	6.13292e-34	-0.119148	0.718	0.765	1.09436e-29
GRIN2D	7.07563e-34	-0.152147	0.123	0.162	1.26258e-29
CSGALNACT1	7.88259e-34	0.168597	0.121	0.087	1.40657e-29
KIF16B	8.49121e-34	0.1803	0.218	0.175	1.51517e-29
MAP1B	8.60477e-34	0.0828688	0.971	0.969	1.53543e-29
LDLRAD4	8.72363e-34	-0.21409	0.165	0.209	1.55664e-29
SNRPD2	8.80573e-34	-0.135521	0.215	0.266	1.57129e-29
TCFL5	9.96284e-34	-0.123625	0.082	0.115	1.77777e-29
PPIL2	1.03472e-33	-0.139893	0.184	0.229	1.84635e-29
MYO15B	1.0352e-33	0.129718	0.121	0.087	1.84721e-29
CTNNBL1	1.10276e-33	-0.146147	0.196	0.242	1.96777e-29
ACAP3	1.65597e-33	-0.154255	0.184	0.228	2.95491e-29
PHACTR3	1.85777e-33	-0.148889	0.467	0.525	3.315e-29
CHST8	1.91311e-33	-0.204949	0.224	0.269	3.41376e-29
PLA2G4C	2.00595e-33	0.157264	0.235	0.19	3.57941e-29
PTPRD	2.29051e-33	-0.182616	0.923	0.937	4.08719e-29
ZNFX1	2.63922e-33	-0.136492	0.091	0.126	4.70943e-29
ENSA	2.72936e-33	0.158957	0.613	0.585	4.87026e-29
LHFPL3	3.69643e-33	0.172976	0.165	0.127	6.59592e-29
SH3RF1	4.05931e-33	0.195046	0.316	0.269	7.24344e-29
SNRNP70	4.12775e-33	-0.147091	0.307	0.359	7.36556e-29
FAM149A	4.5242e-33	-0.149662	0.144	0.185	8.07297e-29
TDRP	4.62202e-33	-0.123135	0.091	0.126	8.24754e-29
LRRC16A	4.66956e-33	-0.158084	0.485	0.54	8.33237e-29
PAPPA	5.62881e-33	-0.16379	0.089	0.123	1.00441e-28
DAB1	5.99606e-33	0.0802228	0.745	0.686	1.06994e-28
ZZZ3	6.32956e-33	0.177091	0.425	0.379	1.12945e-28
DCAF15	6.78414e-33	-0.110412	0.072	0.104	1.21056e-28
RBL1	6.8799e-33	-0.162025	0.157	0.199	1.22765e-28
GADD45A	6.91803e-33	0.139935	0.104	0.073	1.23445e-28
HK1	8.71835e-33	-0.166424	0.202	0.246	1.5557e-28
GAP43	8.72879e-33	0.150404	0.682	0.651	1.55757e-28
ZNF423	1.2109e-32	-0.167856	0.218	0.266	2.16074e-28
ATP6V1H	1.22043e-32	-0.163639	0.238	0.284	2.17773e-28
ADAM22	1.30685e-32	-0.141629	0.324	0.376	2.33194e-28
MUM1	1.51847e-32	-0.14139	0.156	0.199	2.70956e-28
SCG3	1.651e-32	-0.167132	0.223	0.267	2.94605e-28
PAX6	1.94918e-32	-0.144957	0.126	0.165	3.47812e-28
PRPF8	2.28733e-32	-0.149748	0.208	0.253	4.0815e-28
GABBR2	2.57611e-32	0.172773	0.328	0.28	4.59681e-28
KIF13A	2.66521e-32	-0.136365	0.2	0.249	4.75581e-28
RP11-287D1.3	2.86973e-32	0.154802	0.246	0.201	5.12074e-28
ADRBK2	3.01676e-32	0.186312	0.411	0.367	5.38311e-28
RSRC1	3.15299e-32	-0.148634	0.233	0.28	5.62619e-28
RBP1	3.30449e-32	-0.118594	0.078	0.112	5.89654e-28
TUBB	3.73672e-32	0.148455	0.675	0.649	6.66781e-28
NRN1	3.95058e-32	0.153706	0.337	0.288	7.04942e-28
RPL22	6.11753e-32	0.204	0.335	0.292	1.09161e-27
SLC25A33	6.1461e-32	-0.143455	0.088	0.122	1.09671e-27
JMJD1C	6.50058e-32	-0.101627	0.914	0.935	1.15996e-27
LTBP4	7.93918e-32	-0.140037	0.163	0.205	1.41667e-27
CRLF3	9.44871e-32	0.126944	0.714	0.687	1.68603e-27
PFDN2	9.49018e-32	0.184473	0.349	0.304	1.69343e-27
ZNF706	9.52278e-32	0.179141	0.358	0.311	1.69924e-27
FBXL20	1.33811e-31	-0.142634	0.509	0.558	2.38772e-27
EIF4A1	1.43108e-31	0.186692	0.274	0.23	2.55363e-27
MGMT	1.48631e-31	0.180532	0.188	0.149	2.65217e-27
C20orf100	1.51506e-31	-0.139601	0.082	0.115	2.70347e-27
DENND2A	2.21159e-31	-0.156702	0.235	0.281	3.94636e-27
HOOK2	2.43595e-31	-0.14419	0.325	0.374	4.34671e-27
BAZ2B	2.68593e-31	-0.165995	0.489	0.536	4.79277e-27
DDRGK1	2.93882e-31	0.14331	0.148	0.112	5.24402e-27
FBXW7	3.03093e-31	0.181782	0.403	0.36	5.4084e-27
SMAD2	3.09188e-31	0.175419	0.462	0.419	5.51715e-27
MED6	3.14608e-31	-0.152322	0.163	0.204	5.61386e-27
NCOA2	3.28513e-31	0.153498	0.646	0.623	5.86199e-27
SRGAP1	3.43762e-31	0.197095	0.633	0.609	6.13409e-27
SEC23A	3.58703e-31	-0.129865	0.169	0.212	6.40069e-27
PANK3	3.97687e-31	0.170247	0.365	0.319	7.09633e-27
EEF1B2	4.15098e-31	0.193408	0.378	0.333	7.407e-27
PHACTR1	4.17362e-31	-0.130887	0.8	0.826	7.44741e-27
CDC37	4.89764e-31	-0.12551	0.153	0.195	8.73936e-27
YBX1	5.26552e-31	0.138616	0.737	0.711	9.39579e-27
ATP8A2	6.03293e-31	-0.149766	0.454	0.506	1.07652e-26
RTFDC1	6.82115e-31	-0.130012	0.084	0.117	1.21717e-26
FASN	7.24093e-31	0.137277	0.167	0.129	1.29207e-26
LRRIQ1	7.36191e-31	-0.164906	0.183	0.225	1.31366e-26
NAP1L1	8.71727e-31	0.169728	0.519	0.481	1.55551e-26
MAGI1	9.24565e-31	-0.190569	0.485	0.53	1.64979e-26
RAPH1	1.14714e-30	-0.132338	0.606	0.655	2.04696e-26
PABPN1	1.29942e-30	-0.127003	0.289	0.34	2.31869e-26
NSMCE2	1.42559e-30	0.152247	0.54	0.496	2.54382e-26
XPO6	1.47396e-30	-0.147032	0.273	0.32	2.63013e-26
RPLP2	1.50125e-30	-0.117654	0.096	0.131	2.67883e-26
PFKFB4	1.68746e-30	-0.148626	0.096	0.129	3.01111e-26
PDAP1	1.92064e-30	0.176163	0.222	0.181	3.4272e-26
KIAA0355	1.95897e-30	-0.149861	0.211	0.256	3.49558e-26
RNF165	1.96405e-30	-0.1585	0.4	0.451	3.50466e-26
EFR3B	1.98731e-30	-0.139359	0.287	0.335	3.54615e-26
NIFK	1.99879e-30	0.151989	0.113	0.082	3.56664e-26
RALGDS	2.02134e-30	-0.114261	0.076	0.107	3.60689e-26
FBN3	2.15489e-30	-0.146031	0.146	0.185	3.84518e-26
BMPR1B	2.17567e-30	-0.130214	0.073	0.103	3.88226e-26
IQGAP1	2.25002e-30	-0.137473	0.211	0.256	4.01493e-26
ALDH7A1	2.34814e-30	-0.150935	0.211	0.255	4.19002e-26
GID8	2.3826e-30	-0.130688	0.113	0.149	4.25152e-26
ZBED3	2.43793e-30	-0.125473	0.109	0.144	4.35023e-26
DNAJC6	3.42084e-30	-0.167223	0.238	0.282	6.10415e-26
AARS	3.67024e-30	0.153292	0.241	0.198	6.54918e-26
PSMF1	3.79432e-30	0.159571	0.202	0.162	6.77059e-26
NDUFAF6	3.91788e-30	-0.143178	0.34	0.389	6.99107e-26
DHCR24	4.07843e-30	0.14965	0.196	0.156	7.27754e-26
EDIL3	4.71655e-30	-0.157508	0.348	0.398	8.41622e-26
DLGAP4	4.82969e-30	-0.131796	0.512	0.568	8.6181e-26
SS18L1	5.41726e-30	-0.152904	0.136	0.174	9.66657e-26
TRIT1	5.68255e-30	-0.144384	0.274	0.321	1.01399e-25
AMPH	5.7706e-30	-0.151975	0.125	0.161	1.02971e-25
WNT7B	6.16518e-30	-0.115866	0.071	0.101	1.10011e-25
ENAH	6.65119e-30	0.117979	0.743	0.725	1.18684e-25
WASHC1	6.75378e-30	-0.136234	0.288	0.335	1.20514e-25
NKAIN3	7.38065e-30	0.0815812	0.589	0.529	1.317e-25
PANK1	8.45005e-30	0.138389	0.127	0.094	1.50783e-25
FAM162A	8.4631e-30	-0.150047	0.134	0.172	1.51015e-25
UPF2	8.86794e-30	-0.141412	0.256	0.302	1.58239e-25
ZNF608	8.95545e-30	-0.207602	0.378	0.42	1.59801e-25
LIMS1	9.7431e-30	-0.142745	0.234	0.279	1.73856e-25
RNPEP	1.04265e-29	-0.116894	0.114	0.151	1.86051e-25
SLC16A14	1.07009e-29	-0.141404	0.199	0.243	1.90946e-25
HSPA8	1.1153e-29	-0.134961	0.242	0.288	1.99014e-25
LAPTM4B	1.14008e-29	-0.138699	0.224	0.269	2.03436e-25
MYL12B	1.30322e-29	0.162448	0.27	0.226	2.32546e-25
CRMP1	1.44542e-29	-0.12519	0.614	0.668	2.57921e-25
MMP24	1.71786e-29	-0.147477	0.163	0.202	3.06535e-25
SCAPER	2.18442e-29	-0.126624	0.593	0.642	3.89788e-25
CCDC7	2.4829e-29	-0.169099	0.263	0.307	4.43048e-25
MICU3	2.58634e-29	-0.140566	0.297	0.344	4.61506e-25
PRKCB	3.01392e-29	-0.173779	0.248	0.292	5.37804e-25
SPAG16	3.07902e-29	-0.161818	0.245	0.29	5.4942e-25
CSE1L	3.22229e-29	-0.151274	0.239	0.283	5.74986e-25
PTTG1	3.2249e-29	0.152398	0.102	0.073	5.75452e-25
SPIDR	3.28691e-29	-0.159414	0.456	0.502	5.86516e-25
SLC35C2	3.29837e-29	-0.124261	0.119	0.155	5.88561e-25
CWF19L2	3.84117e-29	-0.145791	0.209	0.253	6.85419e-25
KIAA1549L	4.15862e-29	-0.143034	0.345	0.394	7.42064e-25
CCDC85A	4.16816e-29	0.134737	0.156	0.12	7.43766e-25
SGIP1	5.37563e-29	-0.116451	0.598	0.652	9.59228e-25
HSPA13	5.97638e-29	0.13502	0.186	0.147	1.06643e-24
PTP4A2	6.06226e-29	0.167888	0.246	0.204	1.08175e-24
C3orf58	6.32676e-29	-0.143424	0.097	0.13	1.12895e-24
PARP8	6.98619e-29	-0.143361	0.091	0.123	1.24662e-24
ZBTB18	1.01659e-28	0.163742	0.467	0.424	1.81401e-24
RPL7L1	1.05193e-28	0.173863	0.279	0.237	1.87706e-24
ZNF721	1.0612e-28	-0.136656	0.501	0.547	1.8936e-24
SCOC	1.17113e-28	0.145868	0.183	0.145	2.08977e-24
SLC25A27	1.24608e-28	-0.117332	0.092	0.125	2.22351e-24
SLC24A3	1.44755e-28	0.163248	0.177	0.14	2.58301e-24
BCL11A	1.46726e-28	0.102931	0.841	0.807	2.61818e-24
C19orf43	1.84888e-28	0.176849	0.339	0.297	3.29914e-24
MAP1LC3A	2.00292e-28	-0.130756	0.231	0.278	3.57401e-24
CAP2	2.03609e-28	0.113193	0.681	0.644	3.6332e-24
ARID2	2.26804e-28	-0.110354	0.513	0.565	4.04709e-24
HUNK	2.34213e-28	-0.231632	0.303	0.343	4.1793e-24
RPL8	2.52303e-28	0.140264	0.724	0.687	4.5021e-24
ERGIC3	2.5396e-28	-0.105049	0.089	0.121	4.53166e-24
ASXL3	2.59214e-28	-0.129132	0.403	0.456	4.62541e-24
KIZ	2.69728e-28	0.134783	0.136	0.103	4.81302e-24
SRSF5	2.86121e-28	0.15928	0.305	0.26	5.10554e-24
PDLIM5	2.95331e-28	-0.115859	0.072	0.101	5.26989e-24
ZDHHC20	2.99301e-28	-0.13452	0.369	0.419	5.34073e-24
RPS6KA2	3.23971e-28	0.187324	0.394	0.354	5.78095e-24
HNRNPA2B1	3.42327e-28	-0.102292	0.621	0.67	6.10848e-24
KCNQ2	3.47893e-28	-0.132499	0.243	0.287	6.20781e-24
TTC13	3.55935e-28	0.137177	0.195	0.157	6.3513e-24
ATG10	3.61109e-28	-0.133098	0.175	0.216	6.44364e-24
ASXL1	3.64951e-28	-0.143358	0.365	0.412	6.51218e-24
ARSG	3.66096e-28	-0.123845	0.147	0.185	6.53261e-24
SPTBN4	4.04107e-28	-0.153949	0.289	0.333	7.21089e-24
BCL7A	4.113e-28	-0.137124	0.242	0.287	7.33924e-24
BBX	4.21521e-28	-0.14483	0.336	0.385	7.52162e-24
EIF4E	4.79035e-28	0.166728	0.384	0.34	8.5479e-24
PSPH	4.86542e-28	0.131436	0.107	0.078	8.68186e-24
ZNF606	5.12567e-28	-0.121481	0.105	0.138	9.14624e-24
SOX12	5.18381e-28	0.139712	0.103	0.075	9.24999e-24
CEP126	5.50222e-28	-0.1493	0.201	0.242	9.81816e-24
FSTL5	5.81827e-28	0.142075	0.468	0.422	1.03821e-23
VASH1	6.3232e-28	-0.143428	0.176	0.215	1.12831e-23
CDC42SE1	7.44713e-28	-0.142808	0.212	0.254	1.32887e-23
ARFGEF3	7.99711e-28	-0.130677	0.354	0.405	1.427e-23
ARHGAP26	9.63581e-28	0.148795	0.213	0.173	1.71941e-23
MFN1	1.10117e-27	0.141905	0.225	0.185	1.96494e-23
RABGAP1L	1.17916e-27	-0.117787	0.717	0.755	2.1041e-23
KIF3B	1.2814e-27	-0.136671	0.149	0.186	2.28652e-23
LPGAT1	1.29216e-27	-0.116691	0.351	0.402	2.30573e-23
MGEA5	1.38366e-27	-0.130131	0.527	0.572	2.46901e-23
ZNF84	1.43956e-27	-0.13862	0.285	0.329	2.56875e-23
UBE2M	1.52115e-27	0.169132	0.216	0.178	2.71433e-23
CACHD1	1.57355e-27	-0.120515	0.328	0.379	2.80784e-23
UBE2T	1.67049e-27	0.16541	0.159	0.125	2.98082e-23
CREB5	1.71384e-27	0.156203	0.401	0.353	3.05817e-23
MLLT10	1.75249e-27	0.142811	0.621	0.594	3.12714e-23
FCHSD2	1.77542e-27	-0.131205	0.698	0.735	3.16806e-23
KCTD1	1.81963e-27	-0.128967	0.176	0.218	3.24695e-23
MZT1	1.86094e-27	0.128557	0.108	0.079	3.32066e-23
RPL27	1.89393e-27	-0.123946	0.133	0.17	3.37953e-23
RP11-577H5.5	2.04939e-27	-0.115538	0.125	0.161	3.65693e-23
KCNQ1	2.13638e-27	-0.156374	0.44	0.487	3.81215e-23
EIF4E3	2.15098e-27	-0.129306	0.162	0.201	3.8382e-23
CMSS1	2.56077e-27	0.15983	0.48	0.439	4.56943e-23
HSP90B1	2.58017e-27	-0.149436	0.248	0.29	4.60405e-23
BTG3	2.65953e-27	0.168036	0.261	0.221	4.74567e-23
C16orf45	2.93167e-27	-0.124941	0.412	0.46	5.23128e-23
TRMT13	3.05474e-27	0.139354	0.212	0.173	5.45088e-23
SF3B6	3.27204e-27	0.182804	0.266	0.227	5.83862e-23
NAB1	3.37088e-27	0.148638	0.178	0.142	6.015e-23
PPP4R2	3.4092e-27	0.15902	0.319	0.277	6.08338e-23
LSM7	3.42702e-27	-0.116865	0.278	0.328	6.11517e-23
CHGB	3.55854e-27	0.109098	0.144	0.11	6.34985e-23
CHMP5	3.65909e-27	0.162657	0.226	0.187	6.52928e-23
VRK2	3.82129e-27	0.149062	0.16	0.125	6.81871e-23
RPS13	4.00956e-27	-0.130608	0.225	0.269	7.15465e-23
CTD-3105H18.18	4.3603e-27	-0.146317	0.118	0.151	7.78051e-23
AP2A2	4.73794e-27	-0.122981	0.308	0.354	8.45439e-23
CALB2	4.99089e-27	-0.153682	0.098	0.129	8.90575e-23
OXNAD1	4.99283e-27	0.13222	0.151	0.117	8.90921e-23
GREM2	5.3487e-27	0.181025	0.244	0.204	9.54422e-23
ZEB2	5.39478e-27	0.0558347	0.711	0.642	9.62645e-23
RPRD1B	5.44239e-27	-0.141306	0.168	0.205	9.71139e-23
MAP6	5.65073e-27	-0.133974	0.251	0.293	1.00832e-22
RP11-654K19.6	6.29365e-27	-0.187442	0.151	0.187	1.12304e-22
FOXP4	6.87036e-27	-0.126119	0.128	0.164	1.22595e-22
C20orf196	7.11068e-27	0.145568	0.129	0.098	1.26883e-22
PMS1	7.85274e-27	0.166223	0.273	0.232	1.40124e-22
ZNF462	8.49032e-27	0.127405	0.666	0.637	1.51501e-22
KCNN1	8.54587e-27	-0.113549	0.163	0.203	1.52492e-22
ATF6B	1.10967e-26	-0.120312	0.137	0.173	1.9801e-22
ARID5B	1.14261e-26	-0.129483	0.118	0.152	2.03888e-22
BCL2L14	1.25696e-26	-0.127142	0.438	0.482	2.24293e-22
MAD2L1	1.27234e-26	0.142504	0.123	0.093	2.27036e-22
SRC	1.54054e-26	-0.119601	0.109	0.142	2.74894e-22
PSMA4	1.64738e-26	0.150213	0.19	0.154	2.93958e-22
UBE2D3	1.70279e-26	0.14855	0.521	0.486	3.03845e-22
RPL27A	1.7315e-26	-0.123388	0.48	0.533	3.08969e-22
UBA52	1.74955e-26	-0.111751	0.334	0.387	3.12189e-22
FILIP1L	1.80408e-26	0.153302	0.518	0.478	3.2192e-22
NBPF12	1.96999e-26	-0.120299	0.184	0.224	3.51526e-22
GOLGA8B	1.97056e-26	-0.11901	0.129	0.164	3.51627e-22
ADAMTS19	2.37533e-26	0.195676	0.166	0.132	4.23854e-22
NPTX1	2.50946e-26	-0.15064	0.106	0.137	4.47788e-22
TTC39B	2.64444e-26	0.168284	0.234	0.196	4.71874e-22
NDUFS5	2.83401e-26	-0.118048	0.36	0.412	5.057e-22
BEND7	2.89572e-26	-0.107608	0.079	0.109	5.16712e-22
MED12L	3.06388e-26	-0.140006	0.231	0.274	5.46719e-22
HILPDA	3.23305e-26	-0.112322	0.098	0.129	5.76906e-22
ANKRD26	3.44585e-26	0.160165	0.405	0.365	6.14877e-22
NAA38	3.47079e-26	-0.119334	0.168	0.207	6.19327e-22
INSIG1	3.61981e-26	0.142329	0.19	0.154	6.4592e-22
INTS9	3.70157e-26	0.147867	0.204	0.167	6.60508e-22
SNRPB2	4.15175e-26	0.153179	0.172	0.138	7.40838e-22
ZNF69	4.23541e-26	-0.131238	0.153	0.189	7.55767e-22
TRAPPC6A	5.06504e-26	0.138302	0.104	0.077	9.03806e-22
CKS1B	5.21756e-26	0.165473	0.154	0.122	9.31021e-22
EEF1A2	5.38957e-26	-0.127429	0.207	0.248	9.61714e-22
XRN1	5.48847e-26	-0.126046	0.434	0.482	9.79362e-22
POLR2F	6.41844e-26	0.147656	0.193	0.156	1.14531e-21
NLGN2	7.25442e-26	-0.11657	0.106	0.138	1.29448e-21
SUGCT	8.82841e-26	-0.114894	0.081	0.11	1.57534e-21
TMEM59	9.02233e-26	0.150715	0.5	0.465	1.60994e-21
CD81	1.0852e-25	0.158053	0.467	0.429	1.93643e-21
NEO1	1.12398e-25	0.135918	0.681	0.665	2.00562e-21
CDR2	1.32824e-25	-0.136283	0.121	0.154	2.37011e-21
NETO2	1.47981e-25	-0.1216	0.187	0.227	2.64058e-21
DOPEY2	1.69437e-25	-0.126417	0.253	0.297	3.02344e-21
NCL	1.7485e-25	0.155058	0.543	0.508	3.12002e-21
C5orf42	1.75154e-25	-0.132829	0.312	0.356	3.12545e-21
TEX9	1.83121e-25	-0.117041	0.098	0.13	3.26762e-21
GALNTL6	2.03853e-25	-0.638553	0.227	0.259	3.63755e-21
GRM3	2.13048e-25	-0.13078	0.223	0.265	3.80163e-21
ANKRD17	2.33372e-25	0.121367	0.704	0.688	4.16429e-21
ZFP30	2.35595e-25	-0.132217	0.257	0.299	4.20396e-21
SAMD12	2.38167e-25	-0.15344	0.173	0.211	4.24986e-21
BTBD3	2.4871e-25	0.127834	0.131	0.1	4.43799e-21
MVK	2.84073e-25	0.124061	0.107	0.079	5.069e-21
ARHGAP28	2.87538e-25	-0.113969	0.078	0.107	5.13082e-21
PITHD1	3.0214e-25	0.143391	0.16	0.127	5.39139e-21
SEC23B	3.49554e-25	0.130352	0.138	0.107	6.23743e-21
SUMO1	3.72731e-25	0.161834	0.424	0.383	6.65102e-21
MOB4	3.72847e-25	0.141593	0.139	0.108	6.65308e-21
APP	3.77205e-25	0.133339	0.692	0.68	6.73084e-21
VAT1L	4.26289e-25	-0.145382	0.09	0.119	7.6067e-21
PHACTR2	4.3378e-25	-0.119043	0.087	0.117	7.74037e-21
UBE2V2	4.6614e-25	0.166783	0.311	0.272	8.3178e-21
IDH2	4.77236e-25	-0.113229	0.17	0.209	8.5158e-21
PTEN	5.09152e-25	0.138668	0.579	0.55	9.08531e-21
UQCR10	5.25882e-25	-0.133842	0.348	0.397	9.38384e-21
SORCS1	5.28737e-25	0.297617	0.171	0.139	9.43478e-21
PCDHB2	5.62796e-25	-0.128642	0.158	0.194	1.00425e-20
EEF1D	6.05146e-25	0.155311	0.345	0.304	1.07982e-20
PRELID3A	6.30412e-25	0.136643	0.203	0.166	1.12491e-20
AUTS2	6.64079e-25	0.0802065	0.976	0.975	1.18498e-20
CEP85L	6.6799e-25	0.147279	0.547	0.513	1.19196e-20
NEDD4	7.45368e-25	0.178614	0.133	0.104	1.33003e-20
PLXDC2	7.49836e-25	0.0752529	0.561	0.5	1.33801e-20
DHX40	8.07298e-25	-0.118219	0.197	0.237	1.44054e-20
LZTS1	9.26849e-25	-0.170016	0.168	0.204	1.65387e-20
OLFM3	9.2946e-25	-0.0968062	0.083	0.113	1.65853e-20
SGCE	1.00348e-24	-0.12255	0.327	0.372	1.79061e-20
ELMOD2	1.04049e-24	-0.0946233	0.084	0.114	1.85664e-20
PGAP1	1.14364e-24	-0.151945	0.813	0.826	2.04071e-20
SBDS	1.17333e-24	0.122875	0.1	0.073	2.09369e-20
PDIA3	1.18075e-24	-0.125652	0.236	0.276	2.10693e-20
VANGL2	1.32903e-24	-0.104766	0.134	0.169	2.37152e-20
TWSG1	1.33316e-24	-0.12465	0.149	0.185	2.37888e-20
CEP250	1.48884e-24	-0.130607	0.134	0.168	2.65669e-20
TMEM87B	1.52781e-24	-0.108957	0.092	0.122	2.72622e-20
POU2F2	1.62177e-24	-0.124927	0.211	0.251	2.89388e-20
INTS8	1.80185e-24	-0.118469	0.195	0.235	3.21523e-20
URI1	1.84319e-24	0.160693	0.471	0.435	3.28899e-20
DNAJC5	1.98379e-24	-0.130161	0.168	0.204	3.53987e-20
SFXN1	2.02568e-24	-0.115222	0.329	0.374	3.61463e-20
DNAJB6	2.24693e-24	0.153732	0.339	0.299	4.00942e-20
KLHL24	2.41058e-24	-0.137055	0.366	0.41	4.30144e-20
ALG14	2.49958e-24	-0.109883	0.098	0.128	4.46026e-20
B3GAT2	2.53731e-24	-0.120566	0.196	0.235	4.52758e-20
EXOC6B	2.53842e-24	-0.106439	0.784	0.814	4.52955e-20
ME3	3.0704e-24	0.125567	0.176	0.141	5.47882e-20
HNRNPAB	3.35401e-24	-0.114989	0.185	0.224	5.98489e-20
CACNB2	3.73473e-24	0.179113	0.483	0.452	6.66425e-20
CDHR3	3.97981e-24	0.131419	0.42	0.377	7.10158e-20
SRSF7	4.01659e-24	0.155651	0.396	0.358	7.1672e-20
MRTO4	4.37943e-24	0.140028	0.124	0.096	7.81465e-20
TTC21B	4.76348e-24	-0.119718	0.191	0.229	8.49995e-20
RUNDC3B	5.20636e-24	-0.147368	0.253	0.293	9.29023e-20
POLE2	5.28903e-24	0.146928	0.171	0.138	9.43774e-20
TGFBR1	5.7654e-24	-0.129718	0.19	0.227	1.02878e-19
P4HA3	6.21495e-24	-0.151355	0.23	0.268	1.109e-19
TNPO1	6.41276e-24	0.140833	0.65	0.639	1.14429e-19
PDE4D	6.68902e-24	-0.208248	0.556	0.584	1.19359e-19
CNTNAP3	7.60402e-24	0.117139	0.121	0.092	1.35686e-19
NEK5	8.27499e-24	0.146034	0.239	0.202	1.47659e-19
MED27	8.34113e-24	0.149177	0.411	0.373	1.48839e-19
PFKFB3	8.56299e-24	-0.183654	0.134	0.165	1.52798e-19
ADAMTS3	9.86846e-24	0.00279511	0.464	0.401	1.76093e-19
CCDC146	1.04898e-23	-0.135705	0.191	0.228	1.8718e-19
KDM4B	1.0878e-23	-0.123495	0.375	0.417	1.94108e-19
ARPC3	1.08823e-23	0.152267	0.404	0.364	1.94184e-19
OSTC	1.26568e-23	0.152975	0.254	0.217	2.25849e-19
BBS9	1.26637e-23	-0.142715	0.319	0.36	2.25971e-19
APLP1	1.30537e-23	-0.129089	0.236	0.275	2.3293e-19
LRRC7	1.38461e-23	0.0942861	0.897	0.874	2.47071e-19
SLC44A1	1.40299e-23	-0.123313	0.174	0.211	2.50349e-19
ABCE1	1.6451e-23	0.127505	0.146	0.115	2.93551e-19
GULP1	1.69265e-23	-0.174807	0.269	0.308	3.02037e-19
SIAH3	1.76477e-23	0.106414	0.102	0.075	3.14906e-19
GSK3B	1.80072e-23	0.111819	0.763	0.75	3.2132e-19
DACH1	1.84616e-23	-0.134442	0.522	0.568	3.29429e-19
KCNB1	1.86016e-23	-0.139714	0.186	0.222	3.31927e-19
BCL2	2.05929e-23	0.176377	0.21	0.176	3.6746e-19
CCDC65	2.08085e-23	-0.123265	0.387	0.432	3.71308e-19
CCNH	2.26455e-23	0.118728	0.757	0.741	4.04086e-19
SKIV2L2	2.29078e-23	-0.13005	0.355	0.396	4.08766e-19
ATF7IP2	2.35717e-23	-0.128373	0.167	0.202	4.20613e-19
2023-09-10	2.5063e-23	-0.105847	0.149	0.185	4.47224e-19
FRYL	2.51554e-23	-0.108105	0.534	0.577	4.48873e-19
CEP112	2.57908e-23	-0.148603	0.237	0.276	4.60211e-19
ZNF22	2.5798e-23	0.141495	0.148	0.117	4.60339e-19
MAP2K6	2.80102e-23	0.153062	0.251	0.214	4.99814e-19
AAGAB	2.82196e-23	-0.111138	0.106	0.136	5.0355e-19
APH1B	2.90644e-23	-0.122646	0.138	0.171	5.18625e-19
MTPN	2.95677e-23	0.161671	0.2	0.167	5.27606e-19
RANBP17	3.59173e-23	0.15329	0.439	0.403	6.40908e-19
PDE3A	3.64859e-23	0.146448	0.107	0.081	6.51054e-19
TET1	3.68611e-23	-0.138236	0.25	0.29	6.57749e-19
POGLUT1	3.69713e-23	0.133311	0.147	0.117	6.59716e-19
BAZ1A	3.97049e-23	0.172043	0.336	0.3	7.08495e-19
PSMA1	4.26616e-23	-0.125759	0.107	0.137	7.61253e-19
SLC4A8	4.34264e-23	-0.118581	0.333	0.375	7.74901e-19
BAIAP2L2	4.45262e-23	0.123932	0.163	0.13	7.94525e-19
NBAS	4.95666e-23	-0.126647	0.496	0.539	8.84467e-19
ARGLU1	5.04461e-23	-0.10862	0.616	0.658	9.0016e-19
FBXO38	5.24509e-23	-0.11296	0.137	0.169	9.35934e-19
RASGRF2	5.84476e-23	0.104047	0.102	0.076	1.04294e-18
SFXN4	5.86057e-23	-0.108052	0.162	0.197	1.04576e-18
ZNF621	5.97698e-23	-0.120586	0.11	0.141	1.06653e-18
NDUFAF2	6.09764e-23	0.150587	0.42	0.384	1.08806e-18
SLTM	6.11412e-23	0.157482	0.35	0.313	1.091e-18
YWHAE	6.20579e-23	0.123857	0.692	0.672	1.10736e-18
CCDC82	6.52836e-23	0.144985	0.354	0.314	1.16492e-18
UQCC2	6.95065e-23	-0.0941946	0.132	0.166	1.24027e-18
EMX1	7.49165e-23	-0.130359	0.211	0.249	1.33681e-18
KCTD16	7.81607e-23	-0.201117	0.132	0.164	1.3947e-18
RAP1GAP2	8.19862e-23	-0.130482	0.261	0.301	1.46296e-18
VTI1A	8.81393e-23	0.123184	0.594	0.567	1.57276e-18
UBE2Q2	8.90417e-23	-0.120142	0.176	0.212	1.58886e-18
NDUFB2	9.24587e-23	-0.104924	0.092	0.12	1.64983e-18
KIF26B	9.37677e-23	-0.132125	0.122	0.155	1.67319e-18
ATP6V1F	9.93195e-23	0.161025	0.266	0.23	1.77226e-18
YTHDC2	1.01483e-22	-0.122024	0.28	0.32	1.81087e-18
STUB1	1.02701e-22	0.151526	0.18	0.148	1.8326e-18
KCNK12	1.05633e-22	0.140362	0.114	0.088	1.88491e-18
AFF4	1.07861e-22	-0.111325	0.555	0.598	1.92467e-18
ZNF66	1.1083e-22	-0.103797	0.167	0.203	1.97765e-18
GLRX5	1.11565e-22	0.141146	0.162	0.13	1.99076e-18
STEAP1B	1.16447e-22	0.155375	0.459	0.423	2.07787e-18
ID4	1.21314e-22	0.176665	0.367	0.331	2.16472e-18
ATP2B1	1.34477e-22	-0.121237	0.189	0.226	2.39962e-18
NDUFB4	1.46865e-22	-0.110407	0.081	0.108	2.62067e-18
ENO4	1.4931e-22	0.125789	0.237	0.199	2.66429e-18
SMIM20	1.52961e-22	0.122016	0.111	0.084	2.72944e-18
PAPOLA	1.60195e-22	0.136807	0.378	0.338	2.85851e-18
OTUD7A	1.65731e-22	-0.124739	0.413	0.458	2.95731e-18
NDRG3	1.88148e-22	-0.124236	0.18	0.216	3.35732e-18
RPL28	2.02869e-22	-0.120238	0.226	0.266	3.62e-18
RP11-21N3.1	2.15005e-22	0.139425	0.105	0.08	3.83654e-18
CLIC1	2.20171e-22	0.153334	0.156	0.126	3.92873e-18
APIP	2.22468e-22	-0.118043	0.195	0.232	3.96973e-18
ATRN	2.24499e-22	0.138997	0.371	0.333	4.00596e-18
ANKRD13D	2.62683e-22	-0.113534	0.145	0.178	4.68732e-18
CNTN5	2.77165e-22	-0.165182	0.105	0.134	4.94573e-18
ASAP1	2.81224e-22	-0.123591	0.383	0.426	5.01815e-18
ABL1	3.14336e-22	0.137146	0.378	0.338	5.60901e-18
RALGPS2	3.37248e-22	-0.110924	0.269	0.312	6.01785e-18
UNC13C	3.51073e-22	-0.102959	0.076	0.103	6.26455e-18
HDAC4	3.53638e-22	0.147148	0.345	0.308	6.31032e-18
COPB2	3.62852e-22	-0.123233	0.185	0.22	6.47474e-18
GINM1	3.62996e-22	-0.115541	0.167	0.202	6.4773e-18
LSM2	3.87329e-22	0.154606	0.197	0.164	6.91149e-18
TSPAN4	3.93762e-22	-0.0868722	0.078	0.105	7.02628e-18
NRXN3	3.99293e-22	0.0751597	0.231	0.196	7.12498e-18
CACNA1A	4.14104e-22	-0.129317	0.699	0.733	7.38927e-18
AP1S1	4.41594e-22	0.144353	0.174	0.142	7.87981e-18
SUSD4	4.44237e-22	-0.122704	0.122	0.152	7.92697e-18
PDE8A	4.49558e-22	-0.132366	0.209	0.246	8.02191e-18
SCRN1	4.84268e-22	-0.106362	0.219	0.257	8.64128e-18
SOD1	5.01942e-22	0.170394	0.3	0.265	8.95665e-18
WWP2	5.18979e-22	-0.0975126	0.165	0.201	9.26066e-18
GNAS	5.23645e-22	-0.109851	0.744	0.774	9.34392e-18
CRADD	5.33973e-22	-0.140908	0.263	0.304	9.52821e-18
CSPP1	5.40751e-22	0.131932	0.448	0.413	9.64916e-18
PMVK	5.67886e-22	0.126755	0.126	0.098	1.01334e-17
B4GALT5	5.81184e-22	-0.122349	0.327	0.368	1.03707e-17
STAT5B	6.00383e-22	-0.12408	0.225	0.264	1.07132e-17
ATP5G1	6.7995e-22	-0.0906041	0.127	0.159	1.2133e-17
WNK2	6.80416e-22	-0.106972	0.346	0.39	1.21413e-17
AFAP1	7.28746e-22	0.126294	0.255	0.218	1.30037e-17
TMPRSS11D	7.39294e-22	-0.10102	0.077	0.103	1.3192e-17
ARHGAP32	8.06742e-22	-0.107317	0.568	0.616	1.43955e-17
EPRS	8.12242e-22	0.138346	0.201	0.168	1.44936e-17
SNX30	8.29788e-22	-0.118494	0.128	0.159	1.48067e-17
MAN2A1	8.3036e-22	0.119595	0.192	0.158	1.48169e-17
PDE1A	8.34397e-22	0.12378	0.737	0.712	1.4889e-17
BRINP1	9.01523e-22	0.132047	0.231	0.195	1.60868e-17
JPH1	9.08479e-22	0.14679	0.143	0.115	1.62109e-17
URGCP	9.18174e-22	0.118822	0.176	0.143	1.63839e-17
ZNF213	9.52258e-22	-0.113637	0.27	0.311	1.69921e-17
PRMT9	9.57329e-22	-0.115724	0.163	0.197	1.70826e-17
SPARC	9.798e-22	0.131514	0.108	0.083	1.74835e-17
LPAR6	1.03769e-21	0.114017	0.104	0.079	1.85165e-17
SNRPG	1.08622e-21	-0.110727	0.125	0.157	1.93825e-17
TRIM27	1.09682e-21	0.118376	0.146	0.116	1.95717e-17
NSFL1C	1.10333e-21	0.108358	0.123	0.095	1.96878e-17
SNX9	1.22212e-21	-0.11488	0.283	0.323	2.18074e-17
BSDC1	1.25909e-21	-0.128502	0.188	0.222	2.24672e-17
RP11-159D12.5	1.26229e-21	0.131859	0.224	0.189	2.25243e-17
STK39	1.29364e-21	-0.12654	0.364	0.407	2.30837e-17
CDK19	1.32817e-21	-0.116693	0.628	0.669	2.36999e-17
EFHC1	1.33769e-21	-0.114613	0.135	0.166	2.38697e-17
NDUFB7	1.62555e-21	-0.0946549	0.107	0.137	2.90064e-17
KIAA1456	1.7466e-21	0.139002	0.433	0.395	3.11662e-17
MALT1	1.80481e-21	-0.121934	0.116	0.145	3.2205e-17
DSE	2.00833e-21	0.148155	0.298	0.261	3.58367e-17
ARID1B	2.22288e-21	-0.0898781	0.764	0.804	3.96651e-17
ACYP2	2.31495e-21	0.123832	0.613	0.586	4.1308e-17
MAST1	2.39163e-21	-0.118077	0.272	0.31	4.26763e-17
HDDC2	2.59168e-21	0.125735	0.125	0.098	4.62459e-17
CDK5RAP1	2.61645e-21	-0.107403	0.145	0.177	4.66879e-17
SUSD1	2.65401e-21	-0.127225	0.224	0.26	4.73582e-17
CEP68	2.99624e-21	-0.110642	0.178	0.212	5.34649e-17
IFT88	3.53494e-21	-0.108684	0.183	0.219	6.30775e-17
DHX36	3.70963e-21	-0.113033	0.413	0.455	6.61947e-17
H3F3A	4.07391e-21	0.106466	0.806	0.789	7.26948e-17
ARHGAP17	4.43647e-21	-0.116365	0.212	0.248	7.91643e-17
RPN2	4.66891e-21	-0.10999	0.201	0.238	8.33121e-17
DIP2A	4.91685e-21	-0.111613	0.348	0.39	8.77364e-17
PARD3	4.91702e-21	-0.189837	0.323	0.358	8.77394e-17
PHC2	4.98807e-21	-0.104866	0.364	0.407	8.90071e-17
SPDYE16	5.05759e-21	-0.0879567	0.089	0.117	9.02476e-17
ZNF124	5.07189e-21	-0.0995912	0.369	0.412	9.05028e-17
FAR2	5.07779e-21	-0.119305	0.226	0.263	9.0608e-17
P2RY14	5.2851e-21	-0.101946	0.142	0.175	9.43073e-17
FAM19A5	5.50175e-21	0.131194	0.507	0.477	9.81733e-17
EIF5	5.70087e-21	0.127861	0.162	0.132	1.01726e-16
ADNP	5.87017e-21	-0.128106	0.642	0.676	1.04747e-16
ANKRD50	6.85719e-21	0.123955	0.175	0.143	1.2236e-16
POLR3A	7.09523e-21	-0.112477	0.166	0.198	1.26607e-16
ERC1	7.09924e-21	-0.100947	0.789	0.824	1.26679e-16
UCHL3	7.40011e-21	0.116573	0.162	0.131	1.32048e-16
RANBP1	7.48597e-21	0.15075	0.271	0.236	1.3358e-16
CTC-490E21.12	7.71914e-21	0.102757	0.1	0.075	1.3774e-16
ZC3H12C	7.9225e-21	-0.130986	0.236	0.272	1.41369e-16
USP4	7.93094e-21	-0.110107	0.145	0.176	1.4152e-16
ATP5F1	8.01776e-21	0.144969	0.217	0.184	1.43069e-16
REEP3	8.55659e-21	-0.11371	0.213	0.25	1.52684e-16
SMAD1	8.56398e-21	-0.0922763	0.112	0.142	1.52816e-16
MAGEF1	8.62216e-21	0.145635	0.171	0.141	1.53854e-16
PKN2	9.07872e-21	-0.0969072	0.469	0.512	1.62001e-16
HERC4	9.29785e-21	0.121806	0.532	0.502	1.65911e-16
LYRM7	1.01196e-20	0.106401	0.118	0.091	1.80574e-16
NUP160	1.04909e-20	-0.114978	0.394	0.435	1.872e-16
SLC35E2B	1.06174e-20	-0.111253	0.2	0.235	1.89457e-16
POLR2K	1.07836e-20	0.138314	0.16	0.13	1.92423e-16
HES4	1.1071e-20	-0.10466	0.446	0.491	1.9755e-16
TFCP2	1.19129e-20	0.13545	0.454	0.42	2.12573e-16
DPM1	1.27944e-20	-0.126448	0.156	0.188	2.28304e-16
TBC1D8	1.42819e-20	-0.113008	0.169	0.203	2.54847e-16
GFOD1	1.50365e-20	0.132134	0.234	0.199	2.68312e-16
CBX6	1.57891e-20	0.118974	0.133	0.106	2.8174e-16
RASA1	1.5832e-20	0.106907	0.721	0.707	2.82507e-16
RHOBTB3	1.58615e-20	-0.0985771	0.203	0.24	2.83033e-16
XPC	1.67278e-20	-0.114037	0.136	0.167	2.98491e-16
VPS28	1.68401e-20	0.164039	0.291	0.257	3.00494e-16
TCAIM	1.77325e-20	0.132017	0.251	0.216	3.16419e-16
CTNNA3	1.90586e-20	-0.123114	0.083	0.109	3.40082e-16
PSMA7	1.93489e-20	-0.111842	0.218	0.255	3.45261e-16
CNTFR	2.177e-20	-0.0960717	0.135	0.167	3.88463e-16
KMT2E	2.21862e-20	-0.100063	0.636	0.673	3.9589e-16
PEAK1	2.43127e-20	-0.126169	0.326	0.366	4.33837e-16
ZNF138	2.47935e-20	-0.10586	0.299	0.339	4.42415e-16
MICAL1	2.67664e-20	-0.0975739	0.076	0.1	4.77619e-16
PLAGL1	2.86427e-20	-0.104527	0.156	0.189	5.11101e-16
PRKCA	2.92115e-20	-0.152971	0.437	0.478	5.2125e-16
HECW1	2.99527e-20	0.122291	0.787	0.774	5.34476e-16
NCOA7	3.34525e-20	0.129996	0.179	0.149	5.96927e-16
FAM101A	3.62865e-20	-0.133033	0.158	0.19	6.47497e-16
FAM126A	3.74426e-20	-0.134681	0.295	0.335	6.68126e-16
NEUROG2	3.93085e-20	-0.0913208	0.13	0.161	7.01421e-16
KIAA0907	4.78097e-20	-0.105172	0.18	0.214	8.53116e-16
GRIN2A	4.81364e-20	0.113597	0.115	0.089	8.58946e-16
ST6GAL2	4.90632e-20	-0.108252	0.138	0.17	8.75484e-16
DNM3	5.12074e-20	-0.128139	0.434	0.476	9.13745e-16
EIF3I	5.17081e-20	0.144751	0.198	0.167	9.22679e-16
HERC2	5.18807e-20	-0.104697	0.488	0.53	9.2576e-16
ABI3BP	5.19696e-20	0.122717	0.169	0.139	9.27345e-16
PHIP	5.42655e-20	0.116015	0.672	0.654	9.68314e-16
2023-03-04	5.44732e-20	0.13734	0.298	0.262	9.7202e-16
PID1	6.2469e-20	0.127938	0.176	0.145	1.1147e-15
DNTTIP1	6.74112e-20	-0.0980319	0.089	0.115	1.20289e-15
TTLL11	6.94461e-20	0.135271	0.274	0.238	1.2392e-15
AKAP12	7.42892e-20	-0.103942	0.203	0.239	1.32562e-15
PRKRIP1	7.50479e-20	-0.109497	0.354	0.395	1.33915e-15
R3HCC1L	7.63794e-20	-0.108453	0.15	0.181	1.36291e-15
SVIL	8.05857e-20	-0.10615	0.281	0.322	1.43797e-15
CDK13	8.68498e-20	0.116727	0.55	0.522	1.54975e-15
DPY19L1	9.12697e-20	0.31137	0.19	0.163	1.62862e-15
PRMT1	9.257e-20	0.148483	0.274	0.24	1.65182e-15
PPP1R9A	9.72177e-20	-0.119702	0.44	0.479	1.73475e-15
RNF19A	1.106e-19	-0.0978786	0.197	0.231	1.97355e-15
TATDN3	1.24449e-19	-0.118083	0.157	0.189	2.22067e-15
ZMYND8	1.26276e-19	-0.107768	0.411	0.456	2.25327e-15
KSR1	1.26919e-19	-0.121244	0.188	0.221	2.26475e-15
MTMR7	1.27144e-19	-0.121037	0.313	0.35	2.26876e-15
ADARB1	1.28483e-19	0.142092	0.335	0.302	2.29266e-15
C8orf33	1.30551e-19	-0.0893567	0.094	0.121	2.32955e-15
TBC1D9	1.35908e-19	-0.106891	0.247	0.284	2.42514e-15
TPTE2	1.40772e-19	-0.120241	0.077	0.101	2.51194e-15
SUPT16H	1.42469e-19	-0.0983528	0.195	0.229	2.54223e-15
FAM227A	1.46652e-19	-0.107467	0.157	0.189	2.61687e-15
C11orf49	1.48579e-19	-0.111037	0.594	0.632	2.65125e-15
NDUFB3	1.52134e-19	-0.0948923	0.129	0.159	2.71467e-15
ATP8A1	1.53717e-19	-0.116916	0.391	0.432	2.74292e-15
EMC7	1.57043e-19	0.131852	0.27	0.235	2.80228e-15
ABHD12	1.57583e-19	0.131147	0.2	0.169	2.81191e-15
RAB22A	1.63205e-19	-0.09859	0.133	0.163	2.91223e-15
TMEM178B	1.69105e-19	-0.0828255	0.791	0.826	3.01751e-15
LIPE	1.69459e-19	-0.0893496	0.108	0.136	3.02382e-15
RP11-248J23.7	1.71662e-19	0.106284	0.115	0.09	3.06314e-15
RBM23	1.83237e-19	-0.0903805	0.126	0.156	3.26968e-15
LRFN4	1.87652e-19	-0.0908753	0.078	0.102	3.34846e-15
SH3GLB1	1.95125e-19	-0.104054	0.121	0.149	3.4818e-15
ORC5	1.99271e-19	0.130184	0.215	0.182	3.55579e-15
PREPL	2.02978e-19	-0.118625	0.373	0.414	3.62194e-15
CAMLG	2.12258e-19	0.154171	0.299	0.265	3.78754e-15
ZNF385D	2.15766e-19	0.119301	0.115	0.09	3.85013e-15
FEZF2	2.16814e-19	-0.122427	0.198	0.231	3.86884e-15
SLC9B1	2.17924e-19	0.122152	0.118	0.093	3.88864e-15
TMEM167A	2.20282e-19	0.139137	0.262	0.228	3.9307e-15
TSEN15	2.22258e-19	0.130179	0.134	0.107	3.96597e-15
PKD2	2.23477e-19	-0.111719	0.366	0.406	3.98772e-15
ZNF207	2.25814e-19	0.12679	0.475	0.442	4.02943e-15
ST8SIA2	2.26934e-19	-0.112453	0.253	0.29	4.04942e-15
AGRN	2.27058e-19	-0.0972386	0.109	0.137	4.05163e-15
CTD-2010I16.2	2.28682e-19	0.119501	0.161	0.132	4.08061e-15
GALNT7	2.36412e-19	-0.10709	0.129	0.158	4.21853e-15
ASIP	2.41645e-19	-0.0951252	0.101	0.128	4.31192e-15
NUDCD1	2.41907e-19	0.114061	0.119	0.094	4.31659e-15
BICC1	2.52604e-19	-0.115714	0.122	0.151	4.50746e-15
HIVEP2	2.56024e-19	0.131076	0.265	0.231	4.56849e-15
PHF21A	2.56737e-19	0.115427	0.6	0.577	4.58121e-15
KIAA1324	2.67069e-19	-0.129965	0.237	0.274	4.76557e-15
CMAS	3.06257e-19	0.114443	0.131	0.104	5.46486e-15
VSTM2L	3.19344e-19	-0.131977	0.144	0.173	5.69838e-15
RAP1GDS1	3.34722e-19	-0.0928567	0.373	0.415	5.97278e-15
NCOA3	3.40323e-19	-0.123406	0.311	0.348	6.07272e-15
AVL9	3.40559e-19	-0.100727	0.44	0.48	6.07693e-15
MAP3K9	3.7826e-19	-0.115755	0.141	0.17	6.74966e-15
CARNMT1	3.88137e-19	0.111497	0.171	0.141	6.92592e-15
KDM2B	3.96593e-19	-0.106433	0.203	0.237	7.07681e-15
RLF	4.05127e-19	-0.1254	0.391	0.427	7.22909e-15
CCNY	4.09703e-19	0.130161	0.599	0.575	7.31075e-15
CLIP2	4.15072e-19	-0.108115	0.302	0.34	7.40655e-15
PLXNA4	4.27379e-19	0.0472832	0.604	0.555	7.62615e-15
FIS1	4.31578e-19	0.163622	0.204	0.175	7.70108e-15
DIP2C	4.4339e-19	-0.094931	0.716	0.755	7.91185e-15
TMEM93	4.6021e-19	0.154792	0.162	0.135	8.21198e-15
A2M	4.93017e-19	-0.0830673	0.084	0.109	8.7974e-15
ZC3H15	4.97565e-19	-0.0974903	0.195	0.229	8.87855e-15
C3orf14	5.2763e-19	0.137499	0.342	0.307	9.41502e-15
INVS	5.98502e-19	-0.112663	0.392	0.432	1.06797e-14
CACNG4	6.04649e-19	-0.114255	0.165	0.196	1.07894e-14
DDAH1	6.27791e-19	-0.0986145	0.111	0.139	1.12023e-14
ZNF791	6.43195e-19	-0.0969119	0.129	0.158	1.14772e-14
RPP38	6.74063e-19	-0.100935	0.181	0.214	1.2028e-14
RAD9A	7.28599e-19	-0.106254	0.129	0.158	1.30011e-14
PPIA	8.11347e-19	0.133141	0.54	0.512	1.44777e-14
DDHD2	8.23617e-19	-0.10957	0.188	0.221	1.46966e-14
ANKRD13A	8.93771e-19	-0.10344	0.084	0.108	1.59484e-14
ZC3H14	9.08663e-19	0.130889	0.325	0.29	1.62142e-14
ARL17B	9.27398e-19	-0.102998	0.295	0.331	1.65485e-14
ACOT7	9.6069e-19	-0.104574	0.167	0.198	1.71425e-14
SCAMP5	1.00582e-18	-0.106357	0.201	0.234	1.79478e-14
CCDC171	1.04388e-18	-0.142799	0.422	0.457	1.8627e-14
DPY30	1.05257e-18	0.143621	0.207	0.177	1.87821e-14
NUCKS1	1.06231e-18	0.146646	0.488	0.459	1.89559e-14
ARPP19	1.10442e-18	0.128303	0.251	0.218	1.97073e-14
TNRC6B	1.1755e-18	-0.0913464	0.734	0.772	2.09756e-14
SOGA1	1.18335e-18	-0.117197	0.268	0.302	2.11157e-14
SLIT2	1.29496e-18	-0.100555	0.139	0.17	2.31072e-14
FGF14	1.37368e-18	-0.171545	0.513	0.545	2.4512e-14
BTBD8	1.39503e-18	0.113373	0.196	0.165	2.48929e-14
EIF2B3	1.45781e-18	0.135975	0.33	0.295	2.60132e-14
PCP4	1.57141e-18	0.144529	0.133	0.108	2.80403e-14
DHX30	1.65854e-18	-0.104267	0.242	0.278	2.9595e-14
PNPLA3	1.67571e-18	0.148663	0.239	0.207	2.99013e-14
EML1	1.68744e-18	0.110462	0.534	0.503	3.01107e-14
NAPA	1.79989e-18	-0.106358	0.1	0.126	3.21171e-14
C17orf89	1.814e-18	-0.0903341	0.14	0.17	3.23689e-14
FARP1	1.88342e-18	0.127066	0.599	0.583	3.36078e-14
FAM184B	1.91391e-18	0.115478	0.402	0.368	3.41518e-14
HNRNPD	1.962e-18	0.124536	0.479	0.447	3.501e-14
ZNF334	1.98552e-18	-0.0957132	0.145	0.175	3.54296e-14
GNAI3	2.08171e-18	0.135299	0.293	0.26	3.7146e-14
EPN2	2.11893e-18	-0.107431	0.426	0.464	3.78103e-14
AKAP9	2.20562e-18	-0.0985602	0.634	0.679	3.9357e-14
YWHAB	2.22567e-18	-0.116048	0.238	0.272	3.97149e-14
ZNF302	2.25224e-18	-0.0981333	0.34	0.378	4.0189e-14
NDUFA10	2.27515e-18	0.13526	0.355	0.322	4.05977e-14
FANCL	2.32965e-18	0.128303	0.358	0.323	4.15703e-14
MRPS23	2.40535e-18	0.121985	0.137	0.11	4.29211e-14
FJX1	2.44668e-18	0.128346	0.253	0.22	4.36586e-14
RHOBTB1	2.5569e-18	-0.0861607	0.08	0.104	4.56252e-14
SDK2	2.57221e-18	-0.105216	0.108	0.135	4.58986e-14
ARPC5L	2.65555e-18	0.112678	0.112	0.088	4.73856e-14
SRSF9	2.76163e-18	0.155525	0.351	0.32	4.92785e-14
ZNHIT3	2.86345e-18	0.133713	0.156	0.129	5.10955e-14
UFM1	2.90577e-18	0.117382	0.192	0.161	5.18506e-14
ARHGAP12	3.06695e-18	-0.100723	0.206	0.24	5.47266e-14
RBCK1	3.0693e-18	0.099373	0.122	0.097	5.47685e-14
KDM3B	3.10998e-18	-0.110183	0.293	0.329	5.54944e-14
BRF1	3.34289e-18	-0.106528	0.177	0.208	5.96506e-14
LSM1	3.38115e-18	0.113438	0.111	0.088	6.03332e-14
RAE1	3.39719e-18	-0.0870198	0.081	0.105	6.06195e-14
SNRPE	3.42378e-18	-0.0870753	0.179	0.213	6.10939e-14
RPL21	3.42501e-18	0.122667	0.188	0.158	6.11159e-14
MAP2K2	3.49265e-18	0.128886	0.256	0.224	6.23228e-14
PGAM1	3.5097e-18	-0.111971	0.223	0.256	6.26272e-14
SERGEF	3.78545e-18	-0.115355	0.271	0.305	6.75476e-14
THSD4	4.00926e-18	0.131445	0.313	0.28	7.15412e-14
ADCY9	4.03734e-18	-0.107958	0.347	0.386	7.20423e-14
HACD2	4.04949e-18	-0.102349	0.105	0.13	7.22591e-14
ZNF565	4.09212e-18	-0.117509	0.445	0.481	7.30199e-14
SLITRK5	4.23819e-18	0.116867	0.115	0.092	7.56263e-14
PCNX1	4.27407e-18	-0.118548	0.539	0.577	7.62666e-14
DCTPP1	4.3923e-18	0.115746	0.1	0.077	7.83762e-14
CECR2	4.68333e-18	-0.112646	0.708	0.743	8.35693e-14
POM121C	4.81419e-18	-0.11781	0.258	0.293	8.59044e-14
MYO9B	4.87383e-18	-0.0971316	0.266	0.301	8.69687e-14
HTT	4.96565e-18	-0.106476	0.394	0.432	8.8607e-14
NDUFAF5	5.4246e-18	0.104314	0.156	0.127	9.67965e-14
GTF2I	5.76067e-18	0.0818712	0.814	0.814	1.02793e-13
SC5D	5.78308e-18	0.0985853	0.176	0.146	1.03193e-13
AGPAT4	5.8599e-18	0.120934	0.523	0.497	1.04564e-13
ZNF573	5.87834e-18	0.114909	0.215	0.183	1.04893e-13
JAK2	6.24012e-18	-0.107129	0.194	0.226	1.11349e-13
KLHL3	6.30108e-18	-0.0938569	0.089	0.113	1.12436e-13
ZNF821	6.37778e-18	-0.1013	0.292	0.33	1.13805e-13
MMAB	6.47901e-18	0.115411	0.135	0.11	1.15612e-13
VWA8	6.52101e-18	0.131833	0.366	0.332	1.16361e-13
MLLT4	6.67549e-18	-0.103183	0.749	0.783	1.19117e-13
SPTBN1	6.69232e-18	0.124965	0.524	0.501	1.19418e-13
GPR137B	6.88681e-18	-0.0965294	0.188	0.221	1.22888e-13
NIPA1	7.73697e-18	-0.0896707	0.139	0.168	1.38058e-13
MFF	8.58326e-18	0.12193	0.248	0.215	1.5316e-13
RGS7BP	9.55779e-18	0.14864	0.25	0.219	1.70549e-13
C9orf3	9.67131e-18	0.124314	0.553	0.53	1.72575e-13
DLG1	1.01895e-17	-0.118367	0.481	0.517	1.81821e-13
BLOC1S2	1.06856e-17	0.113653	0.147	0.12	1.90673e-13
ZNF569	1.07186e-17	-0.103391	0.182	0.213	1.91263e-13
OXR1	1.10844e-17	0.144404	0.173	0.146	1.97789e-13
CELSR1	1.21391e-17	0.1687	0.189	0.162	2.1661e-13
SBF2	1.25381e-17	-0.0898546	0.725	0.759	2.2373e-13
SEZ6	1.25425e-17	0.124041	0.363	0.327	2.23808e-13
PLPP3	1.25575e-17	0.148579	0.166	0.14	2.24076e-13
ELMO2	1.31526e-17	-0.0888232	0.144	0.173	2.34695e-13
SERINC5	1.40413e-17	0.144441	0.238	0.206	2.50553e-13
PGP	1.44781e-17	-0.0800043	0.169	0.201	2.58346e-13
RAB6A	1.46301e-17	-0.103551	0.541	0.579	2.6106e-13
GNG5	1.53578e-17	-0.0824044	0.107	0.134	2.74045e-13
ANP32E	1.5548e-17	0.142627	0.175	0.148	2.77439e-13
MAPT	1.56923e-17	-0.101754	0.544	0.583	2.80014e-13
TRIM26	1.67723e-17	-0.0851045	0.086	0.109	2.99286e-13
LPIN1	1.83606e-17	-0.0989224	0.108	0.133	3.27626e-13
MSL2	1.94046e-17	0.122265	0.197	0.168	3.46255e-13
ZNF133	1.95059e-17	0.0945962	0.155	0.127	3.48062e-13
ZFR2	1.98322e-17	0.110262	0.164	0.136	3.53886e-13
SPATA5	2.09209e-17	0.13882	0.289	0.258	3.73313e-13
KIAA1328	2.13104e-17	-0.113288	0.441	0.477	3.80262e-13
ZNF274	2.18104e-17	-0.0948376	0.151	0.181	3.89184e-13
RASGRP1	2.20141e-17	-0.10493	0.278	0.314	3.9282e-13
PLEKHA6	2.37118e-17	-0.11966	0.216	0.247	4.23113e-13
CMC2	2.37226e-17	0.132863	0.218	0.188	4.23307e-13
SGCB	2.55326e-17	-0.102477	0.137	0.165	4.55603e-13
INSR	2.56281e-17	-0.090796	0.322	0.361	4.57308e-13
DDX46	2.61731e-17	-0.0948827	0.328	0.365	4.67033e-13
MRPL42	2.66881e-17	0.130076	0.354	0.32	4.76223e-13
MAP1LC3B2	2.74854e-17	0.112662	0.169	0.141	4.9045e-13
SH3PXD2B	2.8239e-17	-0.102507	0.272	0.306	5.03897e-13
CSRP2	2.83132e-17	-0.106518	0.358	0.395	5.05222e-13
BSG	2.87864e-17	-0.101537	0.281	0.315	5.13665e-13
DLG5	2.91225e-17	-0.10087	0.201	0.233	5.19661e-13
ASAP3	3.07326e-17	-0.0867543	0.082	0.105	5.48392e-13
STIM1	3.12876e-17	-0.106018	0.182	0.213	5.58296e-13
LARP1	3.14924e-17	0.117619	0.37	0.336	5.61951e-13
C1QTNF7	3.38748e-17	-0.0990939	0.127	0.154	6.04461e-13
SMIM12	3.61477e-17	0.103818	0.152	0.125	6.45019e-13
SUMO3	3.62613e-17	0.106915	0.109	0.086	6.47046e-13
LCORL	3.6723e-17	-0.0890984	0.581	0.623	6.55285e-13
SELT	3.67778e-17	0.116537	0.21	0.179	6.56264e-13
CENPH	3.69359e-17	0.128718	0.122	0.098	6.59085e-13
CDV3	3.82068e-17	0.125437	0.166	0.139	6.81762e-13
ACLY	3.86491e-17	0.129897	0.264	0.232	6.89655e-13
AGAP6	3.93249e-17	0.104532	0.164	0.136	7.01713e-13
CENPV	4.035e-17	0.140011	0.46	0.434	7.20006e-13
UST	4.11318e-17	0.127006	0.139	0.114	7.33956e-13
REEP2	4.11754e-17	-0.0964305	0.129	0.156	7.34735e-13
KCNC1	4.16897e-17	-0.0980492	0.184	0.215	7.43911e-13
SUPT6H	4.39676e-17	-0.102518	0.153	0.181	7.84557e-13
LCOR	4.62261e-17	0.116124	0.596	0.575	8.24858e-13
SF3B2	4.6763e-17	-0.0923878	0.127	0.155	8.34438e-13
GSE1	4.84618e-17	0.0879216	0.637	0.609	8.64752e-13
IGF1R	5.14787e-17	0.126707	0.59	0.569	9.18586e-13
MYL6	5.17847e-17	-0.0749818	0.294	0.334	9.24047e-13
NUMB	5.24739e-17	0.117326	0.593	0.573	9.36345e-13
AFG3L2	5.33454e-17	-0.104197	0.114	0.139	9.51896e-13
CACNG7	5.37951e-17	-0.097244	0.182	0.213	9.5992e-13
KCNJ3	5.48847e-17	-0.127856	0.119	0.145	9.79362e-13
CEBPG	5.54115e-17	0.0994487	0.124	0.1	9.88763e-13
SAFB	5.93034e-17	-0.107828	0.259	0.292	1.05821e-12
ESR2	6.03735e-17	-0.119065	0.361	0.396	1.0773e-12
TMEM147	6.24875e-17	-0.0613615	0.088	0.112	1.11503e-12
ZFP37	6.28688e-17	-0.0914866	0.103	0.127	1.12183e-12
MPP3	6.35202e-17	-0.0800774	0.082	0.105	1.13346e-12
PJA2	6.38717e-17	0.113661	0.462	0.431	1.13973e-12
PRSS51	6.8101e-17	-0.112078	0.081	0.103	1.21519e-12
TRIM44	7.04976e-17	0.113699	0.512	0.483	1.25796e-12
ORAI2	7.2572e-17	-0.0918974	0.104	0.129	1.29497e-12
EXT1	7.53712e-17	0.116732	0.645	0.624	1.34492e-12
ZNF397	7.82948e-17	0.118742	0.31	0.276	1.39709e-12
CRTC3	7.86419e-17	-0.0973985	0.346	0.382	1.40329e-12
TXNL4A	8.3965e-17	0.135851	0.327	0.296	1.49827e-12
NSUN3	9.01165e-17	-0.104097	0.127	0.154	1.60804e-12
SPAG7	9.75195e-17	0.116044	0.135	0.11	1.74014e-12
NSMAF	9.84549e-17	-0.086988	0.146	0.174	1.75683e-12
EZR	9.87003e-17	0.121414	0.192	0.164	1.76121e-12
CNTLN	9.97301e-17	-0.129332	0.272	0.305	1.77958e-12
MAPK10	1.11346e-16	-0.0708452	0.593	0.638	1.98685e-12
TRERF1	1.13794e-16	-0.0954496	0.186	0.219	2.03055e-12
PFDN1	1.17375e-16	-0.0851	0.187	0.219	2.09444e-12
PTOV1	1.17589e-16	-0.0818203	0.094	0.118	2.09827e-12
ZDHHC14	1.20427e-16	0.100771	0.106	0.083	2.1489e-12
ATP1B3	1.21495e-16	0.107492	0.633	0.618	2.16795e-12
MNAT1	1.22722e-16	-0.0920362	0.592	0.632	2.18986e-12
RTN2	1.23674e-16	-0.0936555	0.108	0.133	2.20684e-12
RHBDD1	1.27965e-16	0.138568	0.267	0.236	2.28341e-12
COTL1	1.28928e-16	0.112789	0.151	0.125	2.30059e-12
UCK2	1.32769e-16	0.128316	0.255	0.224	2.36913e-12
NDUFA2	1.33765e-16	-0.0756739	0.111	0.137	2.3869e-12
DIRC2	1.37739e-16	-0.104351	0.193	0.223	2.45782e-12
RBM6	1.38323e-16	0.0952667	0.732	0.722	2.46824e-12
CNTN1	1.39572e-16	-0.146814	0.445	0.476	2.49053e-12
ETV6	1.40982e-16	-0.0829663	0.127	0.154	2.51567e-12
HYAL2	1.44635e-16	-0.0783399	0.084	0.107	2.58086e-12
HMGN2	1.50009e-16	-0.0947002	0.477	0.517	2.67675e-12
EPHA6	1.53781e-16	-0.252752	0.328	0.357	2.74407e-12
TNRC6A	1.54037e-16	-0.0913915	0.853	0.877	2.74864e-12
GRB2	1.54991e-16	0.132496	0.309	0.276	2.76566e-12
NMT2	1.56432e-16	-0.104852	0.195	0.226	2.79136e-12
ARL9	1.72378e-16	-0.0908618	0.083	0.106	3.07591e-12
ZSCAN5A	1.76632e-16	-0.101707	0.194	0.225	3.15182e-12
PHPT1	1.83877e-16	0.140644	0.414	0.386	3.28111e-12
MAP3K4	1.87248e-16	-0.0972539	0.231	0.264	3.34125e-12
HNRNPF	1.88691e-16	0.143883	0.256	0.226	3.367e-12
OCIAD2	2.24381e-16	-0.0839175	0.131	0.158	4.00386e-12
YY1	2.30802e-16	0.129344	0.288	0.257	4.11842e-12
PPARG	2.32473e-16	-0.158611	0.164	0.191	4.14826e-12
ELAVL2	2.50594e-16	-0.11356	0.305	0.342	4.4716e-12
SUN1	2.57712e-16	-0.0966437	0.275	0.308	4.59861e-12
LDLRAD3	2.59865e-16	0.15378	0.358	0.328	4.63703e-12
AKIRIN2	2.66067e-16	0.0978359	0.131	0.106	4.74769e-12
FAM120A	2.66488e-16	0.119608	0.21	0.181	4.75521e-12
ZSCAN30	2.72782e-16	0.0981931	0.192	0.163	4.86752e-12
VCAN	2.75546e-16	0.161448	0.395	0.367	4.91684e-12
CCDC85B	2.7573e-16	0.121006	0.142	0.118	4.92013e-12
FAM45A	2.78663e-16	-0.0977718	0.148	0.176	4.97247e-12
PPM1L	2.87446e-16	-0.100082	0.505	0.543	5.12919e-12
PTCH2	2.99532e-16	-0.108332	0.153	0.181	5.34486e-12
TRIM33	3.19066e-16	-0.0896399	0.478	0.516	5.69342e-12
ZNF491	3.37143e-16	-0.0775676	0.088	0.111	6.01597e-12
IGF2R	3.39366e-16	-0.0938052	0.186	0.216	6.05565e-12
WBSCR17	3.4277e-16	0.102635	0.592	0.561	6.11638e-12
PPT1	3.43217e-16	-0.0791855	0.125	0.151	6.12437e-12
RSF1	3.47648e-16	0.110165	0.592	0.576	6.20344e-12
C16orf95	3.56464e-16	0.0868714	0.105	0.083	6.36074e-12
MPHOSPH10	3.64148e-16	0.107236	0.149	0.124	6.49786e-12
EIF5B	3.70233e-16	-0.0877843	0.349	0.387	6.60644e-12
PSMG3	3.88644e-16	0.102631	0.103	0.081	6.93496e-12
EPHB1	4.01046e-16	0.123737	0.585	0.568	7.15627e-12
MRPL15	4.01168e-16	0.10788	0.112	0.09	7.15844e-12
C1orf228	4.07879e-16	-0.0982539	0.102	0.126	7.27819e-12
CDC14B	4.22859e-16	-0.121707	0.222	0.253	7.5455e-12
LRIG1	4.51554e-16	-0.100093	0.175	0.205	8.05753e-12
UTRN	4.59978e-16	-0.119869	0.18	0.21	8.20784e-12
TANK	4.88916e-16	0.136725	0.339	0.307	8.72422e-12
GOLGB1	4.98544e-16	-0.093786	0.237	0.269	8.89603e-12
LPIN2	5.11691e-16	-0.0746464	0.122	0.149	9.13061e-12
CREBRF	5.31491e-16	-0.102623	0.123	0.149	9.48392e-12
CASP8AP2	5.46581e-16	0.120646	0.224	0.195	9.7532e-12
PYGB	5.50746e-16	0.103393	0.12	0.097	9.82751e-12
POGZ	5.62788e-16	0.11726	0.531	0.507	1.00424e-11
ZNF891	5.99585e-16	-0.0859399	0.199	0.23	1.0699e-11
TPI1	6.0464e-16	-0.0804083	0.361	0.4	1.07892e-11
CBR4	6.16405e-16	-0.0977232	0.51	0.548	1.09991e-11
TMEM130	6.34373e-16	-0.103785	0.09	0.112	1.13198e-11
GCA	6.36371e-16	0.110226	0.166	0.14	1.13554e-11
SLC38A1	6.40914e-16	0.126207	0.462	0.434	1.14365e-11
UBTD2	6.50124e-16	-0.0919517	0.344	0.379	1.16008e-11
GLCE	6.69694e-16	0.139993	0.364	0.334	1.195e-11
SNRPD3	7.02894e-16	0.126578	0.258	0.229	1.25424e-11
ADAMTS10	7.49008e-16	-0.0958582	0.178	0.206	1.33653e-11
DNAJA2	7.55343e-16	0.09846	0.124	0.101	1.34783e-11
ATP5H	7.69216e-16	-0.0652077	0.098	0.122	1.37259e-11
METTL15	7.75321e-16	0.123158	0.307	0.275	1.38348e-11
DBI	8.19455e-16	-0.0694237	0.174	0.205	1.46224e-11
CLTCL1	8.3996e-16	-0.102138	0.152	0.179	1.49882e-11
RNF168	8.64473e-16	0.106521	0.246	0.216	1.54257e-11
SH2D3C	8.84483e-16	-0.0930626	0.102	0.126	1.57827e-11
GDAP1L1	8.98745e-16	-0.10758	0.195	0.225	1.60372e-11
SLC17A6	9.20925e-16	-0.139565	0.126	0.151	1.6433e-11
SLC29A4	9.24054e-16	-0.0852328	0.122	0.148	1.64888e-11
FGGY	9.54647e-16	-0.117471	0.13	0.155	1.70347e-11
MDN1	1.06798e-15	0.119279	0.244	0.214	1.9057e-11
PTPDC1	1.09471e-15	-0.0919846	0.167	0.195	1.9534e-11
CADM2	1.11213e-15	-0.173539	0.486	0.519	1.98449e-11
TALDO1	1.13544e-15	-0.0819499	0.109	0.133	2.02607e-11
ODF2	1.16098e-15	-0.0844539	0.097	0.12	2.07166e-11
PCBP3	1.16506e-15	-0.0883267	0.101	0.125	2.07893e-11
CDK17	1.21951e-15	-0.104272	0.303	0.335	2.1761e-11
SLC25A24	1.27888e-15	-0.0934551	0.125	0.15	2.28204e-11
ZDHHC21	1.40487e-15	0.127642	0.333	0.302	2.50685e-11
MARK2	1.4131e-15	0.116601	0.215	0.187	2.52154e-11
LAPTM4A	1.43078e-15	0.122208	0.278	0.249	2.55308e-11
GPATCH8	1.43599e-15	0.105036	0.663	0.653	2.56238e-11
2023-09-11	1.51041e-15	0.120032	0.48	0.453	2.69518e-11
RP11-437B10.1	1.51312e-15	0.121568	0.603	0.58	2.70001e-11
RBPJ	1.5222e-15	-0.0972956	0.529	0.566	2.71622e-11
CERS6	1.5304e-15	-0.0832036	0.712	0.747	2.73085e-11
C1QBP	1.5417e-15	0.140706	0.252	0.223	2.75101e-11
STK38L	1.5497e-15	-0.0894233	0.111	0.136	2.76529e-11
ITGB1BP1	1.55301e-15	0.120898	0.273	0.242	2.77118e-11
SYT13	1.59638e-15	0.0812993	0.113	0.09	2.84858e-11
RAB3GAP1	1.61918e-15	0.124404	0.393	0.364	2.88927e-11
TSC22D2	1.6918e-15	0.122575	0.276	0.246	3.01885e-11
PRDX1	1.74133e-15	0.119473	0.456	0.425	3.10723e-11
RALY	1.75425e-15	-0.0928532	0.253	0.287	3.13029e-11
SPINK5	1.77648e-15	-0.0975518	0.114	0.139	3.16995e-11
XRRA1	1.80605e-15	-0.0908128	0.338	0.374	3.22272e-11
NECTIN2	1.86703e-15	-0.0892688	0.126	0.151	3.33152e-11
DHRS4L2	1.88671e-15	-0.0727821	0.1	0.124	3.36664e-11
ATP6V0B	2.10476e-15	0.107642	0.441	0.409	3.75572e-11
RP11-314N13.10	2.27007e-15	0.101636	0.203	0.174	4.0507e-11
ZFP14	2.27405e-15	-0.0964206	0.316	0.35	4.05781e-11
PABPC1	2.36631e-15	0.135638	0.323	0.295	4.22244e-11
PPP2R3C	2.36921e-15	0.122576	0.278	0.248	4.22762e-11
ZSWIM7	2.56508e-15	-0.0834545	0.151	0.179	4.57713e-11
WDR7	2.56724e-15	0.110615	0.416	0.388	4.58098e-11
SOS1	2.72001e-15	0.0907931	0.647	0.629	4.85359e-11
BHLHE22	2.72857e-15	-0.120627	0.113	0.137	4.86886e-11
STAU1	2.73634e-15	-0.0933164	0.26	0.293	4.88272e-11
PSEN1	2.75839e-15	-0.104993	0.282	0.314	4.92207e-11
GFRA2	2.79575e-15	-0.108763	0.095	0.116	4.98874e-11
WDR54	2.98919e-15	-0.0728368	0.093	0.116	5.33391e-11
KIAA1715	3.12879e-15	-0.100836	0.259	0.291	5.58302e-11
DNHD1	3.13934e-15	0.116943	0.256	0.227	5.60184e-11
SLC7A14	3.25526e-15	-0.110685	0.115	0.139	5.80868e-11
DCLK2	3.28974e-15	-0.0996844	0.368	0.403	5.87021e-11
VDAC2	3.34715e-15	0.129803	0.287	0.257	5.97265e-11
ADAMTS6	3.44268e-15	-0.141339	0.137	0.162	6.14312e-11
TERF2IP	3.48524e-15	0.119294	0.424	0.393	6.21906e-11
TMEM132A	3.60297e-15	0.13362	0.355	0.326	6.42914e-11
PRELID1	3.66207e-15	0.137861	0.194	0.168	6.53459e-11
SDCBP	3.95023e-15	0.111328	0.165	0.14	7.04879e-11
PFDN4	4.09051e-15	-0.0867395	0.127	0.152	7.29911e-11
IFNGR2	4.15337e-15	-0.108636	0.224	0.254	7.41127e-11
KLHL23	4.17931e-15	-0.0853223	0.547	0.586	7.45755e-11
RAC3	4.29052e-15	0.119791	0.189	0.162	7.656e-11
RPL26L1	4.69377e-15	0.115345	0.132	0.109	8.37556e-11
PLS1	4.78613e-15	-0.115185	0.119	0.143	8.54038e-11
MCTP1	4.796e-15	0.112685	0.313	0.282	8.55798e-11
NLN	4.81521e-15	-0.106331	0.194	0.223	8.59226e-11
NME3	4.82224e-15	0.131961	0.327	0.298	8.60481e-11
MAX	5.07357e-15	-0.0868634	0.356	0.392	9.05328e-11
KIAA1211	5.0955e-15	-0.0738651	0.695	0.732	9.0924e-11
MAPK8	5.16444e-15	-0.0897884	0.701	0.731	9.21543e-11
MXD4	5.1748e-15	-0.0735963	0.13	0.156	9.23391e-11
VPS9D1	5.32126e-15	-0.0904596	0.115	0.138	9.49526e-11
SLC4A7	5.412e-15	-0.0911622	0.514	0.55	9.65717e-11
SNU13	5.62157e-15	0.142439	0.281	0.253	1.00311e-10
LRRC39	5.65547e-15	0.0910939	0.115	0.093	1.00916e-10
CADPS2	5.65694e-15	-0.25523	0.09	0.112	1.00942e-10
DCTN6	5.66402e-15	0.102819	0.127	0.104	1.01069e-10
IP6K1	6.00873e-15	-0.104117	0.319	0.352	1.0722e-10
CSRNP2	6.09804e-15	0.0853251	0.129	0.105	1.08813e-10
ATCAY	6.2639e-15	-0.0922771	0.273	0.304	1.11773e-10
KLHDC10	6.41896e-15	-0.0977176	0.391	0.425	1.1454e-10
ESRRG	6.45091e-15	0.122901	0.14	0.117	1.1511e-10
NUDCD3	6.66445e-15	-0.0956182	0.258	0.29	1.18921e-10
URM1	6.73207e-15	-0.0822051	0.109	0.133	1.20127e-10
TRMU	6.78351e-15	-0.0886353	0.158	0.185	1.21045e-10
INTU	7.14238e-15	-0.0898793	0.314	0.348	1.27449e-10
ETFB	7.48253e-15	0.122574	0.146	0.123	1.33518e-10
SVOP	8.08065e-15	-0.106373	0.221	0.25	1.44191e-10
RPF2	8.14411e-15	0.0807285	0.114	0.092	1.45323e-10
CHMP2A	8.5965e-15	0.125409	0.154	0.13	1.53396e-10
CKB	9.09654e-15	0.0777904	0.888	0.881	1.62319e-10
REXO4	9.57082e-15	-0.0685403	0.093	0.115	1.70782e-10
AFF1	9.61763e-15	-0.086897	0.156	0.184	1.71617e-10
TIMM23B	9.63171e-15	0.105013	0.455	0.426	1.71868e-10
IGFBPL1	9.75759e-15	-0.0922233	0.113	0.137	1.74114e-10
DNMT3B	9.92618e-15	-0.0878055	0.084	0.105	1.77123e-10
DGKE	1.021e-14	-0.10208	0.151	0.177	1.82187e-10
ODF2L	1.04016e-14	-0.0868709	0.229	0.259	1.85606e-10
ZNF71	1.04167e-14	-0.0889709	0.1	0.121	1.85876e-10
PPHLN1	1.10413e-14	0.114152	0.433	0.404	1.97022e-10
TUBA1C	1.164e-14	0.117375	0.138	0.116	2.07705e-10
MECR	1.18811e-14	0.0873104	0.126	0.103	2.12007e-10
ATP5G3	1.30395e-14	0.151325	0.307	0.281	2.32677e-10
SLC38A2	1.3231e-14	0.108995	0.184	0.158	2.36093e-10
IPO5	1.39991e-14	0.106593	0.16	0.135	2.498e-10
ADCY2	1.42626e-14	-0.21038	0.189	0.215	2.54502e-10
SEMA4D	1.42714e-14	0.107439	0.333	0.302	2.54659e-10
EBF4	1.44519e-14	0.0924981	0.109	0.088	2.5788e-10
CNOT2	1.45488e-14	0.111596	0.521	0.495	2.59609e-10
RP3-403A15.5	1.50214e-14	0.0960729	0.163	0.138	2.68042e-10
HM13	1.5077e-14	-0.108023	0.283	0.314	2.69033e-10
ABCC1	1.51819e-14	-0.0818622	0.203	0.233	2.70906e-10
NIN	1.61165e-14	-0.111486	0.266	0.297	2.87582e-10
CDYL	1.66372e-14	-0.0943465	0.234	0.265	2.96875e-10
PRUNE2	1.67224e-14	0.0974566	0.117	0.095	2.98394e-10
JMY	1.67758e-14	-0.098408	0.139	0.164	2.99347e-10
FAM168B	1.78671e-14	-0.0878559	0.233	0.264	3.18821e-10
NDRG4	1.84333e-14	-0.0891772	0.122	0.146	3.28924e-10
PTPN18	1.90472e-14	-0.0687969	0.095	0.117	3.39879e-10
ST8SIA1	1.94223e-14	-0.10761	0.184	0.211	3.46571e-10
ZNF43	1.94426e-14	-0.103339	0.216	0.245	3.46934e-10
GPD2	1.95523e-14	0.117719	0.15	0.127	3.48892e-10
AGTPBP1	2.10207e-14	-0.0869532	0.498	0.535	3.75093e-10
NOL10	2.11829e-14	0.114931	0.307	0.277	3.77987e-10
ZER1	2.24682e-14	-0.0988825	0.196	0.224	4.00923e-10
AKT3	2.29664e-14	0.060407	0.936	0.928	4.09812e-10
FOXJ3	2.30775e-14	-0.0875271	0.487	0.523	4.11794e-10
TOMM22	2.32708e-14	0.108581	0.131	0.108	4.15245e-10
AGO3	2.44078e-14	0.102757	0.567	0.543	4.35533e-10
SPATA7	2.53718e-14	-0.101268	0.317	0.349	4.52734e-10
ANAPC16	2.59976e-14	0.117265	0.303	0.273	4.63902e-10
MRPL18	2.61382e-14	0.113463	0.16	0.136	4.6641e-10
DERA	2.61824e-14	-0.0682358	0.116	0.141	4.67199e-10
SLC8A2	2.66917e-14	-0.100012	0.117	0.14	4.76286e-10
ZBTB20	2.67482e-14	-0.125135	0.508	0.534	4.77296e-10
ACOT13	2.72735e-14	0.104367	0.156	0.131	4.86669e-10
TK2	2.78824e-14	-0.0714106	0.081	0.102	4.97533e-10
SNCAIP	2.87855e-14	0.0767285	0.458	0.423	5.13649e-10
SERP1	2.89513e-14	0.11333	0.419	0.39	5.16607e-10
ATG7	3.01057e-14	-0.117352	0.388	0.421	5.37206e-10
PAK2	3.06492e-14	-0.0873116	0.364	0.398	5.46904e-10
RIPK1	3.07732e-14	-0.0871452	0.103	0.125	5.49116e-10
GBAS	3.17158e-14	-0.0836795	0.226	0.257	5.65936e-10
XKR6	3.19141e-14	-0.0733951	0.629	0.669	5.69476e-10
TOP1	3.2221e-14	-0.0944094	0.421	0.454	5.74952e-10
SESTD1	3.24395e-14	-0.0888333	0.352	0.387	5.7885e-10
DCTN2	3.24558e-14	-0.0802735	0.287	0.32	5.79142e-10
CMBL	3.26172e-14	0.0943761	0.126	0.103	5.82021e-10
SLC8A1	3.27233e-14	-0.0828089	0.653	0.693	5.83915e-10
OLFM2	3.29519e-14	-0.0885188	0.318	0.352	5.87994e-10
TM9SF3	3.32267e-14	-0.0800559	0.337	0.37	5.92898e-10
DHRS7	3.48434e-14	-0.0682018	0.079	0.1	6.21746e-10
HNRNPC	3.5107e-14	0.106414	0.616	0.598	6.2645e-10
TP53TG5	3.5232e-14	-0.0861373	0.095	0.117	6.2868e-10
SNX3	3.54866e-14	0.118131	0.235	0.208	6.33223e-10
RNASEH2B	3.64706e-14	-0.0745942	0.14	0.166	6.50781e-10
NOVA1	3.71996e-14	-0.0869935	0.515	0.553	6.6379e-10
KIAA0430	3.8208e-14	-0.082682	0.175	0.203	6.81784e-10
SUMF1	3.86154e-14	-0.130335	0.603	0.627	6.89053e-10
RPL30	3.90193e-14	-0.0863354	0.374	0.41	6.9626e-10
POLDIP3	4.01116e-14	-0.073153	0.104	0.126	7.15751e-10
DPF2	4.13355e-14	-0.0791431	0.121	0.144	7.37591e-10
NCALD	4.24847e-14	0.129726	0.404	0.376	7.58097e-10
C1D	4.32645e-14	0.108366	0.149	0.126	7.72012e-10
TRIM8	4.37879e-14	-0.0837561	0.15	0.176	7.81352e-10
BZW2	4.528e-14	0.121347	0.262	0.233	8.07976e-10
DYX1C1	4.61752e-14	-0.0784134	0.087	0.109	8.23951e-10
PI4KA	4.73097e-14	-0.0901936	0.463	0.494	8.44194e-10
PTMA	4.75716e-14	0.0801717	0.747	0.728	8.48868e-10
TCF7	4.79193e-14	-0.0791644	0.113	0.136	8.55072e-10
MAPK8IP3	4.93209e-14	-0.0911911	0.248	0.279	8.80083e-10
TMEM63B	5.11642e-14	-0.0842235	0.134	0.158	9.12974e-10
YTHDF2	5.42759e-14	0.123362	0.25	0.222	9.685e-10
DYNLT1	5.56102e-14	0.125028	0.396	0.367	9.92309e-10
SCGB2B2	5.77523e-14	-0.106117	0.197	0.224	1.03053e-09
NEDD9	5.86486e-14	-0.0925445	0.105	0.128	1.04652e-09
MAST2	5.91118e-14	-0.0744695	0.42	0.457	1.05479e-09
PCSK2	6.05468e-14	0.0881617	0.403	0.369	1.0804e-09
ZNRF1	6.19519e-14	-0.0807159	0.443	0.48	1.10547e-09
RPAP2	6.48184e-14	-0.085347	0.404	0.44	1.15662e-09
ANAPC11	6.75818e-14	0.132324	0.298	0.271	1.20593e-09
AQR	6.83535e-14	-0.0944802	0.242	0.272	1.2197e-09
PGLS	6.90501e-14	0.129022	0.223	0.197	1.23213e-09
DENND4A	7.10182e-14	0.101337	0.455	0.429	1.26725e-09
AK6	7.21871e-14	0.102733	0.124	0.103	1.28811e-09
TMEM131	7.36389e-14	-0.0926772	0.455	0.485	1.31401e-09
RCOR2	7.69508e-14	-0.080698	0.126	0.15	1.37311e-09
EZH2	8.16378e-14	-0.082448	0.391	0.428	1.45674e-09
[truncated: 4,621 more rows]
