# Supplementary material for: FOXP1 orchestrates neurogenesis in human cortical basal radial glial cells
Source: PLoS Biol. 2023 Aug 4;21(8):e3001852. doi: 10.1371/journal.pbio.3001852 (PMC10431666; doi:10.1371/journal.pbio.3001852)
Supplement: S3 Table — (XLSX) [file pbio.3001852.s012.xlsx]

## Sheet: Figure4B
aRGCs			bRGCs			IPCs			Ens
ASD	ID	FMRP	ASD	ID	FMRP	ASD	ID	FMRP	ASD	ID	FMRP
FOXP1	SMARCA2	RTN4	NINL	SNAP25	CALM1	NRG1	SOX11	CADPS	NRG1	SOX11	TRPM3
ZNF804A	PLCB1	SMARCA2	CADPS2	SMARCA2	EEF2	GPC6	DCC	CHD6	CNTNAP5	DCC	KCNH7
ANKS1B	CTNNB1	ATP5B	FABP5	GRIN2B	NUP98	EPHA6	PDE4D	NCOA6	FHIT	EMX2	TRPC4AP
SMARCA2	ANK3	DLGAP1	FGFBP3	ANKRD11	KIF21A	FHIT	ARFGEF2	FAT3	CELF4	CACNA2D1	ATP9A
SYN3	ZEB2	PCDH9	CD44	PLCB1	TLN2	IMMP2L	EMX2	TRPC4AP	SLC4A10	ARFGEF2	PCDH7
DLGAP1	GRIN2B	PTPRN2	SCFD2	PHGDH	NEDD4	ATRNL1	GLDC	ATP9A	ATRNL1	MANBA	ZNF536
CADM2	ANKRD11	PLCB1	CADM1	GRID2	QKI	DPP10	ATP8A2	CHN1	IMMP2L	PHGDH	TCF25
PCDH9	SNAP25	CTNNB1	HYDIN	FOXP1	DSCAML1	RGS7	COL4A2	PHF20	CADPS2	IARS	CHD6
PLCB1	NRXN1	AKAP6	TTN	MEF2C	SIPA1L1	EIF4E	MEIS2	SASH1	EPHA6	CSNK2A1	SORBS2
BCL11A	MYT1L	MAP2	SNTG2	PANK2	NTRK2	BCL2	ASXL1	PHACTR1	SLC22A15	PANK2	MAP4K4
CTNNB1	RAB3GAP2	YWHAG	FABP7	RAB3GAP2	MAP4	CADM1	FRMD4A	DIDO1	FGFBP3	FGF12	CHN1
SOD1	FOXP1	ANK3	FHIT	CSNK2A1	PCDH7	TTN	SOX2	TCF25	NINL	ASNS	NCOA6
MEF2C	CCND2	DSCAML1	RGS7	IARS	SASH1	FABP5	FMN2	KCNH7	SDK1	TUBB2B	RALGAPB
YWHAE	AARS	CALM3	NR3C2	FGFR3	NCOA6	FABP7	SUMF1	NAV1	CDH11	RBFOX1	NAV1
MAP2	BCL11A	ZEB2	MDGA2	TUBB2B	CHD6	PRKCB	CDON	DCLK1	FABP5	FOXP2	JPH4
ANK3	MEF2C	HSP90AB1	NRG1	ASNS	ATP9A	TNRC6B	MANBA	RALGAPB	TTN	WWOX	DSCAML1
NDUFA5	PANK2	GRIN2B	GPC6	SOX11	TRPC4AP	GRM5	ACTG1	TIAM1	CNR1	PCCA	ATP2B4
TTN	MAP2K2	ANKRD11	PSD3	CDON	CADPS	MAP2	FGFR3	SREBF2	FABP7	NFIA	PLXNA2
DPYD	YWHAE	SNAP25	EPHA6	EMX2	TBC1D9	DLGAP1	FIGN	NCAM1	CSMD1	HECW2	EPHA4
TOMM20	PHGDH	NRXN1	KDM5B	PDE4D	CUX2	NRXN1	NARS2	MAP4	PCDH9	FOXG1	RYR2
GAP43	GPT2	DSCAM	NUAK1	DCC	RASGRP1	SNAP25	XYLT1	EPHA4	SEZ6L2	CHD2	EEF2
GRIN2B	ODC1	MYT1L	C3orf58	ARFGEF2	FAT3	PLCB1	PANK2	CALM1	SLC24A2	SNRPN	DLG2
ANKRD11	CSNK2A1	CALM1	SDK1	GABRB3	PHACTR1	ANKRD11	ZBTB18	PLXNA2	PRICKLE2	CNTNAP2	PRKCE
SNAP25	TUBB	LRRC7	ATP10A	HECW2	PDZD2	CHD2	GPT2	TTBK2	NTRK3	GRIK2	PCDH9
NRXN1	IARS	PLXNA2	EPS8	CHD2	DLGAP4	WWOX	PHGDH	DSCAML1	DLGAP2	KIRREL3	SEZ6L2
DSCAM	DPYD	ARPP21	TBC1D5	ASXL3	PHF20	HECW2	CSNK2A1	EEF2	DSCAM	DPYD	SLC24A2
GRID2	ZBTB18	EEF2	DIXDC1	ZBTB20	DIDO1	LAMA1	CASC5	PRKCB	PDE4B	FOXP1	PRICKLE2
MYT1L	ACTG1	PTPRD	ST8SIA2	GLDC	SORBS2	FOXG1	IARS	TNRC6B	CTNND2	CTNND2	NTRK3
LRRC7	GRID2		MAP2	FGFR2	ABCG1	GRIP1	ASNS	GRM5	MED13L	MED13L	DLGAP2
CNTNAP2	TUBA1A		UBE3C	SLC2A1	MAP2	PCCA	TUBB2B	MAP2	PLCB1	PLCB1	DSCAM
FABP5	CNTNAP2		NTRK3	ATP8A2	UBE3C	PAX6	CHD2	DLGAP1	ANKRD11	ANKRD11	PDE4B
FABP7	DCC		PDE4B	SOX2	NTRK3	GRID2	WWOX	NRXN1	RBFOX1	PCLO	CTNND2
	ASNS		NRXN3	STRA6	PDE4B	MEF2C	HECW2	SNAP25	FOXP2	EPB41L1	MED13L
	TUBB2B		TNRC6B	CTTNBP2	NRXN3	FOXP1	LAMA1	PLCB1	WWOX	KALRN	PLCB1
			PRKCB	ADAM22	TNRC6B		FOXG1	ANKRD11	PCCA		ANKRD11
			SNAP25	AP3B1	PRKCB		GRIP1	LARGE	NFIA		PCLO
			SMARCA2	SNRPN	SNAP25		PCCA	PCLO	HECW2		EPB41L1
			GRIN2B	LAMA1	SMARCA2		PAX6		FOXG1		KALRN
			ANKRD11	STAG1	GRIN2B		GRID2		CHD2
			PLCB1	PCCA	ANKRD11		MEF2C		SNRPN
			RERE	CNTNAP2	PLCB1		FOXP1		CNTNAP2
			ADNP	MANBA	RERE		NRXN1		GRIK2
			GRID2	PCLO	ADNP		SNAP25		KIRREL3
			FOXP1	KALRN	PCLO		PLCB1		DPYD
			MEF2C	RERE	KALRN		ANKRD11		FOXP1
			GABRB3	KCNB1	KCNB1		LARGE
			HECW2	ADNP	REV3L		PCLO
			CHD2	REV3L
			ASXL3
			ZBTB20
			CTTNBP2
			SNRPN
			LAMA1
			PCCA
			CNTNAP2

## Sheet: NDD_genes
ASD	ID	FMRP
ABAT	A2ML1	SEPT3
ABCA10	AARS	SEPT5
ABCA7	AASS	AAK1
ACE	ABAT	AATK
ACHE	ABCC9	ABCA2
ACTN4	ABCD1	ABCA3
ACY1	ABCD4	ABCG1
ADA	ABHD5	ABR
ADAMTS18	ACAD9	ACCN1
ADARB1	ACO2	ACLY
ADCY5	ACOX1	ACO2
ADK	ACSF3	ACTB
ADNP	ACSL4	ADAP1
ADORA2A	ACTB	ADARB1
ADORA3	ACTG1	ADCY1
ADRB2	ACVR1	ADCY5
ADSL	ACY1	ADD1
AFF2	ADAM22	ADNP
AFF4	ADAR	ADRBK1
AGAP1	ADAT3	AFF3
AGBL4	ADCK3	AFF4
AGMO	ADK	AGAP1
AGTR2	ADNP	AGAP2
AHDC1	ADSL	AGAP3
AHI1	AFF2	AGPAT3
AKAP9	AFF4	AGRN
ALDH1A3	AFG3L2	AGTPBP1
ALDH5A1	AGA	AHDC1
ALG6	AGO2	AKAP6
ALOX5AP	AGPAT2	AKAP9
AMPD1	AGTR2	AKT3
AMT	AHCY	ALDOA
ANK2	AHDC1	ALDOC
ANK3	AHI1	ALS2
ANKRD11	AIFM1	AMPH
ANKS1B	AIMP1	ANAPC1
ANXA1	AKT3	ANK1
AP1S2	ALDH18A1	ANK2
APBA2	ALDH3A2	ANK3
APC	ALDH4A1	ANKRD11
APH1A	ALDH5A1	ANKRD17
APP	ALG1	ANKRD52
AR	ALG11	AP1B1
ARHGAP11B	ALG12	AP2A1
ARHGAP15	ALG13	AP2A2
ARHGAP24	ALG2	AP2B1
ARHGAP32	ALG3	AP3D1
ARHGAP33	ALG6	APBA1
ARHGEF9	ALG8	APBB1
ARID1B	ALG9	APC
ARNT2	ALMS1	APC2
ARX	ALX1	APLP1
ASH1L	ALX4	APOE
ASMT	AMMECR1	APP
ASS1	AMPD2	ARAP2
ASTN2	AMT	ARF3
ASXL3	ANK3	ARFGEF1
ATG7	ANKH	ARHGAP20
ATP10A	ANKLE2	ARHGAP21
ATP1A3	ANKRD11	ARHGAP23
ATP2B2	ANO10	ARHGAP32
ATP8A1	ANTXR1	ARHGAP33
ATRNL1	AP1S1	ARHGEF11
ATRX	AP1S2	ARHGEF12
ATXN7	AP3B1	ARHGEF17
AUTS2	AP3B2	ARHGEF2
AVP	AP4B1	ARHGEF4
AVPR1A	AP4E1	ARHGEF7
BAIAP2	AP4M1	ARID1A
BBS4	AP4S1	ARID1B
BCAS1	APC2	ARID2
BCKDK	APTX	ARNT2
BCL11A	ARFGEF2	ARPP21
BCL2	ARG1	ARRB1
BDNF	ARHGAP31	ARVCF
BIN1	ARHGEF6	ASH1L
BIRC6	ARHGEF9	ATF7IP
BRAF	ARID1A	ATG2A
BRCA2	ARID1B	ATG2B
BRINP1	ARID2	ATG9A
BTAF1	ARL13B	ATMIN
BZRAP1	ARL6	ATN1
C11orf30	ARSA	ATP13A2
C12orf57	ARSE	ATP1A1
C15orf43	ARX	ATP1A2
C3orf58	ASAH1	ATP1A3
C4B	ASCL1	ATP1B1
CA6	ASL	ATP2A2
CACNA1A	ASNS	ATP2B2
CACNA1B	ASPA	ATP2B4
CACNA1C	ASPM	ATP5A1
CACNA1D	ASS1	ATP5B
CACNA1E	ASXL1	ATP6V0A1
CACNA1F	ASXL2	ATP6V0D1
CACNA1G	ASXL3	ATP6V1B2
CACNA1H	ATCAY	ATP9A
CACNA1I	ATIC	ATXN1
CACNA2D3	ATN1	AUTS2
CACNB2	ATP1A2	B3GAT1
CADM1	ATP2A2	BAI1
CADM2	ATP6AP2	BAI2
CADPS2	ATP6V0A2	BAP1
CAMK4	ATP6V1B2	BAT2
CAMSAP2	ATP7A	BAT2L1
CAMTA1	ATP8A2	BAT2L2
CAPN12	ATPAF2	BAT3
CAPRIN1	ATR	BAZ2A
CASC4	ATRX	BCAN
CBS	AUH	BCL9L
CC2D1A	AUTS2	BCR
CCDC64	AVPR2	BIRC6
CCDC88C	B3GALNT2	BMPR2
CCDC91	B3GALT6	BPTF
CCT4	B3GALTL	BRD4
CD38	B3GNT1	BRSK1
CD44	B4GALNT1	BRSK2
CD99L2	B4GALT1	BSN
CDC42BPB	B4GALT7	BZRAP1
CDH10	BBS1	C11ORF41
CDH11	BBS10	C14ORF4
CDH22	BBS12	C19ORF26
CDH8	BBS2	C20ORF117
CDH9	BBS4	C20ORF12
CDKL5	BBS5	C2CD2L
CDKN1B	BBS7	CABIN1
CECR2	BBS9	CACNA1A
CELF4	BCAP31	CACNA1B
CELF6	BCKDHA	CACNA1E
CEP290	BCKDHB	CACNA1G
CEP41	BCL11A	CACNA1I
CGNL1	BCOR	CACNB1
CHD2	BCORL1	CACNB3
CHD7	BCS1L	CADPS
CHD8	BLM	CALM1
CHKB	BRAF	CALM3
CHRM3	BRAT1	CAMK2A
CHRNA7	BRF1	CAMK2B
CHRNB3	BRWD3	CAMK2N1
CHST5	BSCL2	CAMKK2
CIB2	BTD	CAMSAP1
CLN8	BUB1B	CAMSAP1L1
CLSTN3	C10orf2	CAMTA1
CLTCL1	C12orf4	CAMTA2
CMIP	C12orf57	CAND1
CNR1	C12orf65	CASKIN1
CNR2	C2CD3	CBX6
CNTN3	C5orf42	CBX6-NPTXR
CNTN4	CA2	CDC42BPA
CNTN5	CA5A	CDC42BPB
CNTN6	CA8	CDK16
CNTNAP2	CACNA1A	CDK17
CNTNAP3	CACNA1C	CDK5R1
CNTNAP4	CACNA2D1	CDK5R2
CNTNAP5	CACNG2	CDKL5
CREBBP	CAD	CELF5
CRHR2	CAMTA1	CELSR2
CSMD1	CAPN10	CELSR3
CSNK1D	CASC5	CHD3
CTCF	CASK	CHD4
CTNNA3	CBL	CHD5
CTNNB1	CBS	CHD6
CTNND2	CC2D1A	CHD8
CTTNBP2	CC2D2A	CHN1
CUL3	CCBE1	CHN2
CUL7	CCDC174	CHST2
CUX1	CCDC22	CIC
CX3CR1	CCDC78	CIT
CXCR3	CCDC88C	CKAP5
CYFIP1	CCND2	CKB
CYLC2	CDH15	CLASP1
CYP11B1	CDK5RAP2	CLASP2
DAB1	CDKL5	CLCN3
DAGLA	CDKN1C	CLEC16A
DAPK1	CDON	CLIP3
DAPP1	CENPJ	CLSTN1
DCTN5	CEP135	CLTC
DCUN1D1	CEP152	CNP
DCX	CEP290	COBL
DDC	CEP41	COPG
DDX11	CEP89	CPE
DDX3X	CHAMP1	CPLX1
DDX53	CHD2	CPLX2
DEAF1	CHD3	CPT1C
DENR	CHD4	CREBBP
DEPDC5	CHD7	CRMP1
DGKK	CHD8	CRTC1
DGKZ	CHKB	CTBP1
DHCR7	CHRNA4	CTNNB1
DIAPH3	CIC	CTNND2
DIP2A	CIT	CUL9
DISC1	CKAP2L	CUX1
DIXDC1	CLCN4	CUX2
DLG1	CLCNKB	CYFIP2
DLG4	CLIC2	DAB2IP
DLGAP1	CLIP1	DAGLA
DLGAP2	CLN3	DAPK1
DLGAP3	CLN5	DBC1
DLX1	CLN6	DCAF6
DLX2	CLN8	DCLK1
DLX6	CLP1	DCTN1
DMD	CLPB	DDN
DMPK	CNKSR2	DDX24
DMXL2	CNNM2	DENND5A
DNAH10	CNTNAP2	DGCR2
DNAJC19	COASY	DGKZ
DNER	COG1	DHX30
DNM1L	COG4	DICER1
DNMT3A	COG5	DIDO1
DOCK1	COG6	DIP2A
DOCK10	COG7	DIP2B
DOCK4	COG8	DIP2C
DOCK8	COL4A1	DIRAS2
DOLK	COL4A2	DISP2
DPP10	COL4A3BP	DLC1
DPP4	COLEC11	DLG2
DPP6	COQ2	DLG4
DPYD	COQ4	DLG5
DRD1	COQ9	DLGAP1
DRD2	COX10	DLGAP2
DRD3	COX15	DLGAP3
DSCAM	COX6B1	DLGAP4
DST	CPS1	DMWD
DUSP15	CRADD	DMXL2
DUSP22	CRBN	DNAJC6
DVL1	CREBBP	DNM1
DVL3	CRLF1	DOCK3
DYDC1	CSNK2A1	DOCK4
DYDC2	CSPP1	DOCK9
DYRK1A	CTBP1	DOPEY1
EEF1A2	CTCF	DOPEY2
EFR3A	CTDP1	DOT1L
EGR2	CTNNB1	DPP8
EHMT1	CTNND1	DPYSL2
EIF3G	CTNND2	DSCAM
EIF4E	CTSA	DSCAML1
EIF4EBP2	CTSD	DST
ELAVL2	CTTNBP2	DTNA
ELAVL3	CUBN	DTX1
ELP4	CUL4B	DUSP8
EML1	CWF19L1	DYNC1H1
EN2	CYB5R3	EEF1A2
EP300	CYP27A1	EEF2
EP400	CYP2U1	EGR1
EPC2	D2HGDH	EHMT1
EPHA6	DAG1	EHMT2
EPHB2	DARS2	EIF2C1
EPHB6	DBT	EIF2C2
EPS8	DCAF17	EIF4G1
ERBB4	DCC	EIF4G2
ERBIN	DCHS1	EIF4G3
ERG	DCPS	ELFN2
ERMN	DCX	ELMO2
ESR1	DDC	EML2
ESR2	DDHD2	ENC1
ESRRB	DDX11	EP300
ETFB	DDX3X	EP400
EXOC3	DEAF1	EPB41L1
EXOC5	DENND5A	EPB49
EXOC6	DEPDC5	EPHA4
EXOC6B	DHCR24	EPN1
EXT1	DHCR7	EXTL3
F13A1	DHFR	FAM115A
FABP3	DHTKD1	FAM120A
FABP5	DIAPH1	FAM160A2
FABP7	DIP2B	FAM171B
FAM135B	DKC1	FAM179B
FAM92B	DLD	FAM190B
FAN1	DLG3	FAM21A
FAT1	DLG4	FAM5B
FBN1	DMD	FAM65A
FBXO15	DMPK	FAM91A1
FBXO33	DNAJC12	FASN
FBXO40	DNAJC19	FAT1
FER	DNM1	FAT2
FEZF2	DNMT3A	FAT3
FGA	DNMT3B	FAT4
FGD1	DOCK6	FBXL16
FGFBP3	DOCK7	FBXL19
FHIT	DOLK	FBXO41
FLT1	DONSON	FCHO1
FMR1	DPAGT1	FKBP8
FOLH1	DPH1	FOXK2
FOXG1	DPM1	FOXO3
FOXP1	DPP6	FRMPD4
FOXP2	DPYD	FRY
FRK	DPYS	FSCN1
FRMPD4	DYM	FYN
GABRA1	DYNC1H1	GABBR1
GABRA3	DYRK1A	GABBR2
GABRA4	EBP	GARNL3
GABRA5	EDC3	GAS7
GABRB1	EEF1A2	GBF1
GABRB3	EFTUD2	GCN1L1
GABRQ	EHMT1	GIT1
GAD1	EIF2AK3	GLUL
GADD45B	EIF4A3	GM996
GALNT13	EIF4G1	GNAL
GALNT14	ELAC2	GNAO1
GAN	ELOVL4	GNAS
GAP43	ELP2	GNAZ
GAS2	EMC1	GNB1
GATM	EMX2	GPAM
GDA	ENTPD1	GPM6A
GIGYF1	EP300	GPR158
GIGYF2	EPB41L1	GPR162
GLIS1	EPG5	GPRIN1
GLO1	ERCC2	GRAMD1B
GLRA2	ERCC3	GRIK3
GNA14	ERCC5	GRIK5
GNAS	ERCC6	GRIN1
GNB1L	ERCC8	GRIN2A
GPC4	ERLIN2	GRIN2B
GPC6	ESCO2	GRLF1
GPD2	ETFB	GRM4
GPHN	ETHE1	GRM5
GPR139	EXOSC2	GSK3B
GPR37	EXOSC3	GTF3C1
GPR85	EZH2	GTF3C2
GPX1	FA2H	HCFC1
GRID1	FAM126A	HCN2
GRID2	FAR1	HDAC4
GRID2IP	FAT4	HDAC5
GRIK2	FBXL4	HDLBP
GRIK3	FBXO31	HEATR5B
GRIK4	FGD1	HERC1
GRIK5	FGF12	HERC2
GRIN1	FGF14	HIPK1
GRIN2A	FGFR1	HIPK2
GRIN2B	FGFR2	HIPK3
GRIP1	FGFR3	HIVEP1
GRM1	FH	HIVEP2
GRM4	FIBP	HIVEP3
GRM5	FIGN	HK1
GRM7	FKRP	HMGXB3
GRM8	FKTN	HNRNPUL1
GRPR	FLNA	HSP90AB1
GSK3B	FLVCR1	HTT
GSN	FMN2	HUWE1
GSTM1	FMR1	IDS
GTF2I	FOXG1	IGSF9B
GUCY1A2	FOXP1	INPP4A
HCFC1	FOXP2	INTS1
HCN1	FRAS1	IPO13
HDAC3	FREM2	IPO4
HDAC4	FRMD4A	IPO5
HDAC6	FRMPD4	IQSEC2
HECW2	FRRS1L	IQSEC3
HEPACAM	FTCD	IRS2
HERC2	FTO	ITPR1
HLA-A	FTSJ1	ITSN1
HLA-B	FUCA1	JAK1
HLA-DRB1	GABRA1	JPH3
HMGN1	GABRB1	JPH4
HNRNPH2	GABRB3	KALRN
HOMER1	GAD1	KCNA2
HOXA1	GALE	KCNB1
HOXB1	GALT	KCNC3
HRAS	GAMT	KCND2
HS3ST5	GATAD2B	KCNH1
HSD11B1	GATM	KCNH3
HTR1B	GCDH	KCNH7
HTR2A	GCH1	KCNMA1
HTR3A	GCSH	KCNQ2
HTR3C	GDI1	KCNQ3
HTR7	GFAP	KCNT1
HUWE1	GFM2	KDM4B
HYDIN	GJA1	KDM5C
ICA1	GJC2	KDM6B
IFNG	GK	KIAA0090
IFNGR1	GLB1	KIAA0100
IL16	GLDC	KIAA0226
IL17A	GLI2	KIAA0284
IL1R2	GLI3	KIAA0317
IL1RAPL1	GLYCTK	KIAA0430
IL1RAPL2	GM2A	KIAA0664
IL6	GMPPA	KIAA0802
ILF2	GMPPB	KIAA0913
IMMP2L	GNAO1	KIAA0947
INADL	GNAS	KIAA1045
INPP1	GNB1	KIAA1109
INTS6	GNB5	KIAA1244
IQSEC2	GNPAT	KIAA1688
IRF2BPL	GNPTAB	KIAA2018
ITGA4	GNS	KIF1A
ITGB3	GPC3	KIF1B
ITGB7	GPHN	KIF21A
JAKMIP1	GPR56	KIF21B
JARID2	GPT2	KIF3C
JMJD1C	GRIA3	KIF5A
KANK1	GRID2	KIF5C
KAT2B	GRIK2	KIFC2
KAT6A	GRIN1	KLC1
KATNAL2	GRIN2A	KLHL22
KCND2	GRIN2B	KNDC1
KCNJ10	GRIN3B	LARGE
KCNJ12	GRIP1	LARS2
KCNJ15	GRM1	LHFPL4
KCNJ2	GSE1	LINGO1
KCNMA1	GSS	LLGL1
KCNQ2	GTF2H5	LMTK2
KCNQ3	GTPBP3	LMTK3
KCNT1	GUSB	LPHN1
KCTD13	HACE1	LPHN3
KDM4B	HAX1	LPIN2
KDM5B	HCCS	LPPR4
KDM5C	HCFC1	LRP1
KDM6B	HCN1	LRP3
KHDRBS2	HDAC4	LRP8
KHDRBS3	HDAC6	LRRC41
KIAA1586	HDAC8	LRRC4B
KIAA2022	HECTD1	LRRC68
KIF13B	HECW2	LRRC7
KIF5C	HEPACAM	LRRC8B
KIRREL3	HERC1	LRRN2
KIT	HERC2	LYNX1
KLC2	HESX1	MACF1
KMO	HEXA	MADD
KMT2A	HEXB	MAGED1
KMT2C	HIVEP2	MAGI2
KMT2E	HLCS	MAN2A2
KMT5B	HMGCL	MAP1A
KPTN	HNMT	MAP1B
KRR1	HNRNPH2	MAP2
LAMA1	HNRNPK	MAP3K12
LAMB1	HNRNPU	MAP4
LAMC3	HOXA1	MAP4K4
LEP	HPD	MAP7D1
LIN7B	HPRT1	MAPK1
LMX1B	HRAS	MAPK4
LPL	HSD17B10	MAPK8IP1
LRBA	HSPA9	MAPK8IP3
LRFN5	HSPD1	MAPKBP1
LRP2	HUWE1	MAST1
LRP2BP	IARS	MAST2
LRPPRC	IDS	MAST4
LRRC1	IDUA	MAZ
LRRC7	IER3IP1	MBD5
LZTR1	IFIH1	MBP
LZTS2	IFT172	MED13
MACROD2	IFT81	MED13L
MAGED1	IGBP1	MED14
MAGEL2	IGF1	MED16
MAL	IKBKG	MEF2D
MAOA	IL1RAPL1	MFHAS1
MAOB	IMPA1	MGAT5B
MAP2	INPP5E	MIB1
MAPK1	INPP5K	MICAL2
MAPK12	IQSEC2	MINK1
MAPK3	ISPD	MKL2
MAPK8IP2	ITGA7	MLL
MARK1	ITPR1	MLL2
MBD1	IVD	MLL3
MBD3	JAG1	MLL5
MBD4	JAM3	MMP24
MBD5	JMJD1C	MON2
MBD6	KALRN	MPRIP
MBOAT7	KANK1	MTMR4
MC4R	KANSL1	MTOR
MCC	KAT6A	MTSS1L
MCM4	KAT6B	MYCBP2
MCPH1	KATNB1	MYH10
MDGA2	KCNA2	MYO10
MECP2	KCNA4	MYO16
MED12	KCNB1	MYO18A
MED13L	KCNC3	MYO5A
MEF2C	KCNH1	MYST3
MET	KCNJ10	MYT1L
MFRP	KCNJ11	NACAD
MIB1	KCNJ6	NAT8L
MKL2	KCNK9	NAV1
MNT	KCNQ2	NAV2
MOCOS	KCNQ3	NAV3
MPP6	KCNQ5	NBEA
MSN	KCNT1	NCAM1
MSNP1AS	KCTD7	NCAN
MSR1	KDM1A	NCDN
MTF1	KDM5C	NCKAP1
MTHFR	KDM6A	NCOA1
MTOR	KIAA0226	NCOA2
MTR	KIAA0586	NCOA6
MTX2	KIAA1033	NCOR1
MYH4	KIAA1109	NCOR2
MYO16	KIAA1279	NCS1
MYO1A	KIAA2022	NDRG2
MYO9B	KIDINS220	NDRG4
MYOZ1	KIF11	NDST1
MYT1L	KIF1A	NEDD4
NAA15	KIF2A	NELF
NAALADL2	KIF4A	NEURL
NAV2	KIF5C	NEURL4
NBEA	KIF7	NF1
NCKAP1	KIRREL3	NFIC
NCKAP5	KLHL15	NFIX
NCKAP5L	KMT2A	NGEF
NCOR1	KMT2B	NHSL1
NDNL2	KMT2C	NISCH
NDUFA5	KMT2D	NLGN2
NEFL	KPTN	NLGN3
NELL1	KRAS	NOMO1
NEO1	L1CAM	NPAS2
NF1	L2HGDH	NPTXR
NFIA	LAMA1	NR2F1
NFIX	LAMA2	NRGN
NINL	LAMC3	NRIP1
NIPA1	LAMP2	NRXN1
NIPA2	LARGE	NRXN2
NIPBL	LARP7	NRXN3
NLGN1	LAS1L	NSD1
NLGN2	LIAS	NSF
NLGN3	LIG4	NTRK2
NLGN4X	LINS	NTRK3
NLGN4Y	LMAN2L	NUP98
NOS1	LONP1	NWD1
NOS1AP	LRP2	ODZ2
NOS2A	LRPPRC	ODZ3
NPAS2	LZTFL1	ODZ4
NR2F1	MAF	OGDH
NR3C2	MAGEL2	OLFM1
NRCAM	MAGT1	OXR1
NRG1	MAN1B1	PACS1
NRP2	MAN2B1	PACS2
NRXN1	MANBA	PAK6
NRXN2	MAOA	PCDH1
NRXN3	MAP2K1	PCDH10
NSD1	MAP2K2	PCDH7
NTNG1	MAPRE2	PCDH9
NTRK1	MASP1	PCDHA4
NTRK3	MAT1A	PCDHAC2
NUAK1	MBD5	PCDHGA12
NUP133	MBOAT7	PCDHGC3
NXF5	MBTPS2	PCLO
NXPH1	MCCC1	PCNX
OCRL	MCCC2	PCNXL2
ODF3L2	MCOLN1	PCNXL3
OGT	MCPH1	PDE2A
OPHN1	MDH2	PDE4B
OPRM1	MECP2	PDE4DIP
OR1C1	MECR	PDE8B
OR2M4	MED12	PDS5B
OR2T10	MED13L	PDZD2
OR52M1	MED17	PDZD8
OTX1	MED23	PEG3
OXT	MED25	PER1
OXTR	MEF2C	PFKM
P2RX4	MEIS2	PGM2L1
P2RX5	METTL23	PHACTR1
P4HA2	MFSD2A	PHF12
PACS1	MFSD8	PHF20
PAFAH1B1	MGAT2	PHLDB1
PAH	MICU1	PHYHIP
PARD3B	MID1	PI4KA
PARK2	MID2	PIGQ
PAX5	MKKS	PIKFYVE
PAX6	MKS1	PINK1
PCCA	MLC1	PIP5K1C
PCCB	MLYCD	PITPNM1
PCDH10	MMAA	PITPNM2
PCDH15	MMACHC	PJA2
PCDH19	MMADHC	PKD1
PCDH8	MOCS1	PKP4
PCDH9	MOCS2	PLCB1
PCDHA1	MOGS	PLCH2
PCDHA10	MPDU1	PLD3
PCDHA11	MPDZ	PLEC
PCDHA12	MPLKIP	PLP1
PCDHA13	MRPL3	PLXNA1
PCDHA2	MRPS22	PLXNA2
PCDHA3	MTFMT	PLXNA4
PCDHA4	MTHFR	PLXNB1
PCDHA5	MTOR	PLXND1
PCDHA6	MTR	POLR2A
PCDHA7	MTRR	PPARGC1A
PCDHA8	MUT	PPFIA3
PCDHA9	MVK	PPM1E
PCDHAC1	MYCN	PPP1R9B
PCDHAC2	MYH9	PPP2R1A
PCDHGA11	MYO5A	PPP2R2C
PDE1C	MYT1L	PPP2R5B
PDE4A	NAA10	PPP3CA
PDE4B	NACC1	PREX1
PDZD4	NAGA	PREX2
PECR	NAGLU	PRICKLE2
PER1	NALCN	PRKACB
PEX7	NANS	PRKCB
PGLYRP2	NARS2	PRKCE
PHF2	NBN	PRKCG
PHF8	NDE1	PROSAPIP1
PHIP	NDP	PRPF8
PHRF1	NDST1	PRR12
PIK3CG	NDUFA1	PSAP
PIK3R2	NDUFA11	PSD
PINX1	NDUFA12	PTCH1
PITX1	NDUFA2	PTEN
PLAUR	NDUFAF3	PTK2
PLCB1	NDUFAF5	PTK2B
PLCD1	NDUFS1	PTPN11
PLN	NDUFS2	PTPN5
PLXNA4	NDUFS3	PTPRD
POGZ	NDUFS4	PTPRF
POMGNT1	NDUFS6	PTPRG
PON1	NDUFS7	PTPRJ
POT1	NDUFS8	PTPRN2
POU3F2	NDUFV1	PTPRS
PPFIA1	NDUFV2	PTPRT
PPP1R1B	NECAP1	PUM1
PPP1R3F	NEDD4L	PUM2
PPP2R1B	NEU1	QKI
PPP2R5D	NF1	R3HDM1
PREX1	NFATC1	R3HDM2
PRICKLE1	NFIA	RALGAPA1
PRICKLE2	NFIX	RALGAPB
PRKCB	NGLY1	RALGDS
PRKD1	NHS	RAP1GAP
PRKDC	NIPBL	RAP1GAP2
PRODH	NKX2-1	RAPGEF1
PRSS38	NLGN3	RAPGEF2
PRUNE2	NLGN4X	RAPGEF4
PSD3	NLRP3	RAPGEFL1
PSMD10	NONO	RASGRF1
PTBP2	NPC1	RASGRP1
PTCHD1	NPC2	RC3H1
PTEN	NPHP1	RC3H2
PTGER3	NR2F1	RELN
PTGS2	NRAS	RERE
PTK7	NRXN1	REV3L
PTPN11	NSD1	RGS7BP
PTPRB	NSDHL	RHOB
PTPRC	NSUN2	RHOBTB2
PTPRT	NTRK1	RICH2
PVALB	NUP62	RIMBP2
PXDN	OAT	RPH3A
PYHIN1	OCLN	RPRD2
RAB11FIP5	OCRL	RPTOR
RAB19	ODC1	RTN1
RAB2A	OFD1	RTN3
RAB39B	OPHN1	RTN4
RAB43	ORC1	RTN4R
RAI1	OTC	RUSC1
RANBP17	PACS1	RUSC2
RAPGEF4	PAFAH1B1	RYR2
RASD1	PAH	SALL2
RASSF5	PAK3	SAMD4B
RB1CC1	PANK2	SAP130
RBFOX1	PANX1	SAPS1
RBM27	PAX1	SAPS2
RBM8A	PAX6	SASH1
RBMS3	PAX8	SBF1
REEP3	PC	SCAF1
RELN	PCCA	SCAP
RERE	PCCB	SCD2
RFWD2	PCDH19	SCN2A
RGS7	PCGF2	SCN8A
RHOXF1	PCLO	SEC14L1
RIMS1	PCNT	SEC16A
RIMS3	PDE4D	SEC23A
RIT2	PDHA1	SECISBP2L
RLIM	PDP1	SETD5
RNF135	PDSS1	SETX
RNPS1	PDSS2	SEZ6L2
ROBO1	PEPD	SGIP1
ROBO2	PET100	SGSM2
RORA	PEX1	SH3BP4
RPL10	PEX10	SHANK1
RPP25	PEX11B	SHANK2
RPS6KA2	PEX12	SHANK3
RPS6KA3	PEX13	SIPA1L1
SAE1	PEX16	SIPA1L2
SATB2	PEX19	SIPA1L3
SBF1	PEX2	SKI
SCFD2	PEX26	SLC12A5
SCN1A	PEX3	SLC12A6
SCN2A	PEX5	SLC17A7
SCN4A	PEX6	SLC1A2
SCN5A	PEX7	SLC22A17
SCN7A	PGAP1	SLC24A2
SCN8A	PGAP2	SLC25A23
SDC2	PGAP3	SLC4A3
SDK1	PGK1	SLC4A4
SEMA5A	PHF6	SLC4A8
SERPINE1	PHF8	SLC6A1
SETBP1	PHGDH	SLC6A17
SETD2	PHIP	SLC8A1
SETD5	PI4KA	SLC8A2
SETDB1	PIGA	SLITRK5
SETDB2	PIGC	SMARCA2
SEZ6L2	PIGG	SMARCA4
SGSH	PIGL	SMARCC2
SGSM3	PIGN	SMG1
SH3KBP1	PIGO	SMPD3
SHANK1	PIGT	SNAP25
SHANK2	PIGV	SNAP91
SHANK3	PIGW	SNPH
SHOX	PIGY	SOBP
SIK1	PIK3CA	SON
SIN3A	PIK3R2	SORBS2
SLC12A5	PLA2G6	SORL1
SLC16A3	PLCB1	SORT1
SLC16A7	PLP1	SPAG9
SLC1A1	PLXND1	SPARCL1
SLC1A2	PMM2	SPEG
SLC22A15	PMPCA	SPEN
SLC22A9	PNKP	SPHKAP
SLC24A2	PNP	SPIRE1
SLC25A12	POC1A	SPRED1
SLC25A14	POGZ	SPRN
SLC25A24	POLG	SPTAN1
SLC25A27	POLR3A	SPTB
SLC27A4	POLR3B	SPTBN1
SLC29A4	POMGNT1	SPTBN2
SLC30A3	POMGNT2	SRCIN1
SLC30A5	POMK	SREBF2
SLC33A1	POMT1	SRGAP3
SLC35A3	POMT2	SRRM2
SLC38A10	PORCN	STK25
SLC39A11	POU1F1	STOX2
SLC4A10	POU3F3	STRN4
SLC6A1	PPOX	STXBP1
SLC6A3	PPP1CB	STXBP5
SLC6A4	PPP1R15B	SUPT6H
SLC6A8	PPP2R1A	SV2A
SLC7A3	PPP2R5B	SV2B
SLC9A6	PPP2R5C	SYMPK
SLC9A9	PPP2R5D	SYN1
SLCO1B3	PPT1	SYNE1
SLIT3	PQBP1	SYNGAP1
SLITRK5	PRKAR1A	SYNGR1
SMARCA2	PRMT7	SYNJ1
SMARCC2	PRODH	SYNPO
SMG6	PRPS1	SYT1
SNAP25	PRSS12	SYT7
SND1	PSAP	TANC2
SNRPN	PSEN1	TAOK1
SNTG2	PTCH1	TAOK2
SNX14	PTCHD1	TBC1D9
SNX19	PTDSS1	TBC1D9B
SOD1	PTEN	TCF20
SOX5	PTPN11	TCF25
SPARCL1	PTRH2	TCF4
SPAST	PTRHD1	TEF
SRD5A2	PTS	THRA
SRRM4	PUF60	TIAM1
SSPO	PURA	TLE3
ST7	PUS1	TLN2
ST8SIA2	PUS3	TMEM132A
STAT1	PUS7	TMEM151A
STK39	PVRL1	TMEM151B
STX1A	PYCR1	TMEM63B
STXBP1	PYCR2	TMEM8B
STXBP5	QARS	TMOD2
STYK1	QDPR	TNIK
SUCLG2	RAB18	TNK2
SYAP1	RAB27A	TNKS
SYN1	RAB39B	TNPO2
SYN2	RAB3GAP1	TNRC18
SYN3	RAB3GAP2	TNRC6B
SYNE1	RAB40AL	TNS3
SYNGAP1	RAC1	TPPP
SYT17	RAD21	TRAK1
SYT3	RAF1	TRAK2
TAF1	RAI1	TRAPPC10
TAF1C	RARB	TRIL
TAF1L	RARS2	TRIM2
TBC1D31	RBFOX1	TRIM3
TBC1D5	RBM10	TRIM32
TBC1D7	RBM28	TRIM37
TBL1X	RBPJ	TRIM9
TBL1XR1	RCBTB1	TRIO
TBR1	RELN	TRIP12
TBX1	RERE	TRO
TCF20	REV3L	TRPC4AP
TCF4	RFT1	TRPM3
TCF7L2	RHEB	TRRAP
TDO2	RIT1	TSC2
TERF2	RLIM	TSC22D1
TERT	RMND1	TSHZ1
TET2	RMRP	TSPAN7
TGM3	RNASEH2A	TSPYL4
TH	RNASEH2B	TTBK1
THAP8	RNASEH2C	TTBK2
THBS1	RNASET2	TTC3
THRA	RNF113A	TTC7B
TLK2	RNF125	TTLL7
TM4SF20	ROGDI	TTYH1
TMEM231	RPGRIP1L	TTYH3
TMLHE	RPL10	TUBB3
TNIP2	RPS6KA3	TUBB4
TNN	RSPRY1	TULP4
TNRC6B	RTEL1	UBA1
TOMM20	RTTN	UBAP2L
TOP1	RUSC2	UBE2O
TOP3B	SALL1	UBE3B
TPH2	SATB2	UBE3C
TPO	SBDS	UBQLN1
TRIM33	SC5D	UBQLN2
TRIO	SCN1A	UBR3
TRIP12	SCN1B	UBR5
TRPC6	SCN2A	UHRF1BP1L
TRPM1	SCN8A	ULK1
TSC1	SCO1	ULK2
TSC2	SCO2	UNC13A
TSHZ3	SDHA	UNC13C
TSN	SEMA3E	UNC5A
TSPAN7	SEPSECS	UQCRC1
TTI2	SERAC1	USP22
TTN	SETBP1	USP32
TUBGCP5	SETD1A	USP34
TYR	SETD2	USP5
UBA6	SETD5	USP9X
UBE2H	SF1	VAMP2
UBE3A	SGSH	VPS13D
UBE3B	SHANK2	VPS41
UBE3C	SHANK3	WASF1
UBL7	SHH	WDFY3
UBR5	SHOC2	WDR13
UBR7	SHROOM4	WDR6
UCN3	SIK1	WNK1
UPB1	SIL1	WNK2
UPF2	SIN3A	WWC1
UPF3B	SIX3	XPO6
USP45	SKI	XPO7
USP7	SLC12A6	YWHAG
USP9Y	SLC13A5	ZC3H4
UTRN	SLC16A2	ZC3H7B
VASH1	SLC17A5	ZCCHC14
VIL1	SLC19A3	ZEB2
VIP	SLC1A1	ZER1
VLDLR	SLC1A2	ZFHX2
VPS13B	SLC1A4	ZFP106
VSIG4	SLC25A12	ZFR
WAC	SLC25A15	ZFYVE1
WDFY3	SLC25A22	ZHX3
WDR93	SLC2A1	ZMIZ1
WNK3	SLC33A1	ZMIZ2
WNT1	SLC35A1	ZNF238
WNT2	SLC35A2	ZNF365
WWOX	SLC35C1	ZNF462
XIRP1	SLC39A12	ZNF521
XPC	SLC39A8	ZNF536
XPO1	SLC4A4	ZNF704
YEATS2	SLC6A1	ZNF827
YTHDC2	SLC6A17	ZNFX1
YWHAE	SLC6A3	ZYG11B
ZBTB16	SLC6A8
ZBTB20	SLC7A7
ZMYND11	SLC9A6
ZNF18	SMAD4
ZNF292	SMARCA2
ZNF385B	SMARCA4
ZNF407	SMARCB1
ZNF462	SMARCC2
ZNF517	SMARCE1
ZNF559	SMC1A
ZNF713	SMC3
ZNF774	SMOC1
ZNF8	SMPD1
ZNF804A	SMS
ZNF827	SNAP25
ZSWIM5	SNAP29
ZWILCH	SNIP1
	SNRPN
	SNX14
	SOBP
	SON
	SOS1
	SOS2
	SOX10
	SOX11
	SOX2
	SOX3
	SOX5
	SPAST
	SPATA5
	SPG11
	SPOCK1
	SPRED1
	SPTAN1
	SPTBN2
	SRCAP
	SRD5A3
	SRPX2
	SSR4
	ST3GAL3
	ST3GAL5
	STAG1
	STAMBP
	STIL
	STRA6
	STT3A
	STT3B
	STX1B
	STXBP1
	SUCLA2
	SUCLG1
	SUMF1
	SUOX
	SURF1
	SYN1
	SYNCRIP
	SYNE1
	SYNGAP1
	SYP
	SYT14
	SZT2
	TAF1
	TAF2
	TAT
	TBC1D20
	TBC1D24
	TBC1D7
	TBCD
	TBCE
	TBCK
	TBL1XR1
	TBP
	TBR1
	TCF20
	TCF4
	TCF7L2
	TCN2
	TCTN3
	TDP2
	TECPR2
	TECR
	TELO2
	TFAP2A
	TGFBR1
	TGFBR2
	TGIF1
	TH
	THOC2
	THOC6
	THRB
	TIMM8A
	TINF2
	TLK2
	TMCO1
	TMEM165
	TMEM231
	TMEM237
	TMEM240
	TMEM67
	TMEM70
	TMLHE
	TNIK
	TOE1
	TPI1
	TPO
	TPP1
	TRAPPC11
	TRAPPC9
	TREX1
	TRIM32
	TRIO
	TRIP12
	TRMT1
	TRMT10A
	TSC1
	TSC2
	TSEN15
	TSEN54
	TSHB
	TSPAN7
	TTC19
	TTC37
	TTC8
	TTI2
	TUBA1A
	TUBA8
	TUBB
	TUBB2B
	TUBB3
	TUBB4A
	TUBG1
	TUBGCP4
	TUBGCP6
	TUSC3
	TWIST1
	UBA5
	UBE2A
	UBE3A
	UBE3B
	UBR1
	UNC80
	UPB1
	UPF3B
	UQCRQ
	UROC1
	USP27X
	USP7
	USP9X
	VLDLR
	VPS11
	VPS13B
	VPS37A
	VPS53
	VRK1
	VWA3B
	WAC
	WDR13
	WDR19
	WDR45
	WDR62
	WDR73
	WDR81
	WFS1
	WWOX
	XPA
	XPNPEP3
	XYLT1
	YAP1
	YME1L1
	YWHAE
	YY1
	ZBTB16
	ZBTB18
	ZBTB20
	ZBTB24
	ZC3H14
	ZC4H2
	ZDHHC15
	ZDHHC9
	ZEB2
	ZFYVE26
	ZIC1
	ZIC2
	ZMYND11
	ZNF292
	ZNF407
	ZNF41
	ZNF592
	ZNF674
	ZNF711
	ZNF81
	ZSWIM6
