# Supplementary material for: FOXP1 orchestrates neurogenesis in human cortical basal radial glial cells
Source: PLoS Biol. 2023 Aug 4;21(8):e3001852. doi: 10.1371/journal.pbio.3001852 (PMC10431666; doi:10.1371/journal.pbio.3001852)
Supplement: S4 Table — (XLSX) [file pbio.3001852.s013.xlsx]

## Sheet: aRGC_0
	p_val	avg_log2FC	pct.1	pct.2	p_val_adj
GPC6	7.70808e-239	-0.642485	0.946	0.986	1.37543e-234
PKIB	9.0217e-228	-1.47811	0.07	0.389	1.60983e-223
FOXP1	1.88634e-138	0.534731	0.915	0.593	3.36599e-134
WWOX	9.87293e-138	-0.743863	0.719	0.868	1.76173e-133
HIST1H4C	4.54101e-135	-0.858455	0.386	0.625	8.10298e-131
SGCZ	7.65802e-133	0.932297	0.496	0.255	1.3665e-128
ABTB2	1.07582e-129	0.873976	0.364	0.152	1.91969e-125
MTHFD1L	5.20182e-126	0.836806	0.579	0.359	9.28212e-122
RPL7	2.73534e-111	0.600971	0.866	0.722	4.88095e-107
CDH4	8.43465e-111	-0.540581	0.822	0.925	1.50508e-106
TUBB2B	4.15067e-110	0.499702	0.902	0.797	7.40645e-106
SOX11	4.22819e-103	-0.823045	0.205	0.427	7.54479e-99
NRG1	1.94922e-102	-1.60547	0.148	0.346	3.47819e-98
EEF1A1	4.90276e-99	0.392781	0.979	0.946	8.74849e-95
CARS	5.20858e-93	0.639223	0.256	0.098	9.29418e-89
YARS	4.96494e-92	0.674305	0.368	0.184	8.85945e-88
ANKRD44	8.57774e-92	0.567469	0.743	0.601	1.53061e-87
PLCB1	4.47469e-89	0.453053	0.914	0.818	7.98464e-85
BRINP3	8.90024e-89	0.705901	0.306	0.137	1.58816e-84
ASNS	1.61647e-88	0.648144	0.243	0.094	2.88444e-84
LRRC4C	2.03872e-86	0.761707	0.454	0.265	3.6379e-82
RALGAPA2	2.90868e-82	0.553734	0.618	0.435	5.19025e-78
CTNNA2	8.73522e-81	-0.87426	0.15	0.331	1.55871e-76
RBL1	8.83941e-77	-0.553821	0.528	0.693	1.5773e-72
ODZ4	4.15466e-75	-0.408709	0.904	0.951	7.41358e-71
DACH1	6.15608e-75	-0.289287	0.993	0.993	1.09849e-70
TMEM2	1.65607e-72	-0.635513	0.232	0.412	2.9551e-68
NCAM1	1.90664e-71	0.342233	0.941	0.905	3.40221e-67
SH3RF1	4.82981e-69	0.495959	0.693	0.551	8.61832e-65
ADGRB3	1.39765e-68	0.295981	0.993	0.984	2.49397e-64
FABP7	1.77336e-68	0.530123	0.55	0.377	3.16439e-64
NRP1	1.91825e-68	0.453378	0.102	0.021	3.42293e-64
GRID2	1.79592e-67	0.714964	0.258	0.121	3.20463e-63
PHACTR1	2.05849e-67	-0.415756	0.749	0.871	3.67317e-63
GARS	3.18734e-66	0.549113	0.229	0.101	5.68748e-62
RPL15	7.58024e-66	0.382182	0.943	0.908	1.35262e-61
CHD2	5.69415e-65	-0.557201	0.362	0.539	1.01606e-60
ATP8A2	5.01484e-64	-0.650148	0.1	0.245	8.94848e-60
RPL41	6.61092e-64	-0.360102	0.866	0.942	1.17965e-59
ST6GALNAC3	9.22676e-63	-0.525942	0.491	0.649	1.64642e-58
TFDP2	5.34813e-62	-0.479073	0.526	0.681	9.54321e-58
CSMD2	1.84021e-61	0.524317	0.494	0.332	3.28367e-57
ANKRD11	2.57356e-61	0.483498	0.717	0.608	4.59226e-57
RIMS2	1.4212e-60	-0.619716	0.236	0.405	2.53599e-56
PTPRA	2.56345e-59	0.433745	0.695	0.552	4.57422e-55
QKI	5.04706e-59	0.311437	0.958	0.931	9.00597e-55
RGS7	8.64627e-59	-0.595103	0.358	0.529	1.54284e-54
ZNF717	6.42378e-58	0.401365	0.142	0.047	1.14626e-53
SLC44A5	7.45436e-58	-0.517231	0.382	0.544	1.33016e-53
NETO2	2.16778e-57	-0.556176	0.17	0.323	3.86819e-53
BAIAP2L1	3.0259e-57	0.354639	0.967	0.925	5.39941e-53
SESN2	2.20553e-56	0.413296	0.113	0.032	3.93555e-52
MSI2	3.80043e-55	0.360153	0.859	0.804	6.78149e-51
OPCML	4.75997e-55	-0.635198	0.178	0.327	8.4937e-51
DSTN	3.09412e-54	0.478233	0.42	0.267	5.52114e-50
IMMP2L	5.93971e-54	-0.511205	0.5	0.653	1.05988e-49
EIF1	1.65499e-53	0.453544	0.71	0.595	2.95316e-49
FUT8	9.40234e-53	0.481171	0.712	0.613	1.67775e-48
SLC7A5	1.02323e-52	0.403393	0.135	0.047	1.82585e-48
GALNT13	1.11237e-52	-0.557639	0.248	0.402	1.98492e-48
PDE4D	3.28445e-52	-0.570894	0.185	0.335	5.86077e-48
ZNF532	3.47249e-52	-0.467862	0.495	0.633	6.19632e-48
IGFBP2	3.95204e-52	-0.491508	0.69	0.789	7.05202e-48
LDLRAD3	3.23119e-51	0.378035	0.775	0.684	5.76573e-47
MARS	2.57071e-50	0.449741	0.204	0.095	4.58717e-46
SLC7A1	3.51931e-50	0.49465	0.296	0.168	6.27986e-46
EIF4EBP1	4.34374e-50	0.470472	0.262	0.14	7.75097e-46
ETV5	4.78611e-50	0.34966	0.12	0.039	8.54033e-46
MTHFD2	1.40628e-49	0.476441	0.222	0.11	2.50936e-45
IARS	9.17733e-49	0.518972	0.536	0.415	1.6376e-44
SH3D19	9.84564e-49	-0.529521	0.242	0.383	1.75686e-44
TTN	1.08092e-48	0.422162	0.163	0.067	1.9288e-44
MLLT3	2.1374e-48	0.472821	0.576	0.438	3.81397e-44
TTR	2.70028e-48	0.489625	0.679	0.539	4.81839e-44
TRIM36	2.96604e-48	-0.454135	0.066	0.178	5.29261e-44
CADM1	3.24851e-48	0.376664	0.811	0.729	5.79664e-44
GRM8	4.11345e-48	-0.580032	0.153	0.288	7.34004e-44
PSAT1	4.52236e-48	0.534291	0.346	0.216	8.06969e-44
KCNB2	4.7285e-48	-0.519083	0.303	0.457	8.43754e-44
OOEP	5.85735e-48	-0.333096	0.804	0.903	1.04518e-43
SETBP1	6.78877e-48	0.300713	0.931	0.901	1.21139e-43
ATP5E	6.56013e-47	-0.479556	0.169	0.309	1.17059e-42
COL9A3	2.59618e-46	-0.448458	0.05	0.151	4.63262e-42
EMX2	8.07787e-46	-0.467418	0.277	0.418	1.44142e-41
C20orf194	4.38731e-45	0.440065	0.452	0.314	7.82871e-41
SNAP25	1.35762e-44	0.437443	0.176	0.08	2.42254e-40
NCALD	1.95408e-44	0.352239	0.808	0.723	3.48686e-40
FRMD4A	2.24857e-44	-0.444124	0.436	0.581	4.01235e-40
ARFGEF2	7.44144e-44	-0.465941	0.235	0.372	1.32785e-39
RPL14	1.02862e-43	0.343052	0.894	0.824	1.83547e-39
COMT	2.59758e-43	0.418652	0.263	0.145	4.63512e-39
LRRC16A	8.9348e-43	0.377994	0.701	0.599	1.59433e-38
PROM1	1.13137e-42	-0.433159	0.066	0.169	2.01882e-38
NCOA6	1.1451e-42	-0.432894	0.379	0.514	2.04333e-38
C6orf10	2.16677e-42	0.359983	0.15	0.064	3.86638e-38
XRCC5	4.09851e-42	-0.373507	0.598	0.717	7.31338e-38
PRKCB	4.85154e-42	-0.476492	0.405	0.539	8.65708e-38
DCLK1	2.05998e-41	-0.486404	0.157	0.282	3.67583e-37
CADPS	4.46425e-41	-0.574241	0.221	0.349	7.966e-37
TUBB2A	5.85772e-41	0.420069	0.558	0.424	1.04525e-36
ATAD2	9.06816e-41	-0.338881	0.67	0.78	1.61812e-36
SYT1	1.05559e-40	-0.38277	0.644	0.739	1.88359e-36
DPP10	1.28047e-40	-0.525547	0.403	0.533	2.28488e-36
CDK14	2.15094e-40	-0.367419	0.551	0.678	3.83813e-36
DNAH14	2.7728e-40	-0.432368	0.48	0.604	4.94779e-36
ROBO2	3.67336e-40	-0.33724	0.771	0.842	6.55475e-36
LARGE	1.55685e-39	-0.412508	0.451	0.584	2.77805e-35
NCOA1	2.93382e-39	0.334533	0.773	0.686	5.23512e-35
BASP1	2.85099e-38	0.277917	0.881	0.831	5.0873e-34
FTH1	2.95569e-38	0.306155	0.876	0.808	5.27413e-34
SMYD3	1.5968e-37	-0.322305	0.767	0.847	2.84933e-33
PTPRQ	2.55312e-37	0.344421	0.117	0.046	4.55578e-33
UBB	3.82637e-37	0.401646	0.595	0.485	6.82778e-33
HECW2	5.03204e-37	-0.433743	0.216	0.34	8.97917e-33
TBC1D5	9.58914e-37	-0.315644	0.73	0.828	1.71109e-32
CHD6	1.12887e-36	-0.374124	0.46	0.582	2.01435e-32
FSTL5	2.73619e-36	0.527529	0.276	0.17	4.88246e-32
PUS7L	1.20512e-35	0.347777	0.125	0.053	2.15042e-31
EPHA6	1.90387e-35	-0.466786	0.508	0.613	3.39727e-31
FAM19A1	4.31515e-35	0.453189	0.267	0.161	7.69996e-31
REV3L	4.56324e-35	-0.330334	0.779	0.843	8.14264e-31
RAPGEF2	4.65273e-35	0.359424	0.639	0.545	8.30233e-31
TMC7	5.02332e-35	-0.423373	0.133	0.24	8.96362e-31
EFNA5	5.14597e-35	-0.454314	0.108	0.212	9.18247e-31
HERPUD1	7.58586e-35	0.35513	0.161	0.078	1.35362e-30
MAP4	7.68587e-35	0.330444	0.749	0.672	1.37147e-30
IGF2BP3	8.93579e-35	-0.305456	0.817	0.876	1.5945e-30
GRIP1	8.95226e-35	-0.29713	0.777	0.854	1.59744e-30
CMTM8	9.84246e-35	-0.402979	0.12	0.227	1.75629e-30
FAT3	1.36938e-34	-0.372264	0.397	0.533	2.44352e-30
FBXL7	1.57758e-34	0.300204	0.851	0.807	2.81504e-30
ZNF43	1.69199e-34	-0.364386	0.468	0.582	3.01919e-30
MDK	1.83303e-34	-0.411154	0.271	0.391	3.27086e-30
CLIC4	2.10769e-34	0.452264	0.347	0.236	3.76096e-30
TNRC6B	2.29343e-34	-0.351869	0.585	0.682	4.0924e-30
GAPDH	2.9031e-34	-0.287345	0.71	0.797	5.1803e-30
C21orf58	3.48658e-34	-0.367102	0.387	0.513	6.22146e-30
NUP160	3.70003e-34	-0.35179	0.472	0.592	6.60234e-30
MRPS26	4.16605e-34	0.349138	0.195	0.104	7.43391e-30
PHACTR2	4.2205e-34	-0.428213	0.202	0.321	7.53105e-30
MARCKS	5.98584e-34	0.346631	0.714	0.623	1.06811e-29
DSCAML1	7.28484e-34	0.384047	0.172	0.087	1.29991e-29
CD24	9.33092e-34	-0.385073	0.122	0.227	1.66501e-29
OSBPL1A	1.07645e-33	-0.385194	0.284	0.41	1.92081e-29
UHRF1BP1	2.28742e-33	0.404799	0.314	0.206	4.08168e-29
ATF4	3.64184e-33	0.388642	0.203	0.114	6.49851e-29
FBN3	4.12178e-33	-0.408125	0.092	0.187	7.3549e-29
SLC25A21	4.53101e-33	-0.442559	0.157	0.266	8.08513e-29
TCF7L1	4.74775e-33	0.317065	0.762	0.69	8.47188e-29
GPT2	1.28783e-32	0.416645	0.236	0.142	2.298e-28
RGS16	1.43241e-32	0.29266	0.103	0.041	2.55599e-28
PTPRD	1.77317e-32	-0.439968	0.218	0.334	3.16405e-28
SEMA6D	2.38286e-32	-0.421332	0.258	0.377	4.25197e-28
MEF2C	3.31291e-32	0.487165	0.4	0.292	5.91156e-28
ADRA1A	3.47184e-32	0.339222	0.132	0.061	6.19514e-28
SASH1	4.32767e-32	-0.430729	0.171	0.28	7.72229e-28
SLC9A8	4.46097e-32	-0.396212	0.136	0.237	7.96016e-28
OVOL2	5.98933e-32	0.357846	0.267	0.165	1.06874e-27
TOX	6.92197e-32	-0.454187	0.044	0.12	1.23516e-27
RPS8	8.86056e-32	-0.341844	0.591	0.694	1.58108e-27
ZNF730	1.45717e-31	-0.335144	0.401	0.521	2.60017e-27
LAMA1	1.88818e-31	-0.371983	0.332	0.451	3.36927e-27
RBM39	2.0554e-31	-0.317026	0.543	0.649	3.66765e-27
IDI1	2.61369e-31	0.353854	0.455	0.343	4.66386e-27
SH3RF3	2.9883e-31	0.343664	0.137	0.064	5.33232e-27
PANK2	3.55749e-31	0.363165	0.402	0.289	6.34799e-27
METTL16	3.75101e-31	-0.380717	0.234	0.349	6.6933e-27
SLC8A1	4.98457e-31	-0.418536	0.259	0.379	8.89447e-27
SARS	6.05419e-31	0.387371	0.317	0.214	1.08031e-26
RPS2	1.05081e-30	0.256107	0.934	0.888	1.87507e-26
ARMC9	1.84499e-30	-0.323643	0.53	0.647	3.29219e-26
FGFR3	2.27613e-30	0.365968	0.453	0.343	4.06153e-26
MCF2L2	2.96165e-30	-0.38634	0.203	0.311	5.28477e-26
CCSER1	3.11591e-30	-0.486883	0.355	0.461	5.56004e-26
KCNH8	5.96084e-30	-0.390542	0.221	0.333	1.06365e-25
PRTG	7.20496e-30	-0.346228	0.046	0.119	1.28565e-25
PDE3B	1.21807e-29	-0.365207	0.24	0.357	2.17352e-25
RPLP0	1.80391e-29	0.312086	0.806	0.745	3.2189e-25
RNF150	1.88233e-29	-0.371609	0.242	0.357	3.35883e-25
LARS	2.67101e-29	0.35665	0.371	0.264	4.76616e-25
PIGU	3.5484e-29	-0.399062	0.322	0.434	6.33177e-25
PLPP3	3.7772e-29	0.389356	0.407	0.302	6.74004e-25
AARS	4.11819e-29	0.346438	0.267	0.17	7.3485e-25
FBXL20	4.13543e-29	-0.405163	0.381	0.489	7.37926e-25
FHIT	4.49725e-29	-0.431236	0.253	0.367	8.02489e-25
MAPK8	5.49822e-29	-0.330237	0.528	0.635	9.81103e-25
BCL2L1	5.67999e-29	-0.376523	0.154	0.254	1.01354e-24
ADAMTS6	7.15434e-29	-0.336974	0.498	0.605	1.27662e-24
XPOT	7.74118e-29	0.38776	0.278	0.182	1.38134e-24
THSD7A	9.22708e-29	-0.40613	0.162	0.265	1.64648e-24
SPECC1	2.43122e-28	-0.357955	0.209	0.316	4.33828e-24
EEF2	2.98039e-28	0.33974	0.616	0.523	5.31821e-24
RNF24	3.1096e-28	0.383148	0.277	0.183	5.54877e-24
ZNF385D	3.523e-28	0.357632	0.323	0.221	6.28644e-24
ATRNL1	6.92887e-28	-0.302561	0.478	0.592	1.23639e-23
HMGN3	1.13422e-27	0.254058	0.78	0.704	2.02391e-23
ATRN	1.39682e-27	0.32333	0.315	0.211	2.49249e-23
CSE1L	1.40521e-27	-0.335433	0.4	0.509	2.50746e-23
DDIT3	1.55342e-27	0.329718	0.141	0.072	2.77191e-23
TSPAN18	3.27807e-27	0.358402	0.495	0.394	5.84939e-23
SERF2	3.36997e-27	-0.310341	0.383	0.504	6.01337e-23
UQCC1	5.1865e-27	-0.376492	0.287	0.39	9.25479e-23
ADNP	5.92537e-27	-0.294047	0.636	0.73	1.05732e-22
PKIA	7.28642e-27	-0.359207	0.234	0.338	1.30019e-22
GRM5	8.04308e-27	-0.398953	0.056	0.128	1.43521e-22
DOK6	8.48471e-27	-0.354349	0.3	0.414	1.51401e-22
L3MBTL4	9.60786e-27	-0.388074	0.175	0.271	1.71443e-22
MAML3	1.10152e-26	-0.317477	0.584	0.679	1.96554e-22
BICD1	1.52694e-26	0.269263	0.798	0.756	2.72466e-22
CSNK2A1	1.61447e-26	0.343419	0.401	0.297	2.88086e-22
RPS3	2.06277e-26	0.227027	0.888	0.825	3.68081e-22
TUBA1A	2.5409e-26	0.191092	0.974	0.962	4.53399e-22
DOCK3	2.8381e-26	-0.305024	0.577	0.673	5.06431e-22
EIF1B	3.94259e-26	0.384324	0.39	0.297	7.03516e-22
RPL13A	3.9986e-26	0.371773	0.316	0.22	7.1351e-22
RSL24D1	4.67831e-26	0.359861	0.292	0.198	8.34798e-22
KIAA1211	5.70493e-26	-0.303428	0.487	0.598	1.01799e-21
RPS15	6.95217e-26	-0.283501	0.606	0.72	1.24055e-21
CPNE8	7.07142e-26	0.325348	0.173	0.097	1.26182e-21
TASP1	7.53703e-26	0.318812	0.294	0.197	1.34491e-21
LIPG	8.33518e-26	0.317087	0.253	0.161	1.48733e-21
CYBA	8.4807e-26	-0.329358	0.156	0.25	1.5133e-21
RPS23	1.05992e-25	-0.243739	0.646	0.753	1.89132e-21
TMEM230	1.07891e-25	0.347114	0.26	0.172	1.92521e-21
PRPF6	1.14963e-25	-0.347539	0.162	0.255	2.0514e-21
HECW1	1.51499e-25	-0.546126	0.171	0.264	2.70335e-21
SPIDR	1.54739e-25	-0.249061	0.782	0.852	2.76116e-21
PIEZO2	1.6021e-25	-0.322183	0.31	0.422	2.85879e-21
TTBK2	1.80657e-25	0.323216	0.381	0.28	3.22365e-21
SLC23A2	1.91959e-25	0.319357	0.265	0.173	3.42532e-21
KCNH7	2.01585e-25	-0.428043	0.256	0.357	3.59709e-21
STXBP5L	2.16677e-25	-0.37735	0.19	0.288	3.86639e-21
PCNA	2.89086e-25	0.287886	0.171	0.096	5.15845e-21
CCNY	3.02156e-25	0.280058	0.665	0.582	5.39167e-21
ULK4	3.15734e-25	-0.341552	0.195	0.293	5.63395e-21
LSAMP	4.83479e-25	-0.338129	0.628	0.709	8.6272e-21
UBR3	6.75152e-25	0.31628	0.498	0.404	1.20474e-20
SNRPB	7.04384e-25	0.355715	0.294	0.202	1.2569e-20
C20orf100	7.06169e-25	-0.330109	0.098	0.178	1.26009e-20
DDB2	8.58101e-25	-0.317127	0.299	0.407	1.53119e-20
CPAMD8	1.11414e-24	-0.294861	0.044	0.107	1.98807e-20
HES1	1.27646e-24	-0.4139	0.415	0.501	2.27772e-20
RPL13	1.29401e-24	0.257118	0.904	0.864	2.30903e-20
TRPC4AP	1.32725e-24	-0.335029	0.343	0.441	2.36835e-20
XKR6	2.70533e-24	-0.323716	0.456	0.556	4.82738e-20
NEK9	4.39684e-24	0.284442	0.168	0.096	7.84572e-20
STAT3	6.43259e-24	-0.322665	0.075	0.148	1.14783e-19
ZNF682	7.69056e-24	-0.316005	0.3	0.403	1.3723e-19
TMEM178B	9.78457e-24	-0.291514	0.519	0.62	1.74596e-19
XPO5	1.07559e-23	0.320695	0.355	0.26	1.91929e-19
NDUFAF6	1.46667e-23	-0.319587	0.441	0.54	2.61712e-19
RPL35	1.80534e-23	-0.304248	0.465	0.57	3.22146e-19
DHX35	2.21754e-23	-0.303584	0.13	0.214	3.95698e-19
MYBL2	2.67056e-23	-0.336972	0.212	0.304	4.76535e-19
FABP5	2.67479e-23	0.353782	0.418	0.328	4.7729e-19
FBN2	2.81727e-23	-0.317348	0.088	0.165	5.02714e-19
GINS1	3.31758e-23	0.287322	0.363	0.264	5.91989e-19
RHOF	3.77256e-23	-0.314639	0.142	0.229	6.73175e-19
RHCG	3.82146e-23	0.275899	0.213	0.133	6.81901e-19
ARRDC3	4.0409e-23	-0.329049	0.175	0.268	7.21059e-19
CDS2	8.44188e-23	0.284926	0.19	0.116	1.50637e-18
CYYR1	1.5566e-22	-0.283037	0.069	0.138	2.77759e-18
SUB1	1.56844e-22	0.339624	0.479	0.389	2.79873e-18
LIPI	2.1646e-22	-0.327966	0.154	0.238	3.86251e-18
VEGFA	2.19186e-22	0.289639	0.197	0.122	3.91116e-18
RFWD3	2.26547e-22	-0.323841	0.234	0.329	4.04251e-18
TTF1	2.33241e-22	-0.314796	0.231	0.328	4.16196e-18
RPS6	3.6577e-22	0.282483	0.653	0.571	6.5268e-18
MKRN3	4.299e-22	-0.316385	0.225	0.319	7.67114e-18
RPS9	4.50807e-22	0.270014	0.852	0.797	8.0442e-18
CACNA1B	4.81518e-22	-0.313439	0.058	0.122	8.59221e-18
SLC18B1	5.06585e-22	0.229235	0.103	0.05	9.03951e-18
EPB41	5.12361e-22	-0.259555	0.425	0.531	9.14257e-18
CPNE1	6.16492e-22	-0.277362	0.091	0.164	1.10007e-17
PRDM16	6.17937e-22	0.284434	0.61	0.543	1.10265e-17
TXNDC16	7.72401e-22	-0.305815	0.197	0.285	1.37827e-17
DRAXIN	9.13037e-22	-0.293079	0.084	0.154	1.62922e-17
TPT1	1.06783e-21	0.224051	0.837	0.78	1.90543e-17
PRELID2	1.35949e-21	-0.347183	0.257	0.351	2.42587e-17
CHN1	1.37709e-21	-0.342319	0.269	0.364	2.45728e-17
H3F3B	1.4123e-21	0.217518	0.881	0.822	2.52012e-17
ATP9A	1.41458e-21	-0.311837	0.291	0.387	2.52418e-17
YPEL1	1.46669e-21	-0.307213	0.231	0.328	2.61716e-17
MEIS2	1.81037e-21	-0.188578	0.969	0.97	3.23043e-17
MGME1	1.87015e-21	0.300554	0.259	0.175	3.33709e-17
SUGCT	1.9708e-21	-0.320536	0.195	0.286	3.5167e-17
EIF4G3	1.98045e-21	0.170302	0.917	0.893	3.53392e-17
STARD9	2.10502e-21	-0.289144	0.37	0.463	3.75619e-17
PPA1	2.72703e-21	0.304185	0.479	0.387	4.86611e-17
APOLD1	2.81894e-21	0.314193	0.511	0.419	5.03012e-17
SLC25A3	3.07874e-21	0.309647	0.509	0.426	5.49371e-17
CELSR1	4.11973e-21	0.219464	0.739	0.677	7.35125e-17
SRSF3	4.34922e-21	0.324208	0.441	0.353	7.76074e-17
ASH1L	4.50434e-21	0.242124	0.757	0.699	8.03754e-17
RP11-287D1.3	4.57674e-21	0.310258	0.194	0.123	8.16674e-17
PYCR1	4.65654e-21	0.223009	0.103	0.051	8.30913e-17
RBM6	4.8097e-21	0.235144	0.738	0.684	8.58243e-17
SRPK2	5.83021e-21	0.246539	0.773	0.731	1.04034e-16
TARS	7.44545e-21	0.272205	0.171	0.103	1.32857e-16
SDK2	7.88766e-21	-0.297847	0.332	0.432	1.40747e-16
STAC	7.90916e-21	-0.283321	0.108	0.184	1.41131e-16
ALDH7A1	8.1959e-21	-0.301398	0.336	0.434	1.46248e-16
C1orf61	9.55035e-21	0.211405	0.817	0.781	1.70416e-16
PCLO	1.02109e-20	-0.31721	0.354	0.446	1.82203e-16
MCM8	1.18933e-20	0.285058	0.239	0.16	2.12223e-16
VPS37B	1.33519e-20	0.234921	0.102	0.051	2.38252e-16
TLN2	1.39764e-20	0.318785	0.419	0.33	2.49394e-16
HN1	1.47011e-20	0.288224	0.665	0.59	2.62326e-16
DNAH11	1.51347e-20	0.307888	0.275	0.192	2.70064e-16
HIST1H1D	1.63346e-20	-0.305066	0.113	0.185	2.91474e-16
ITGB8	1.69273e-20	-0.285667	0.425	0.52	3.02051e-16
MEIS3	2.16084e-20	-0.276345	0.098	0.17	3.8558e-16
ZNF280D	2.18237e-20	0.262021	0.133	0.074	3.89422e-16
ST6GAL2	2.27597e-20	-0.330539	0.185	0.267	4.06125e-16
KMT2C	2.40995e-20	0.193752	0.882	0.847	4.30032e-16
XYLT1	2.7798e-20	0.256084	0.721	0.658	4.96028e-16
NRXN1	2.8021e-20	-0.375991	0.281	0.369	5.00007e-16
RPL4	3.54708e-20	0.289436	0.628	0.551	6.32942e-16
MRFAP1	3.57729e-20	0.307631	0.311	0.228	6.38332e-16
BMPR1B	3.57935e-20	-0.311414	0.358	0.456	6.38699e-16
MAVS	3.75827e-20	0.235899	0.121	0.065	6.70626e-16
STAG1	4.01112e-20	-0.234721	0.729	0.799	7.15743e-16
TNRC6A	4.4271e-20	-0.21352	0.786	0.843	7.89972e-16
CIRBP	5.22956e-20	0.30706	0.525	0.443	9.33163e-16
GRK5	5.36813e-20	0.293014	0.263	0.183	9.57888e-16
ZNF337	5.66507e-20	0.270719	0.199	0.128	1.01088e-15
PHF20	5.67166e-20	-0.271125	0.48	0.573	1.01205e-15
HYAL2	6.00779e-20	-0.232804	0.063	0.126	1.07203e-15
POLR1C	6.28221e-20	0.302126	0.34	0.255	1.121e-15
ERBB4	6.93202e-20	0.181961	0.204	0.131	1.23695e-15
ATAD5	7.18978e-20	-0.250383	0.557	0.65	1.28294e-15
RPS19	7.59002e-20	-0.196506	0.786	0.863	1.35436e-15
KCNQ3	7.70635e-20	0.242592	0.812	0.779	1.37512e-15
NACA	7.87711e-20	0.308713	0.314	0.229	1.40559e-15
ATF7IP	9.82746e-20	-0.233985	0.542	0.63	1.75361e-15
LRMP	1.07582e-19	0.279239	0.116	0.063	1.91969e-15
MAP2	1.18677e-19	0.270568	0.748	0.7	2.11767e-15
RPL29	1.27955e-19	0.198699	0.951	0.919	2.28322e-15
RAB3GAP2	1.35238e-19	0.347676	0.415	0.335	2.41319e-15
NKAIN4	1.50741e-19	-0.267096	0.119	0.194	2.68983e-15
TOGARAM1	1.56609e-19	-0.292602	0.211	0.294	2.79452e-15
MYO1B	1.63211e-19	-0.261915	0.072	0.136	2.91234e-15
TSC22D1	1.88782e-19	0.233556	0.698	0.638	3.36863e-15
AMPH	2.01257e-19	-0.279114	0.086	0.153	3.59122e-15
ZNF213	2.0864e-19	-0.291475	0.241	0.33	3.72297e-15
MYO19	2.18206e-19	-0.286019	0.299	0.39	3.89366e-15
CNTLN	2.58834e-19	-0.215563	0.698	0.781	4.61863e-15
BACH2	2.84914e-19	0.218005	0.781	0.72	5.084e-15
ZFP36L1	2.87801e-19	0.28781	0.405	0.323	5.13552e-15
ANKRD33B	3.26299e-19	-0.268106	0.046	0.1	5.82249e-15
TSPO	3.2765e-19	0.309201	0.21	0.139	5.84659e-15
PPP1R9A	3.80906e-19	-0.265198	0.396	0.493	6.79689e-15
NPAS3	4.86467e-19	0.140251	0.986	0.969	8.68051e-15
NLN	5.23351e-19	-0.269863	0.069	0.131	9.33867e-15
AGO3	5.51258e-19	0.217182	0.771	0.722	9.83664e-15
RSU1	7.04049e-19	0.273098	0.182	0.115	1.2563e-14
SLC43A2	9.11557e-19	-0.240932	0.049	0.104	1.62658e-14
TMSB10	9.71903e-19	-0.223477	0.775	0.834	1.73426e-14
COL25A1	1.11732e-18	-0.300687	0.085	0.149	1.99374e-14
NCAN	1.21129e-18	-0.258179	0.067	0.127	2.16143e-14
SLC16A9	1.25841e-18	-0.289908	0.177	0.257	2.2455e-14
LRP4	1.27098e-18	-0.279436	0.303	0.39	2.26795e-14
ASXL1	1.49585e-18	-0.268778	0.43	0.514	2.6692e-14
CRLS1	1.6475e-18	0.24344	0.133	0.077	2.93981e-14
FBXW7	1.71051e-18	0.272339	0.466	0.378	3.05223e-14
SPATA6	1.77247e-18	-0.267819	0.218	0.302	3.16279e-14
SDK1	1.80211e-18	-0.272428	0.636	0.7	3.21569e-14
RABGAP1L	1.9897e-18	-0.239841	0.648	0.727	3.55042e-14
UBE3C	2.10721e-18	0.267542	0.584	0.517	3.76011e-14
MYO5C	2.21681e-18	-0.251779	0.066	0.125	3.95568e-14
EZR	2.53878e-18	0.266321	0.267	0.189	4.53021e-14
FAM182B	2.82962e-18	0.227895	0.169	0.104	5.04917e-14
SORL1	3.08996e-18	-0.256477	0.085	0.149	5.51372e-14
KCNN3	3.49424e-18	0.307819	0.433	0.352	6.23513e-14
RPL10A	5.47765e-18	0.268438	0.674	0.605	9.77432e-14
EFR3B	5.52911e-18	-0.275077	0.274	0.361	9.86615e-14
SYT16	5.75017e-18	-0.261697	0.099	0.166	1.02606e-13
SLC44A2	6.03431e-18	-0.276221	0.145	0.22	1.07676e-13
PITPNC1	6.91904e-18	-0.316547	0.204	0.284	1.23463e-13
CELF5	7.05053e-18	-0.255219	0.156	0.234	1.2581e-13
PHGDH	7.11768e-18	0.308076	0.319	0.241	1.27008e-13
LRRC75A	7.44241e-18	0.277227	0.283	0.206	1.32802e-13
KCNK10	8.1406e-18	0.289812	0.27	0.192	1.45261e-13
PIP5K1B	8.93431e-18	-0.273977	0.069	0.127	1.59424e-13
SPDYE2	1.11247e-17	-0.247431	0.428	0.518	1.98509e-13
PDE7A	1.19365e-17	-0.25124	0.498	0.58	2.12994e-13
KLHL23	1.20904e-17	-0.234543	0.522	0.61	2.15742e-13
2023-09-11	1.24388e-17	0.258237	0.58	0.508	2.21957e-13
TCF25	1.2621e-17	-0.232516	0.418	0.513	2.25209e-13
H2AFZ	1.26716e-17	0.226697	0.734	0.665	2.26112e-13
DTD1	1.32548e-17	0.246771	0.157	0.097	2.36518e-13
POLR2L	1.3367e-17	-0.274147	0.111	0.179	2.3852e-13
RAP1GAP2	1.3538e-17	-0.27227	0.054	0.107	2.41572e-13
CCND2	1.36306e-17	0.231034	0.63	0.564	2.43224e-13
GREB1L	1.44204e-17	-0.373456	0.077	0.136	2.57318e-13
DLGAP4	1.50332e-17	-0.270696	0.169	0.246	2.68253e-13
SUMF1	1.52575e-17	-0.217828	0.731	0.792	2.72255e-13
TMEM163	1.52959e-17	-0.311137	0.333	0.414	2.7294e-13
CENPU	1.638e-17	-0.283578	0.3	0.383	2.92285e-13
JAZF1	1.70356e-17	0.299178	0.393	0.311	3.03984e-13
EXOC4	1.7486e-17	-0.195864	0.736	0.806	3.12021e-13
FREM2	1.93983e-17	-0.251807	0.064	0.122	3.46143e-13
PTBP2	1.9977e-17	-0.21313	0.692	0.747	3.56469e-13
ASAP1	2.05251e-17	-0.22146	0.575	0.661	3.66249e-13
ZFHX2	2.16468e-17	0.254361	0.459	0.371	3.86265e-13
ADAM22	2.43649e-17	-0.253564	0.272	0.362	4.34767e-13
TIAM1	2.57965e-17	-0.247767	0.432	0.522	4.60313e-13
TMEM117	2.59069e-17	-0.246898	0.371	0.46	4.62283e-13
GGACT	2.92088e-17	-0.262798	0.227	0.313	5.21202e-13
IMPA2	3.43563e-17	-0.259658	0.106	0.172	6.13055e-13
FAXDC2	3.65435e-17	-0.272098	0.098	0.161	6.52082e-13
VAV3	4.14327e-17	-0.278442	0.091	0.153	7.39325e-13
FGFBP3	4.16068e-17	0.263815	0.547	0.472	7.42431e-13
COL4A2	4.86188e-17	-0.258968	0.375	0.461	8.67554e-13
MAN1C1	4.99214e-17	0.290173	0.203	0.138	8.90798e-13
DIDO1	5.31941e-17	-0.267405	0.35	0.433	9.49195e-13
ZFPM2	5.49471e-17	0.200764	0.835	0.794	9.80477e-13
TXNRD1	6.18526e-17	0.170197	0.977	0.956	1.1037e-12
PLEKHA7	6.35964e-17	-0.180922	0.856	0.913	1.13481e-12
CALM1	7.36637e-17	0.29329	0.412	0.336	1.31445e-12
GABRB3	7.63851e-17	-0.282415	0.09	0.151	1.36302e-12
TM9SF4	8.18211e-17	-0.259595	0.224	0.305	1.46002e-12
RBBP4	8.32946e-17	-0.239296	0.492	0.575	1.48631e-12
GRIP2	9.71074e-17	-0.264501	0.087	0.147	1.73278e-12
NOP56	1.15629e-16	0.252354	0.168	0.107	2.06328e-12
PLCB4	1.31126e-16	0.254218	0.512	0.432	2.33982e-12
UTRN	1.39939e-16	-0.215824	0.717	0.777	2.49707e-12
ACTG1	1.43542e-16	0.18683	0.906	0.877	2.56137e-12
NR6A1	1.55203e-16	0.268677	0.579	0.516	2.76945e-12
GLDC	1.80233e-16	-0.265995	0.311	0.395	3.21609e-12
CTBP2	1.96514e-16	0.251203	0.623	0.564	3.5066e-12
ROCK2	1.97112e-16	0.233451	0.596	0.526	3.51728e-12
TRAPPC4	1.97974e-16	0.27128	0.17	0.11	3.53264e-12
ATP6V1H	2.22373e-16	-0.263761	0.148	0.218	3.96802e-12
GRM3	2.28584e-16	-0.281777	0.138	0.207	4.07886e-12
DDIT4	2.28772e-16	0.287016	0.293	0.221	4.08221e-12
TRANK1	2.7405e-16	0.246109	0.184	0.122	4.89016e-12
2023-09-10	2.79891e-16	-0.245297	0.301	0.391	4.99438e-12
GAS1	2.83512e-16	-0.240876	0.127	0.195	5.05899e-12
ZFP64	2.86391e-16	-0.272156	0.141	0.211	5.11037e-12
ZDHHC20	2.96126e-16	-0.246155	0.356	0.442	5.28407e-12
ZFAND3	3.1834e-16	0.216858	0.737	0.689	5.68046e-12
STMN3	3.24333e-16	-0.212344	0.061	0.115	5.7874e-12
HIPK2	3.97289e-16	0.25419	0.543	0.472	7.08923e-12
XBP1	4.16983e-16	0.232287	0.122	0.072	7.44065e-12
WBSCR17	4.20919e-16	-0.280585	0.131	0.198	7.51088e-12
EBF4	4.40038e-16	0.275278	0.224	0.158	7.85205e-12
KLF12	4.43965e-16	-0.250657	0.437	0.52	7.92211e-12
DTNB	4.688e-16	-0.21053	0.552	0.637	8.36527e-12
YWHAG	4.73041e-16	0.270786	0.321	0.246	8.44095e-12
AP3B1	5.02951e-16	-0.223253	0.393	0.482	8.97467e-12
HDAC4	5.43287e-16	0.253903	0.459	0.378	9.69441e-12
UBE2S	5.56839e-16	0.293281	0.312	0.238	9.93623e-12
NHSL1	5.64856e-16	-0.263846	0.308	0.39	1.00793e-11
BACE2	5.71165e-16	-0.232873	0.104	0.167	1.01919e-11
PKIG	6.26228e-16	-0.266072	0.136	0.203	1.11744e-11
SPOCK1	7.48099e-16	-0.251636	0.216	0.293	1.33491e-11
GRB10	7.60498e-16	0.299979	0.403	0.333	1.35703e-11
KDM1A	9.09882e-16	-0.236541	0.403	0.489	1.62359e-11
DNAJC9	9.5693e-16	0.285424	0.457	0.388	1.70755e-11
LAMA3	9.89005e-16	-0.282601	0.344	0.424	1.76478e-11
RPLP1	1.02446e-15	-0.254548	0.295	0.381	1.82805e-11
SYT14	1.15145e-15	-0.253934	0.119	0.183	2.05464e-11
RPL32	1.22831e-15	-0.200484	0.713	0.782	2.1918e-11
SSBP2	1.38386e-15	0.165773	0.9	0.869	2.46936e-11
NSF	1.40771e-15	0.275358	0.536	0.468	2.51192e-11
RAPGEF4	1.73499e-15	-0.223277	0.066	0.12	3.09592e-11
CA12	1.78392e-15	0.290269	0.295	0.223	3.18323e-11
SREBF2	1.80818e-15	-0.221654	0.77	0.813	3.22652e-11
LETMD1	1.89557e-15	0.223789	0.162	0.105	3.38245e-11
ZNF638	2.18343e-15	0.204518	0.757	0.715	3.89612e-11
CDC42EP4	2.7625e-15	0.229582	0.163	0.105	4.92941e-11
FAM171B	3.01486e-15	0.234017	0.327	0.25	5.37971e-11
NSMAF	3.24742e-15	-0.22641	0.082	0.138	5.79469e-11
ID4	3.44992e-15	0.226733	0.565	0.495	6.15604e-11
GCFC2	3.60613e-15	0.250679	0.373	0.298	6.43477e-11
SNX5	3.63875e-15	0.211596	0.178	0.118	6.49299e-11
AGBL4	3.72582e-15	-0.319737	0.172	0.242	6.64836e-11
SAMD5	3.88217e-15	-0.288656	0.091	0.149	6.92734e-11
RNF144A	4.2102e-15	-0.229512	0.236	0.314	7.51269e-11
GBF1	5.03725e-15	0.265847	0.407	0.334	8.98848e-11
PBRM1	5.37787e-15	-0.23076	0.522	0.604	9.59627e-11
PTPRK	5.89595e-15	-0.228795	0.586	0.66	1.05207e-10
FKBP5	6.01528e-15	-0.307165	0.191	0.26	1.07337e-10
WSB1	6.04698e-15	0.170713	0.776	0.731	1.07902e-10
SORCS2	6.64712e-15	0.258277	0.174	0.116	1.18611e-10
BCL2L14	6.78843e-15	-0.209374	0.574	0.656	1.21133e-10
MMP16	7.78843e-15	-0.258084	0.373	0.448	1.38977e-10
RPN2	8.17514e-15	-0.268866	0.267	0.337	1.45877e-10
QRICH1	8.5752e-15	-0.219553	0.249	0.326	1.53016e-10
LRP1B	1.01227e-14	0.316772	0.228	0.165	1.80629e-10
C20orf196	1.01876e-14	0.244842	0.141	0.089	1.81787e-10
GUCY1A2	1.13698e-14	-0.2653	0.103	0.162	2.02883e-10
ARHGAP44	1.24037e-14	-0.245688	0.188	0.258	2.21332e-10
BCL2	1.26893e-14	0.270068	0.47	0.397	2.26427e-10
KTN1	1.32729e-14	-0.237929	0.369	0.447	2.36841e-10
ARHGAP21	1.40157e-14	0.220712	0.731	0.682	2.50096e-10
RNMT	1.42095e-14	-0.214554	0.305	0.387	2.53554e-10
RGS20	1.49597e-14	0.25016	0.348	0.273	2.66941e-10
KAT6B	1.74188e-14	0.200553	0.703	0.644	3.10822e-10
SLC1A4	1.79127e-14	0.241649	0.168	0.112	3.19634e-10
CTNND2	1.79319e-14	-0.195436	0.638	0.706	3.19976e-10
PTGES3	1.93941e-14	0.234559	0.561	0.49	3.46069e-10
GRID1	2.01906e-14	-0.260329	0.175	0.243	3.60281e-10
CLVS1	2.34376e-14	-0.258087	0.483	0.558	4.18221e-10
N4BP2L2	2.37453e-14	0.213271	0.69	0.636	4.23712e-10
EIF2B3	2.39293e-14	0.314395	0.268	0.205	4.26994e-10
KAZN	2.5213e-14	0.160813	0.867	0.845	4.499e-10
SH3GL3	2.54848e-14	-0.267523	0.181	0.249	4.54752e-10
SGMS1	2.62245e-14	0.248277	0.379	0.308	4.67949e-10
UBC	2.6271e-14	0.228245	0.649	0.587	4.6878e-10
MNAT1	2.74697e-14	-0.213913	0.545	0.616	4.90168e-10
KLHL28	2.77811e-14	-0.255786	0.268	0.342	4.95727e-10
RPL5	2.8752e-14	0.226454	0.571	0.504	5.13051e-10
CCS	2.92061e-14	0.218985	0.141	0.091	5.21154e-10
UBE2D3	2.95557e-14	0.233226	0.52	0.454	5.27391e-10
NELFCD	3.24216e-14	-0.217899	0.113	0.174	5.7853e-10
ZCCHC11	3.30018e-14	-0.187459	0.745	0.793	5.88885e-10
PABPC1	3.36416e-14	0.234675	0.386	0.313	6.003e-10
NAPB	3.37827e-14	0.210725	0.131	0.082	6.02819e-10
PDE4B	3.73306e-14	0.261525	0.648	0.601	6.66127e-10
RNPC3	3.79548e-14	-0.259928	0.192	0.26	6.77266e-10
FAP	4.12287e-14	-0.25062	0.061	0.108	7.35685e-10
ZNF431	4.30861e-14	-0.215858	0.266	0.345	7.68829e-10
PTP4A2	5.65131e-14	0.245799	0.269	0.203	1.00842e-09
ZNF519	6.87609e-14	-0.246105	0.325	0.399	1.22697e-09
RAB11FIP2	7.12236e-14	-0.22535	0.425	0.498	1.27091e-09
MSH2	7.27288e-14	-0.226822	0.454	0.53	1.29777e-09
N4BP2	7.29107e-14	-0.236069	0.376	0.453	1.30102e-09
RAP1B	7.54648e-14	0.228552	0.53	0.47	1.34659e-09
GDAP1	7.82572e-14	-0.254547	0.132	0.193	1.39642e-09
MGMT	7.93507e-14	0.228757	0.307	0.237	1.41593e-09
MLLT10	8.21012e-14	0.180297	0.719	0.667	1.46501e-09
AUTS2	8.28923e-14	0.1463	0.941	0.922	1.47913e-09
NAA20	8.45816e-14	0.226434	0.132	0.083	1.50927e-09
EPHA4	8.75618e-14	0.229703	0.53	0.463	1.56245e-09
XPO1	8.91669e-14	-0.211768	0.694	0.751	1.59109e-09
PHLPP1	9.23069e-14	0.155258	0.868	0.844	1.64712e-09
SORCS1	9.53729e-14	-0.238399	0.065	0.114	1.70183e-09
PSMA1	1.06601e-13	-0.262722	0.174	0.24	1.90219e-09
NUSAP1	1.17191e-13	-0.234344	0.35	0.428	2.09116e-09
MTBP	1.18118e-13	-0.249635	0.25	0.32	2.10771e-09
EPRS	1.24966e-13	0.236546	0.177	0.122	2.2299e-09
CEP250	1.25058e-13	-0.209476	0.116	0.175	2.23154e-09
RUNX1T1	1.27612e-13	0.20702	0.108	0.065	2.27712e-09
ZMIZ1	1.27803e-13	0.279504	0.388	0.325	2.28052e-09
TTC3	1.29856e-13	0.213187	0.59	0.522	2.31715e-09
FAT4	1.35704e-13	0.246062	0.527	0.46	2.42151e-09
FKRP	1.39631e-13	0.214224	0.137	0.088	2.49157e-09
ZNF721	1.45622e-13	-0.209468	0.543	0.615	2.59849e-09
SUPT16H	1.51273e-13	-0.236107	0.319	0.394	2.69932e-09
RHPN2	1.59231e-13	-0.220096	0.094	0.148	2.84131e-09
KIAA1958	1.59263e-13	-0.227387	0.435	0.513	2.84188e-09
ARHGAP28	1.74476e-13	-0.204291	0.065	0.114	3.11334e-09
LRRC8B	1.9476e-13	-0.242576	0.168	0.233	3.4753e-09
DTL	2.05552e-13	-0.212631	0.485	0.553	3.66787e-09
LANCL2	2.1622e-13	-0.211618	0.112	0.169	3.85824e-09
MPC1	2.22093e-13	0.207799	0.146	0.096	3.96303e-09
PRKAR2A	2.49269e-13	0.230441	0.226	0.163	4.44796e-09
GMEB2	2.6391e-13	-0.189226	0.066	0.114	4.70921e-09
EIF4A2	2.97298e-13	0.24539	0.35	0.279	5.30499e-09
MAML2	3.05945e-13	-0.264467	0.097	0.152	5.45928e-09
ITCH	3.12309e-13	-0.206541	0.549	0.619	5.57284e-09
MCC	3.17779e-13	-0.226855	0.206	0.278	5.67044e-09
ELP6	3.30085e-13	-0.206372	0.129	0.189	5.89004e-09
ATG13	3.36574e-13	-0.23949	0.127	0.184	6.00583e-09
NXN	3.37603e-13	0.200594	0.682	0.622	6.02419e-09
GRIK1	3.41799e-13	-0.248446	0.062	0.108	6.09906e-09
MMS22L	3.44589e-13	0.153649	0.795	0.771	6.14884e-09
FRMD5	3.48584e-13	-0.207114	0.724	0.78	6.22014e-09
SPRED2	3.54916e-13	0.254932	0.296	0.229	6.33312e-09
FMNL2	3.65146e-13	0.22977	0.607	0.553	6.51567e-09
C1orf54	3.70243e-13	-0.210374	0.08	0.13	6.60662e-09
DIXDC1	3.75411e-13	-0.23863	0.258	0.33	6.69883e-09
ZNF718	3.79311e-13	-0.207134	0.442	0.517	6.76842e-09
KALRN	3.81372e-13	-0.230158	0.368	0.443	6.8052e-09
STON2	3.83968e-13	0.255685	0.388	0.318	6.85152e-09
RBCK1	4.05443e-13	0.183058	0.107	0.064	7.23473e-09
DERA	4.22997e-13	-0.255216	0.206	0.269	7.54795e-09
RP11-701H24.9	4.3853e-13	0.252973	0.373	0.304	7.82512e-09
KIAA1549L	4.71552e-13	-0.251433	0.175	0.241	8.41438e-09
ACTR3B	4.71633e-13	0.178957	0.615	0.557	8.41582e-09
XRN2	5.12765e-13	0.22389	0.265	0.199	9.14978e-09
RIMS1	5.71144e-13	-0.222588	0.169	0.234	1.01915e-08
SKP1	5.73556e-13	0.249423	0.483	0.419	1.02345e-08
NINL	5.75563e-13	0.236514	0.359	0.29	1.02704e-08
HIST1H1C	6.32321e-13	-0.216399	0.144	0.205	1.12831e-08
NEDD4	6.50475e-13	0.25702	0.29	0.224	1.16071e-08
PPP2R5A	7.05162e-13	0.22594	0.15	0.1	1.25829e-08
PAX6	7.28584e-13	-0.229358	0.304	0.373	1.30008e-08
FBXL17	7.37032e-13	-0.238774	0.41	0.483	1.31516e-08
KIF15	7.66665e-13	-0.2118	0.424	0.497	1.36804e-08
SLC4A4	8.06034e-13	-0.253391	0.135	0.194	1.43829e-08
ZNF124	8.07928e-13	-0.243502	0.196	0.262	1.44167e-08
CTDSPL2	8.37345e-13	-0.19969	0.531	0.61	1.49416e-08
STMN2	8.88935e-13	0.267275	0.453	0.387	1.58622e-08
ADCY9	8.95356e-13	0.26456	0.269	0.207	1.59767e-08
PPDPF	9.23665e-13	-0.231231	0.176	0.24	1.64819e-08
DCAF15	9.39997e-13	-0.183825	0.081	0.132	1.67733e-08
PITPNB	9.61945e-13	0.247032	0.406	0.34	1.71649e-08
BTBD3	1.06871e-12	0.216677	0.135	0.088	1.90701e-08
FOXN2	1.13731e-12	0.202209	0.351	0.279	2.02941e-08
MECOM	1.20422e-12	-0.189864	0.526	0.609	2.14881e-08
CDKN2D	1.21785e-12	0.227736	0.176	0.122	2.17312e-08
PDLIM5	1.25936e-12	-0.235656	0.183	0.249	2.2472e-08
MYO9A	1.29012e-12	0.210092	0.516	0.451	2.30209e-08
TAF3	1.30733e-12	0.219131	0.358	0.289	2.33279e-08
PKN2	1.46578e-12	-0.179808	0.585	0.644	2.61553e-08
FHOD3	1.46924e-12	0.176055	0.804	0.784	2.62171e-08
RNF175	1.75352e-12	-0.23578	0.22	0.288	3.12897e-08
CAND1	1.75481e-12	-0.202441	0.377	0.451	3.13127e-08
EDEM3	1.77503e-12	0.224956	0.146	0.097	3.16737e-08
C1orf122	1.82337e-12	0.238819	0.22	0.163	3.25362e-08
EVA1C	1.82456e-12	-0.210894	0.058	0.101	3.25575e-08
SLC36A4	2.10642e-12	-0.209879	0.281	0.356	3.75869e-08
PLAGL1	2.11013e-12	-0.236191	0.39	0.459	3.76532e-08
FGD6	2.17859e-12	-0.183722	0.076	0.124	3.88748e-08
KDM2A	2.26105e-12	0.249179	0.507	0.45	4.03463e-08
KAT6A	2.29952e-12	0.234572	0.559	0.498	4.10326e-08
POLQ	2.34207e-12	-0.188316	0.567	0.639	4.17919e-08
MYO1D	2.69407e-12	-0.237177	0.135	0.194	4.8073e-08
ERGIC3	2.70038e-12	-0.201194	0.086	0.135	4.81856e-08
E2F7	2.76295e-12	-0.222505	0.3	0.37	4.93021e-08
HIST1H1E	2.88769e-12	-0.185803	0.075	0.122	5.1528e-08
DDRGK1	3.04741e-12	0.205374	0.126	0.081	5.4378e-08
SCAPER	3.0737e-12	-0.193111	0.511	0.581	5.48471e-08
RFXAP	3.08068e-12	0.211817	0.132	0.086	5.49717e-08
EEF2K	3.25817e-12	0.225807	0.23	0.172	5.81387e-08
USP3	3.4141e-12	-0.209762	0.377	0.449	6.09212e-08
MAPK10	3.64333e-12	-0.227746	0.537	0.6	6.50116e-08
MAGI1	3.74241e-12	-0.14507	0.822	0.857	6.67796e-08
CDC25C	3.88528e-12	-0.266365	0.288	0.356	6.9329e-08
SLX4IP	4.53855e-12	0.215233	0.208	0.151	8.09858e-08
MAP4K4	4.67546e-12	-0.179596	0.522	0.601	8.34289e-08
ZBED3	4.9105e-12	-0.199847	0.066	0.11	8.76229e-08
PTCHD4	5.18044e-12	-0.191474	0.078	0.127	9.24397e-08
VAPB	5.19496e-12	-0.209456	0.215	0.28	9.26988e-08
FAU	5.31238e-12	-0.192567	0.414	0.49	9.4794e-08
FARP1	5.39767e-12	0.188991	0.701	0.661	9.6316e-08
ZDHHC13	5.51071e-12	-0.230472	0.268	0.337	9.83331e-08
SNTG2	5.82803e-12	-0.174942	0.077	0.125	1.03995e-07
NFIA	5.98258e-12	0.107831	0.969	0.949	1.06753e-07
SLC6A16	6.35184e-12	-0.222236	0.101	0.152	1.13342e-07
ADIPOR2	6.53069e-12	0.235824	0.332	0.265	1.16534e-07
AC104794.5	6.61763e-12	0.186655	0.681	0.635	1.18085e-07
MND1	6.80369e-12	-0.211514	0.33	0.403	1.21405e-07
GNAQ	6.96101e-12	0.190537	0.71	0.671	1.24212e-07
GLI3	7.75823e-12	-0.125994	0.958	0.976	1.38438e-07
GTF2IRD1	8.28925e-12	-0.21612	0.391	0.46	1.47913e-07
ELOB	8.37797e-12	-0.199038	0.1	0.151	1.49496e-07
CDK13	8.73681e-12	0.194317	0.545	0.492	1.559e-07
KANK1	9.00174e-12	-0.248619	0.134	0.19	1.60627e-07
RGL1	9.14152e-12	0.272067	0.371	0.313	1.63121e-07
DCBLD2	9.40961e-12	-0.192566	0.372	0.44	1.67905e-07
LPAR6	9.71246e-12	0.21975	0.183	0.13	1.73309e-07
R3HDM2	9.8347e-12	-0.197306	0.5	0.569	1.7549e-07
GPR19	1.04772e-11	-0.209663	0.084	0.13	1.86956e-07
USP53	1.05948e-11	-0.205745	0.079	0.124	1.89053e-07
MAP2K6	1.06253e-11	0.237147	0.449	0.389	1.89597e-07
ARL17B	1.09826e-11	-0.205819	0.376	0.445	1.95974e-07
PSPH	1.11744e-11	0.197794	0.119	0.077	1.99396e-07
ZNF254	1.1176e-11	-0.174841	0.533	0.601	1.99424e-07
LIMK2	1.14624e-11	-0.203065	0.162	0.221	2.04535e-07
RPL6	1.15521e-11	0.201961	0.64	0.596	2.06136e-07
KDM5B	1.17539e-11	-0.229162	0.281	0.347	2.09737e-07
LARP1	1.21199e-11	0.226062	0.37	0.307	2.16267e-07
ASXL3	1.2268e-11	-0.186491	0.093	0.144	2.1891e-07
ZXDC	1.23337e-11	0.224331	0.229	0.172	2.20082e-07
PLS1	1.23501e-11	-0.21199	0.069	0.113	2.20375e-07
SETD5	1.36516e-11	0.158386	0.807	0.78	2.436e-07
ATXN2	1.39715e-11	0.179379	0.65	0.592	2.49308e-07
WDR76	1.40408e-11	-0.207229	0.287	0.354	2.50545e-07
GNAO1	1.41832e-11	0.235725	0.396	0.333	2.53086e-07
PWWP2A	1.44491e-11	0.231753	0.297	0.237	2.57829e-07
HHAT	1.46403e-11	-0.192477	0.1	0.152	2.61241e-07
SNRPN	1.4741e-11	-0.168625	0.07	0.116	2.63038e-07
RHOBTB1	1.4774e-11	-0.200677	0.088	0.136	2.63628e-07
HAUS1	1.53433e-11	-0.219117	0.2	0.261	2.73787e-07
ZNF462	1.61355e-11	0.209012	0.642	0.589	2.87923e-07
CAV3	1.6827e-11	-0.236394	0.206	0.269	3.00261e-07
ZNF708	1.69313e-11	-0.210701	0.191	0.252	3.02121e-07
C4orf19	1.72501e-11	-0.206858	0.159	0.217	3.0781e-07
SPARC	1.84961e-11	0.207801	0.309	0.243	3.30044e-07
CDH2	1.86349e-11	0.178978	0.811	0.771	3.32522e-07
CIT	1.8939e-11	-0.205783	0.42	0.486	3.37947e-07
KCNQ2	1.94731e-11	-0.184172	0.071	0.115	3.47478e-07
SOX2	1.94755e-11	-0.219252	0.424	0.489	3.4752e-07
GABARAPL2	2.01736e-11	0.232818	0.33	0.267	3.59977e-07
RABEP1	2.22448e-11	0.235107	0.415	0.353	3.96936e-07
TTLL11	2.38376e-11	0.187851	0.149	0.102	4.25359e-07
CLSPN	2.59495e-11	-0.220374	0.382	0.448	4.63044e-07
AKIRIN2	2.68469e-11	0.189264	0.119	0.077	4.79057e-07
TMTC4	2.69668e-11	-0.197835	0.219	0.281	4.81196e-07
MFGE8	2.71535e-11	-0.166912	0.078	0.124	4.84527e-07
TAF7	2.79108e-11	0.213456	0.228	0.171	4.9804e-07
TOMM7	2.81988e-11	-0.215843	0.178	0.237	5.03179e-07
KCNMB4	2.9237e-11	-0.198625	0.185	0.247	5.21705e-07
FANCA	2.95894e-11	-0.173334	0.611	0.681	5.27993e-07
TFRC	2.99798e-11	0.190072	0.17	0.119	5.34959e-07
SNRPB2	3.02323e-11	0.224675	0.144	0.099	5.39465e-07
SMARCA2	3.18735e-11	0.207184	0.164	0.115	5.6875e-07
MTMR7	3.26351e-11	-0.209526	0.127	0.18	5.82341e-07
SCMH1	3.28944e-11	0.16833	0.765	0.729	5.86967e-07
LRIG1	3.35652e-11	-0.197759	0.557	0.619	5.98938e-07
STRA6	3.38105e-11	-0.227771	0.119	0.169	6.03314e-07
2023-03-03	3.51899e-11	0.241549	0.249	0.192	6.27929e-07
VCAN	3.74472e-11	0.141773	0.822	0.788	6.68208e-07
FAM155A	4.05279e-11	-0.37283	0.137	0.19	7.23179e-07
CALM3	4.29719e-11	0.211601	0.262	0.204	7.66791e-07
BRCA2	4.75041e-11	-0.194505	0.354	0.423	8.47664e-07
APMAP	4.99638e-11	0.201232	0.132	0.088	8.91555e-07
ZNF107	5.66724e-11	-0.223652	0.178	0.234	1.01126e-06
STEAP1B	5.81959e-11	0.2421	0.446	0.389	1.03845e-06
CBFA2T2	6.00184e-11	-0.227315	0.435	0.498	1.07097e-06
TUBD1	6.14028e-11	0.183803	0.141	0.096	1.09567e-06
ZNF362	6.14898e-11	-0.197237	0.142	0.196	1.09722e-06
SYNJ1	6.2714e-11	0.202635	0.142	0.097	1.11907e-06
PRMT2	6.32723e-11	0.20521	0.353	0.287	1.12903e-06
CNBP	6.37084e-11	0.218927	0.356	0.292	1.13681e-06
ABHD12	6.66822e-11	0.211416	0.268	0.209	1.18988e-06
RRAS2	6.67564e-11	-0.209788	0.187	0.247	1.1912e-06
TBC1D19	6.72017e-11	-0.167705	0.458	0.528	1.19915e-06
TYW1B	6.76473e-11	0.194406	0.448	0.383	1.2071e-06
PXDN	6.92982e-11	-0.193917	0.196	0.255	1.23656e-06
RNF130	6.94694e-11	-0.16017	0.797	0.837	1.23961e-06
ATG14	7.07465e-11	-0.205606	0.168	0.224	1.2624e-06
MPC2	7.09239e-11	0.243827	0.184	0.135	1.26557e-06
STMN1	7.3882e-11	0.181589	0.817	0.786	1.31835e-06
FAM219A	7.48427e-11	0.204158	0.375	0.311	1.33549e-06
ARID2	7.51803e-11	-0.164248	0.561	0.628	1.34152e-06
WDR7	7.59436e-11	0.216016	0.355	0.293	1.35514e-06
SMIM12	7.69192e-11	0.192805	0.121	0.079	1.37255e-06
ROBO1	7.92622e-11	0.235406	0.356	0.296	1.41435e-06
POGLUT1	8.46915e-11	0.196947	0.14	0.096	1.51124e-06
ITPA	8.74081e-11	0.19296	0.118	0.077	1.55971e-06
SESTD1	9.01506e-11	-0.190345	0.367	0.434	1.60865e-06
MGEA5	9.60169e-11	-0.197106	0.42	0.485	1.71333e-06
ZBTB20	9.65138e-11	0.146321	0.895	0.871	1.72219e-06
BCAS4	9.667e-11	-0.193259	0.107	0.157	1.72498e-06
C6orf106	9.75536e-11	0.216753	0.269	0.212	1.74075e-06
NPAT	9.97048e-11	-0.201885	0.2	0.259	1.77913e-06
NUFIP2	1.01953e-10	0.233907	0.284	0.226	1.81926e-06
CEBPG	1.03774e-10	0.201216	0.126	0.084	1.85175e-06
ZNF609	1.05489e-10	0.141194	0.884	0.862	1.88235e-06
PID1	1.12557e-10	0.222179	0.196	0.144	2.00847e-06
HACD3	1.18199e-10	-0.200857	0.457	0.519	2.10914e-06
NFAT5	1.20502e-10	0.184984	0.557	0.5	2.15023e-06
EPS15	1.27539e-10	0.224382	0.413	0.359	2.27581e-06
SUPT3H	1.30072e-10	-0.195767	0.559	0.62	2.321e-06
CYCS	1.30534e-10	0.233594	0.269	0.213	2.32925e-06
NOX4	1.34646e-10	-0.209565	0.141	0.194	2.40263e-06
NAV1	1.35099e-10	-0.208117	0.342	0.404	2.41071e-06
PTEN	1.40331e-10	0.219244	0.527	0.475	2.50406e-06
CRLF3	1.41158e-10	0.152135	0.791	0.773	2.51883e-06
ZEB1	1.46608e-10	0.173118	0.733	0.699	2.61608e-06
E2F1	1.50216e-10	-0.187685	0.107	0.155	2.68046e-06
GRK4	1.57348e-10	0.185679	0.165	0.117	2.80772e-06
DIRC2	1.61156e-10	-0.191587	0.162	0.218	2.87567e-06
NDUFA5	1.62689e-10	0.230149	0.312	0.255	2.90302e-06
FRMD4B	1.62879e-10	-0.210944	0.276	0.341	2.90641e-06
CEP162	1.69956e-10	-0.213728	0.181	0.238	3.0327e-06
CYP2R1	1.73136e-10	0.161857	0.119	0.078	3.08945e-06
PCCA	1.822e-10	-0.165164	0.555	0.621	3.25118e-06
MAGI2	1.87466e-10	-0.185339	0.671	0.722	3.34514e-06
NFIX	1.88167e-10	0.164089	0.203	0.148	3.35764e-06
NARS2	1.92886e-10	0.208342	0.295	0.237	3.44186e-06
CDKAL1	2.12809e-10	-0.154599	0.773	0.813	3.79737e-06
MPRIP	2.13409e-10	0.214403	0.305	0.246	3.80807e-06
R3HDM1	2.18051e-10	0.176667	0.686	0.637	3.89091e-06
LPP	2.22442e-10	-0.18259	0.416	0.485	3.96926e-06
CRISPLD1	2.26513e-10	-0.18116	0.15	0.204	4.0419e-06
GLS	2.36164e-10	0.224413	0.346	0.291	4.21411e-06
MSH3	2.38432e-10	-0.20738	0.255	0.315	4.25459e-06
CASC5	2.39427e-10	0.218318	0.357	0.297	4.27233e-06
SLC4A7	2.39801e-10	-0.170103	0.472	0.537	4.27901e-06
TRMT13	2.50563e-10	0.179002	0.153	0.107	4.47104e-06
PSMF1	2.57086e-10	0.205279	0.183	0.134	4.58744e-06
ARHGEF28	2.5777e-10	-0.180515	0.084	0.128	4.59964e-06
GALNT1	2.58123e-10	-0.170656	0.254	0.318	4.60596e-06
ACSL3	2.81678e-10	-0.200917	0.32	0.385	5.02627e-06
VIM	2.97226e-10	0.169079	0.708	0.677	5.30369e-06
WDFY3	3.06714e-10	-0.158148	0.564	0.631	5.473e-06
KIF13A	3.09508e-10	-0.184111	0.377	0.441	5.52285e-06
BCL7A	3.11709e-10	-0.190903	0.186	0.244	5.56213e-06
PKNOX2	3.12903e-10	0.210779	0.319	0.259	5.58344e-06
PARP8	3.15502e-10	-0.155281	0.074	0.117	5.62981e-06
DDX18	3.17924e-10	-0.188087	0.232	0.295	5.67304e-06
TMEM44	3.22755e-10	-0.191759	0.096	0.141	5.75923e-06
PHIP	3.55125e-10	0.143494	0.804	0.783	6.33686e-06
C17orf89	3.59486e-10	-0.182875	0.149	0.203	6.41468e-06
ADGRL2	3.64237e-10	-0.205456	0.212	0.272	6.49945e-06
CLEC16A	3.68231e-10	0.200902	0.295	0.236	6.57071e-06
NDST4	3.74351e-10	-0.18942	0.374	0.439	6.67991e-06
FAM107B	4.09955e-10	-0.193167	0.158	0.212	7.31524e-06
KCNN1	4.16111e-10	-0.196049	0.111	0.158	7.42508e-06
ERH	4.25514e-10	0.204818	0.488	0.428	7.59287e-06
HMGN2	4.31552e-10	-0.154173	0.559	0.625	7.70062e-06
ABCA5	4.46894e-10	0.210759	0.244	0.19	7.97437e-06
ABCC4	4.60548e-10	0.18247	0.554	0.498	8.21802e-06
OLFM3	4.65861e-10	-0.171919	0.258	0.321	8.31283e-06
SSH2	4.72521e-10	0.14703	0.782	0.742	8.43166e-06
SCFD2	5.17136e-10	0.219121	0.308	0.252	9.22777e-06
DAB1	5.189e-10	-0.190814	0.629	0.683	9.25925e-06
ALDH1L2	5.23402e-10	0.172875	0.117	0.078	9.33959e-06
NRG3	5.42538e-10	-0.163693	0.806	0.84	9.68106e-06
VDAC3	5.48797e-10	0.21407	0.337	0.276	9.79273e-06
RBP1	5.751e-10	-0.142422	0.07	0.112	1.02621e-05
EML1	5.79124e-10	0.18269	0.554	0.502	1.03339e-05
EIF5	5.84115e-10	0.187814	0.182	0.133	1.04229e-05
CHCHD3	5.88634e-10	0.159681	0.766	0.737	1.05036e-05
PPT1	6.19152e-10	-0.182421	0.165	0.218	1.10481e-05
CAD	6.20971e-10	-0.185656	0.13	0.179	1.10806e-05
UBA52	6.60333e-10	-0.189512	0.293	0.36	1.1783e-05
PHYHIPL	6.78598e-10	-0.228858	0.122	0.169	1.21089e-05
KIAA0232	6.84859e-10	0.199078	0.492	0.436	1.22206e-05
HNRNPAB	6.87229e-10	-0.17524	0.197	0.254	1.22629e-05
ESRRG	6.97179e-10	0.208455	0.234	0.183	1.24405e-05
HNRNPDL	7.05892e-10	-0.168711	0.469	0.533	1.25959e-05
HHIP	7.35131e-10	-0.160445	0.065	0.104	1.31177e-05
PCSK6	7.36545e-10	-0.20819	0.123	0.171	1.31429e-05
ARHGAP32	7.64311e-10	-0.178574	0.475	0.544	1.36384e-05
RPL36	8.22801e-10	-0.17965	0.321	0.389	1.46821e-05
GPBP1	9.08179e-10	0.155424	0.635	0.586	1.62056e-05
TMEM98	9.0825e-10	-0.180059	0.206	0.263	1.62068e-05
COL9A1	9.30454e-10	-0.198817	0.188	0.241	1.6603e-05
AKIRIN1	9.57325e-10	0.213424	0.202	0.154	1.70825e-05
XRCC3	9.6175e-10	-0.182295	0.197	0.253	1.71615e-05
MANBA	1.0353e-09	-0.204234	0.207	0.262	1.84739e-05
GNB5	1.10057e-09	-0.196586	0.186	0.24	1.96385e-05
ZNF565	1.14327e-09	-0.197075	0.433	0.49	2.04006e-05
DDX46	1.15075e-09	-0.179655	0.429	0.49	2.0534e-05
MKL1	1.18097e-09	0.201247	0.499	0.449	2.10733e-05
GATAD2B	1.19255e-09	-0.178416	0.542	0.611	2.12798e-05
ZSWIM6	1.19976e-09	-0.194874	0.572	0.623	2.14084e-05
GALNT14	1.22847e-09	-0.194417	0.133	0.183	2.19208e-05
ATXN3	1.22929e-09	-0.194954	0.234	0.295	2.19355e-05
HFM1	1.23891e-09	-0.202046	0.314	0.372	2.21071e-05
KMT5A	1.24046e-09	0.16656	0.135	0.094	2.21347e-05
PEBP1	1.24612e-09	0.203109	0.529	0.474	2.22358e-05
SRSF5	1.42179e-09	0.179122	0.305	0.245	2.53704e-05
LIMS1	1.50634e-09	-0.170385	0.336	0.399	2.68791e-05
SOX5	1.50928e-09	-0.112773	0.974	0.984	2.69315e-05
P3H2	1.52228e-09	-0.181557	0.065	0.103	2.71635e-05
SORBS2	1.54039e-09	-0.188154	0.389	0.456	2.74867e-05
CEP295	1.56752e-09	-0.185342	0.232	0.289	2.79709e-05
NUP107	1.60105e-09	-0.174328	0.494	0.556	2.85691e-05
NUP214	1.63301e-09	-0.185684	0.356	0.417	2.91393e-05
ZNF738	1.70205e-09	-0.191019	0.198	0.253	3.03714e-05
EMP3	1.71014e-09	-0.17404	0.126	0.175	3.05158e-05
TANC2	1.74804e-09	-0.188455	0.417	0.479	3.1192e-05
PELI2	1.79384e-09	0.163534	0.54	0.491	3.20093e-05
CHRNA5	1.86424e-09	-0.157695	0.109	0.156	3.32654e-05
RTTN	1.94594e-09	-0.215164	0.302	0.359	3.47233e-05
TXNDC9	1.96744e-09	0.191866	0.131	0.092	3.5107e-05
WRN	2.01421e-09	-0.155348	0.566	0.626	3.59416e-05
UBE4B	2.09326e-09	-0.188433	0.446	0.513	3.73522e-05
TPD52L2	2.13885e-09	-0.170255	0.116	0.163	3.81656e-05
RCOR1	2.1468e-09	0.209157	0.403	0.346	3.83076e-05
LRP12	2.19522e-09	-0.19332	0.165	0.216	3.91714e-05
ZNF66	2.23643e-09	-0.191193	0.241	0.297	3.99069e-05
LRPPRC	2.29541e-09	-0.197456	0.341	0.397	4.09593e-05
FAR2	2.31617e-09	-0.19056	0.257	0.318	4.13297e-05
CDK19	2.3252e-09	-0.165072	0.555	0.613	4.14909e-05
IGF2BP2	2.34089e-09	0.12374	0.896	0.883	4.17708e-05
SRGAP3	2.40951e-09	0.119783	0.881	0.864	4.29952e-05
AGO4	2.47306e-09	-0.178487	0.323	0.387	4.41293e-05
TUBA1B	2.57092e-09	0.144739	0.783	0.761	4.58756e-05
PLEKHH2	2.5937e-09	-0.170869	0.071	0.109	4.62821e-05
DGKH	2.66671e-09	-0.163954	0.272	0.335	4.75848e-05
SEM1	2.68586e-09	-0.190662	0.186	0.239	4.79265e-05
DOPEY2	2.76206e-09	-0.176174	0.078	0.117	4.92863e-05
CAMLG	2.76631e-09	0.199336	0.264	0.211	4.93621e-05
LAPTM4B	2.78606e-09	-0.18329	0.356	0.417	4.97145e-05
KLF7	2.79156e-09	0.206666	0.205	0.157	4.98125e-05
RNF38	2.79188e-09	-0.18763	0.426	0.483	4.98182e-05
UCHL3	2.95486e-09	0.184647	0.123	0.085	5.27265e-05
TADA2A	3.01507e-09	-0.191814	0.19	0.243	5.38009e-05
CHRNA7	3.02829e-09	-0.159214	0.076	0.116	5.40368e-05
RPL35A	3.28058e-09	-0.152132	0.446	0.517	5.85386e-05
RNASEH2B	3.38392e-09	-0.171487	0.294	0.354	6.03826e-05
FAM168A	3.45039e-09	0.18376	0.541	0.485	6.15687e-05
PRKACB	3.60525e-09	0.203049	0.432	0.376	6.4332e-05
DDX10	3.7459e-09	0.208594	0.269	0.218	6.68419e-05
PAG1	3.79626e-09	0.200343	0.408	0.349	6.77405e-05
TOMM20	3.97976e-09	0.225085	0.404	0.351	7.10149e-05
HES4	4.08915e-09	-0.150082	0.524	0.588	7.29669e-05
MAN2A1	4.1318e-09	-0.195942	0.259	0.317	7.37279e-05
B2M	4.2229e-09	0.169463	0.453	0.391	7.53535e-05
CWF19L2	4.2364e-09	-0.17057	0.236	0.292	7.55944e-05
GAREM1	4.25542e-09	-0.186304	0.34	0.403	7.59338e-05
NRN1	4.25682e-09	0.171289	0.162	0.118	7.59587e-05
RAB8B	4.29586e-09	0.165652	0.516	0.457	7.66553e-05
GNAS	4.31441e-09	-0.150208	0.71	0.76	7.69863e-05
WARS2	4.375e-09	-0.182099	0.098	0.141	7.80674e-05
PDZD2	4.42299e-09	-0.213604	0.168	0.218	7.89239e-05
ZMYM2	4.42806e-09	0.142635	0.7	0.659	7.90144e-05
MGST2	4.60351e-09	-0.141923	0.072	0.111	8.21451e-05
RNASE10	4.65113e-09	-0.145082	0.07	0.108	8.29947e-05
MAP3K13	4.87068e-09	0.195067	0.164	0.121	8.69124e-05
PROS1	4.94586e-09	-0.168913	0.077	0.116	8.82539e-05
SLC25A33	4.99492e-09	-0.162443	0.081	0.121	8.91293e-05
SLC20A2	5.00786e-09	-0.19943	0.304	0.365	8.93603e-05
PPP4R2	5.32638e-09	0.209189	0.375	0.322	9.50439e-05
RFC3	5.50347e-09	-0.171797	0.686	0.743	9.82039e-05
BCHE	5.60066e-09	0.194705	0.141	0.101	9.99381e-05
LRBA	5.69547e-09	-0.1734	0.567	0.621	0.00010163
ATXN2L	5.80514e-09	0.189817	0.307	0.252	0.000103587
VEZT	5.99461e-09	-0.176725	0.479	0.534	0.000106968
INTS6	6.03349e-09	0.191194	0.326	0.271	0.000107662
BCL11B	6.07019e-09	-0.157261	0.139	0.188	0.000108316
SLIT2	6.07095e-09	-0.217978	0.147	0.197	0.00010833
PATJ	6.14832e-09	-0.187748	0.291	0.347	0.000109711
NPM1	6.22914e-09	0.202141	0.532	0.483	0.000111153
KCNT2	6.29558e-09	0.140619	0.777	0.748	0.000112338
UCK2	6.35349e-09	0.193111	0.362	0.304	0.000113372
ANO10	6.35462e-09	-0.193107	0.384	0.438	0.000113392
SGK3	6.44674e-09	-0.179908	0.099	0.142	0.000115036
RALGAPB	6.46759e-09	-0.170804	0.214	0.267	0.000115408
TSEN15	6.77551e-09	0.175637	0.169	0.125	0.000120902
CMTM4	6.8398e-09	-0.187628	0.162	0.213	0.000122049
PRKD3	7.19956e-09	-0.160343	0.274	0.334	0.000128469
ILF3	7.21713e-09	-0.173268	0.337	0.395	0.000128782
LIN52	7.23411e-09	-0.153705	0.413	0.478	0.000129085
CCDC7	7.27921e-09	-0.176488	0.198	0.251	0.00012989
STAT5B	7.45299e-09	-0.181661	0.318	0.375	0.000132991
GTPBP2	7.47265e-09	0.160731	0.174	0.13	0.000133342
COA1	7.50076e-09	-0.155661	0.637	0.688	0.000133844
SPIRE1	7.6664e-09	0.15439	0.644	0.596	0.000136799
SFPQ	7.74177e-09	0.206124	0.451	0.401	0.000138144
HTT	7.78838e-09	-0.182536	0.407	0.462	0.000138976
TSHZ2	7.80968e-09	-0.238153	0.329	0.387	0.000139356
EIF4E3	7.86946e-09	-0.164998	0.14	0.187	0.000140423
SMAD1	7.90137e-09	-0.152723	0.11	0.154	0.000140992
YME1L1	7.98504e-09	-0.172137	0.32	0.378	0.000142485
LRRC41	8.32768e-09	-0.174691	0.373	0.431	0.000148599
KIF21A	8.74596e-09	0.165799	0.584	0.538	0.000156063
COL4A1	8.75518e-09	-0.163424	0.076	0.113	0.000156227
ASTN2	8.86845e-09	-0.193356	0.313	0.37	0.000158249
SETDB1	8.88755e-09	-0.181722	0.216	0.268	0.000158589
TARSL2	8.88863e-09	-0.167916	0.11	0.154	0.000158609
SAP18	8.95629e-09	0.209489	0.295	0.244	0.000159816
RPRD1B	9.30948e-09	-0.170309	0.202	0.255	0.000166118
INVS	9.35258e-09	-0.174481	0.47	0.529	0.000166888
DAPK2	9.39731e-09	-0.179662	0.076	0.113	0.000167686
RP11-318A15.7	9.66883e-09	0.157607	0.117	0.08	0.000172531
FZD3	9.67446e-09	-0.168072	0.259	0.318	0.000172631
PSPC1	1.01458e-08	0.197703	0.533	0.485	0.000181042
SEMA5B	1.02217e-08	-0.159931	0.343	0.402	0.000182396
SNX6	1.08216e-08	-0.171558	0.34	0.403	0.000193101
RAPH1	1.14651e-08	-0.15892	0.66	0.712	0.000204583
ZNF334	1.14966e-08	-0.166453	0.128	0.172	0.000205146
HELLS	1.16718e-08	-0.139539	0.74	0.795	0.000208271
SLC16A14	1.18478e-08	-0.17125	0.149	0.198	0.000211412
PARK2	1.20595e-08	0.195027	0.534	0.483	0.000215189
OGFR	1.21047e-08	-0.139439	0.078	0.116	0.000215997
C3orf14	1.21652e-08	0.184492	0.236	0.187	0.000217077
SS18L1	1.21881e-08	-0.17234	0.128	0.172	0.000217484
VPS45	1.2281e-08	0.203292	0.401	0.348	0.000219143
SLC2A4RG	1.2359e-08	-0.156534	0.086	0.126	0.000220535
GPHN	1.23669e-08	-0.128912	0.836	0.868	0.000220676
AFF1	1.2628e-08	-0.164087	0.308	0.369	0.000225334
C14orf159	1.26904e-08	-0.197594	0.162	0.209	0.000226448
RBAK-RBAKDN	1.2813e-08	0.19088	0.237	0.187	0.000228636
ZNF346	1.32077e-08	0.192716	0.341	0.285	0.000235678
SARM1	1.32617e-08	-0.18403	0.136	0.181	0.000236642
TACR1	1.36177e-08	-0.195305	0.157	0.206	0.000242994
WWP2	1.43048e-08	-0.160814	0.184	0.237	0.000255255
PRPF4B	1.45745e-08	-0.202106	0.408	0.459	0.000260067
YWHAB	1.4982e-08	-0.167854	0.161	0.208	0.000267339
GRIN2B	1.50643e-08	0.156649	0.104	0.07	0.000268807
SETD2	1.58196e-08	0.13704	0.64	0.589	0.000282285
FJX1	1.60415e-08	0.189585	0.203	0.157	0.000286245
NEO1	1.63177e-08	-0.156183	0.367	0.427	0.000291173
EPB41L5	1.64722e-08	-0.175117	0.323	0.383	0.000293931
STK33	1.65216e-08	-0.194732	0.393	0.449	0.000294812
SEZ6L2	1.65411e-08	-0.160826	0.089	0.129	0.00029516
TCEA2	1.67987e-08	-0.145092	0.066	0.102	0.000299756
NAP1L1	1.68642e-08	0.160063	0.64	0.603	0.000300924
LEF1	1.72191e-08	-0.184247	0.491	0.549	0.000307258
ZNF606	1.76387e-08	-0.167783	0.07	0.105	0.000314745
DCC	1.77352e-08	-0.281015	0.123	0.167	0.000316466
TSPAN31	1.82297e-08	-0.1697	0.121	0.164	0.000325291
FOXN4	1.84679e-08	0.191878	0.207	0.161	0.000329541
ELAVL2	1.85107e-08	-0.162381	0.096	0.136	0.000330305
ABCE1	1.85137e-08	0.174253	0.128	0.091	0.000330358
ZNF546	1.90645e-08	0.193705	0.176	0.133	0.000340187
SMIM20	1.93421e-08	0.160349	0.124	0.087	0.000345141
HMGA2	1.9423e-08	-0.191171	0.864	0.871	0.000346584
CENPP	1.9592e-08	0.11614	0.853	0.832	0.0003496
PLEKHG1	1.96324e-08	0.166299	0.631	0.59	0.000350321
PLEKHA5	2.02146e-08	0.124607	0.904	0.899	0.000360709
SLC3A2	2.10068e-08	0.201686	0.418	0.371	0.000374845
KIF1BP	2.2333e-08	0.154308	0.14	0.101	0.000398509
POLH	2.27607e-08	0.201381	0.215	0.17	0.000406142
SUPT6H	2.28869e-08	-0.161888	0.161	0.209	0.000408394
FAM189A1	2.31478e-08	-0.197708	0.167	0.216	0.00041305
PDE10A	2.35335e-08	-0.153104	0.51	0.568	0.000419932
MANBAL	2.38527e-08	-0.156858	0.076	0.112	0.000425627
RAN	2.42301e-08	0.195364	0.494	0.447	0.000432362
SLC38A2	2.44755e-08	0.16922	0.172	0.129	0.000436741
DENND4A	2.52874e-08	0.174427	0.28	0.229	0.000451229
STMN4	2.55226e-08	0.216335	0.26	0.213	0.000455425
ERBIN	2.61702e-08	-0.150329	0.573	0.627	0.000466981
L3MBTL1	2.62982e-08	-0.164563	0.133	0.178	0.000469265
ZFHX4	2.70512e-08	0.160898	0.676	0.635	0.000482701
CTTNBP2	2.90475e-08	-0.171476	0.151	0.199	0.000518324
RPL7L1	2.99724e-08	0.183424	0.28	0.229	0.000534828
PDE3A	3.00898e-08	0.23113	0.224	0.179	0.000536923
OGN	3.10424e-08	0.175606	0.309	0.256	0.000553921
ZNF207	3.1052e-08	0.187472	0.476	0.425	0.000554092
INSR	3.21724e-08	-0.180111	0.334	0.392	0.000574084
ST6GALNAC5	3.22715e-08	-0.165928	0.464	0.525	0.000575853
DUS2	3.26375e-08	-0.146699	0.096	0.136	0.000582383
SPEN	3.27387e-08	0.178882	0.486	0.442	0.00058419
CD81	3.44342e-08	0.170825	0.611	0.571	0.000614444
MFAP2	3.47835e-08	-0.136764	0.077	0.114	0.000620676
SOX9	3.54099e-08	0.169328	0.12	0.084	0.000631854
PTPRN2	3.56737e-08	-0.19624	0.084	0.122	0.000636562
ZFPM1	3.7945e-08	0.181194	0.144	0.107	0.00067709
MYEOV2	3.90823e-08	-0.170601	0.141	0.187	0.000697384
CNIH1	3.9385e-08	0.167815	0.262	0.21	0.000702786
CCDC91	3.98801e-08	-0.136311	0.447	0.512	0.000711621
UBE2G1	4.0039e-08	0.190851	0.287	0.237	0.000714456
FNIP2	4.15717e-08	0.194279	0.244	0.196	0.000741806
ELAVL3	4.17427e-08	-0.178131	0.149	0.194	0.000744857
RIC3	4.18385e-08	-0.154325	0.068	0.103	0.000746567
SLC13A3	4.21864e-08	0.197028	0.258	0.208	0.000752773
CLASP2	4.25858e-08	0.145797	0.8	0.781	0.0007599
FOXG1	4.44949e-08	-0.241357	0.587	0.615	0.000793966
TRIM73	4.47499e-08	-0.151556	0.095	0.134	0.000798517
GALNT2	4.52067e-08	0.174152	0.481	0.432	0.000806669
DDX5	4.63996e-08	-0.172485	0.459	0.516	0.000827954
DPF1	4.82624e-08	-0.150083	0.093	0.131	0.000861195
2023-09-07	4.90853e-08	0.178303	0.458	0.411	0.000875878
ARHGEF26	4.97095e-08	-0.155814	0.122	0.164	0.000887017
SDHAF4	5.02731e-08	-0.14187	0.068	0.103	0.000897073
HECTD2	5.06514e-08	-0.160558	0.161	0.208	0.000903823
SORBS1	5.09528e-08	-0.154483	0.25	0.304	0.000909202
PPP2R3A	5.26697e-08	-0.16039	0.369	0.426	0.000939838
COL6A2	5.27286e-08	-0.181234	0.099	0.137	0.000940889
ZNRF1	5.38976e-08	-0.165467	0.262	0.316	0.000961749
NNAT	5.45108e-08	-0.162109	0.339	0.396	0.000972691
CYBRD1	5.45115e-08	-0.155316	0.096	0.134	0.000972703
RAB11FIP3	5.47104e-08	-0.175966	0.356	0.407	0.000976253
PTPRF	5.48119e-08	0.172064	0.3	0.249	0.000978064
HLCS	5.49206e-08	-0.176468	0.233	0.287	0.000980003
ZNF100	5.50957e-08	-0.161374	0.176	0.224	0.000983127
VSIG10	5.74017e-08	-0.161617	0.133	0.177	0.00102428
C5orf28	5.74386e-08	0.173799	0.195	0.152	0.00102493
TMEM258	5.81727e-08	-0.1592	0.068	0.102	0.00103803
YY1	5.91715e-08	0.181062	0.309	0.258	0.00105586
TNIK	5.93419e-08	-0.177873	0.102	0.141	0.0010589
DDX50	6.04223e-08	-0.182228	0.29	0.341	0.00107818
RNPEP	6.09648e-08	-0.14528	0.082	0.118	0.00108786
SMG6	6.19989e-08	-0.158162	0.491	0.546	0.00110631
ATG10	6.36103e-08	-0.145618	0.263	0.322	0.00113506
HERC4	6.42991e-08	0.195648	0.427	0.378	0.00114735
KCTD1	6.46356e-08	-0.173946	0.159	0.206	0.00115336
ANKRD26	6.48085e-08	0.177863	0.496	0.447	0.00115644
ESF1	6.60294e-08	0.187191	0.288	0.238	0.00117823
DPM3	6.79033e-08	-0.144404	0.071	0.105	0.00121167
DNA2	7.00105e-08	-0.17162	0.477	0.533	0.00124927
SOD1	7.07222e-08	0.186366	0.306	0.258	0.00126197
CMC2	7.15192e-08	0.185509	0.378	0.325	0.00127619
KIAA0195	7.23001e-08	-0.143725	0.084	0.121	0.00129012
LRIG3	7.34855e-08	0.171539	0.228	0.181	0.00131127
LHFPL2	7.44988e-08	0.162452	0.171	0.13	0.00132936
EEF1B2	7.45769e-08	0.200873	0.367	0.32	0.00133075
ADARB2	7.4651e-08	-0.192033	0.12	0.162	0.00133207
MROH8	7.49885e-08	-0.163026	0.111	0.151	0.0013381
RPS14	7.76675e-08	-0.125023	0.454	0.522	0.0013859
RHBDD1	7.85787e-08	0.19008	0.195	0.152	0.00140216
MGST3	7.96347e-08	0.225154	0.403	0.363	0.001421
VAV2	8.01884e-08	0.183411	0.318	0.268	0.00143088
DAAM1	8.15671e-08	-0.173587	0.427	0.484	0.00145548
COX7A2	8.36789e-08	-0.152511	0.227	0.282	0.00149317
ZNRF3	8.41493e-08	-0.166517	0.455	0.501	0.00150156
NRG4	8.48961e-08	-0.14779	0.105	0.146	0.00151489
P4HA1	8.52266e-08	0.176834	0.394	0.343	0.00152078
SHMT2	8.61262e-08	0.163088	0.107	0.074	0.00153684
VPRBP	8.89283e-08	-0.168204	0.211	0.262	0.00158684
TRPC3	8.90876e-08	-0.138441	0.111	0.153	0.00158968
DNAJB6	9.03497e-08	0.182067	0.335	0.285	0.0016122
IPPK	9.20374e-08	-0.132427	0.094	0.133	0.00164231
PIK3C2B	9.23361e-08	0.19617	0.283	0.235	0.00164765
EPHA7	9.434e-08	0.216186	0.358	0.312	0.0016834
CUX2	9.43401e-08	-0.172264	0.371	0.428	0.0016834
RMND5B	9.5039e-08	-0.168521	0.19	0.237	0.00169588
OGFOD1	9.50391e-08	0.147873	0.125	0.09	0.00169588
ASIP	9.52524e-08	-0.152664	0.129	0.171	0.00169968
DIP2B	9.55862e-08	0.166092	0.586	0.539	0.00170564
PRTFDC1	9.68348e-08	-0.19069	0.297	0.349	0.00172792
ARPC3	9.80895e-08	0.195329	0.374	0.325	0.00175031
STOX1	9.81525e-08	-0.19057	0.278	0.326	0.00175143
SLC1A5	1.00708e-07	0.152335	0.154	0.115	0.00179703
SCAMP5	1.00916e-07	-0.136988	0.067	0.101	0.00180074
CACNG7	1.0737e-07	-0.151959	0.091	0.129	0.00191591
COCH	1.09483e-07	-0.160615	0.158	0.203	0.00195361
TMEM161B	1.11123e-07	-0.133134	0.254	0.308	0.00198287
DCTN3	1.12155e-07	0.202373	0.248	0.204	0.0020013
MCM10	1.12505e-07	-0.150343	0.266	0.319	0.00200754
SRSF10	1.12995e-07	-0.136132	0.521	0.58	0.00201628
PXK	1.17589e-07	0.150409	0.138	0.101	0.00209826
LIN28B	1.23403e-07	-0.160305	0.455	0.504	0.002202
EPHA3	1.24453e-07	0.16889	0.411	0.363	0.00222074
TM7SF2	1.24841e-07	-0.126547	0.095	0.134	0.00222767
CHD7	1.28042e-07	0.159745	0.623	0.59	0.00228477
CNTNAP3B	1.3154e-07	0.195257	0.542	0.505	0.0023472
IGF2R	1.3304e-07	-0.186592	0.205	0.251	0.00237396
MED27	1.33535e-07	0.189085	0.326	0.275	0.0023828
ZBTB11	1.36015e-07	0.139325	0.131	0.095	0.00242705
CUL5	1.37685e-07	-0.178838	0.427	0.475	0.00245686
RGMA	1.38027e-07	0.170551	0.343	0.293	0.00246295
SKIV2L2	1.38773e-07	-0.166371	0.344	0.394	0.00247627
LARS2	1.40933e-07	-0.169855	0.22	0.27	0.00251481
SP3	1.42243e-07	0.179123	0.376	0.326	0.00253819
DYNC2H1	1.44757e-07	-0.183603	0.341	0.392	0.00258305
MSRA	1.45949e-07	0.20521	0.229	0.185	0.00260431
VANGL2	1.47553e-07	-0.146371	0.132	0.174	0.00263294
C12orf45	1.50718e-07	0.193152	0.189	0.147	0.0026894
MCM7	1.51674e-07	-0.16142	0.166	0.21	0.00270648
FGF12	1.52399e-07	-0.163327	0.074	0.109	0.00271941
ZNF22	1.58644e-07	0.16048	0.142	0.105	0.00283084
PCBD2	1.60454e-07	-0.145915	0.128	0.17	0.00286314
EGLN1	1.66012e-07	0.165371	0.139	0.103	0.00296231
PAK7	1.66838e-07	0.181855	0.147	0.11	0.00297706
TNRC18	1.71292e-07	-0.139285	0.604	0.646	0.00305654
KCNIP1	1.73406e-07	-0.174621	0.149	0.194	0.00309427
TRAF3	1.77541e-07	0.188873	0.261	0.214	0.00316804
LSS	1.79914e-07	0.182282	0.27	0.223	0.00321039
USP39	1.83721e-07	-0.174722	0.283	0.336	0.00327831
MED13L	1.84045e-07	0.136265	0.779	0.748	0.0032841
ABL1	1.87817e-07	0.187788	0.38	0.332	0.0033514
FZD2	1.89961e-07	-0.137276	0.125	0.167	0.00338966
GDF11	1.93433e-07	-0.155305	0.108	0.147	0.00345161
RASAL2	1.98543e-07	0.164504	0.63	0.596	0.0035428
OTUD7A	1.99954e-07	-0.167578	0.162	0.206	0.00356798
YEATS2	2.00282e-07	-0.136545	0.563	0.614	0.00357383
BLM	2.03915e-07	-0.156802	0.39	0.446	0.00363867
CRKL	2.0975e-07	0.134034	0.114	0.081	0.00374278
OXNAD1	2.12764e-07	0.183104	0.198	0.157	0.00379657
H2AFY2	2.13757e-07	-0.163694	0.278	0.329	0.00381427
ANKRD12	2.15162e-07	0.151388	0.584	0.539	0.00383935
RPS3A	2.16856e-07	0.233323	0.43	0.387	0.00386958
PFDN2	2.17733e-07	0.196341	0.317	0.273	0.00388523
BTBD7	2.19963e-07	0.176449	0.384	0.336	0.00392502
ANKUB1	2.20017e-07	-0.161816	0.368	0.419	0.00392599
CHAF1B	2.20898e-07	-0.134748	0.106	0.145	0.0039417
MARK3	2.2456e-07	0.14056	0.601	0.556	0.00400706
UQCRQ	2.25186e-07	-0.141267	0.121	0.163	0.00401823
SLTM	2.28388e-07	0.176065	0.367	0.317	0.00407535
FRAS1	2.29603e-07	-0.131526	0.073	0.107	0.00409703
BLOC1S2	2.33271e-07	0.155212	0.133	0.098	0.00416248
BNIP3	2.36222e-07	-0.181562	0.161	0.203	0.00421515
INTS10	2.39308e-07	0.162172	0.206	0.163	0.00427021
SPCS1	2.43875e-07	0.185943	0.426	0.38	0.00435171
EFCAB2	2.46482e-07	-0.155586	0.293	0.347	0.00439822
ARL6IP6	2.48022e-07	-0.140653	0.367	0.42	0.0044257
BCAS2	2.56762e-07	0.19681	0.166	0.128	0.00458167
PRPSAP1	2.57157e-07	0.175218	0.171	0.133	0.00458872
KIF5C	2.58192e-07	0.164903	0.428	0.377	0.00460717
PAPOLA	2.59417e-07	0.15511	0.37	0.317	0.00462904
P4HA3	2.59841e-07	-0.157663	0.176	0.222	0.00463661
NRDE2	2.68933e-07	-0.141036	0.121	0.162	0.00479884
CALN1	2.69793e-07	-0.199763	0.095	0.132	0.00481419
ORC4	2.72006e-07	-0.149151	0.352	0.403	0.00485367
PPIB	2.75215e-07	-0.153136	0.305	0.356	0.00491093
RIC8B	2.82417e-07	0.199306	0.284	0.239	0.00503945
PMEPA1	2.90296e-07	-0.142626	0.094	0.129	0.00518004
NEIL3	2.91957e-07	-0.163117	0.169	0.213	0.00520969
SEPHS1	2.92383e-07	-0.147089	0.184	0.231	0.00521728
COL24A1	3.00718e-07	-0.196464	0.215	0.261	0.00536602
CACNA1C	3.04436e-07	-0.161503	0.2	0.248	0.00543235
MAP2K4	3.19782e-07	-0.15722	0.295	0.347	0.0057062
MIPOL1	3.25702e-07	-0.183629	0.34	0.39	0.00581183
PCDHB2	3.2805e-07	-0.144516	0.073	0.106	0.00585373
ZNF804A	3.34132e-07	0.190122	0.159	0.122	0.00596226
RNF7	3.36328e-07	0.181103	0.203	0.163	0.00600143
NEDD4L	3.36817e-07	0.128462	0.73	0.689	0.00601016
ZER1	3.37562e-07	-0.158943	0.127	0.166	0.00602346
NMRAL1	3.38666e-07	-0.14303	0.107	0.145	0.00604315
CACHD1	3.51959e-07	0.150756	0.603	0.559	0.00628035
HMGB2	3.52344e-07	0.175792	0.399	0.352	0.00628723
BSDC1	3.53549e-07	-0.149712	0.121	0.16	0.00630873
SLC25A26	3.62956e-07	-0.150912	0.226	0.274	0.00647659
TXNL4A	3.72579e-07	0.189658	0.307	0.261	0.0066483
MITF	3.76679e-07	0.179358	0.156	0.119	0.00672146
AKAP8L	3.80292e-07	0.162961	0.367	0.318	0.00678593
ALKBH5	3.90595e-07	0.144361	0.113	0.081	0.00696977
GSS	3.91925e-07	-0.137627	0.072	0.104	0.0069935
MSL2	3.93166e-07	0.171011	0.241	0.196	0.00701565
LRRN2	3.97409e-07	0.153389	0.182	0.142	0.00709137
SLC25A46	3.97793e-07	0.149721	0.15	0.113	0.00709822
RP11-314N13.10	3.98386e-07	0.17632	0.181	0.143	0.0071088
MAD2L2	4.11729e-07	-0.139689	0.095	0.131	0.00734688
GLMN	4.16089e-07	-0.177903	0.325	0.371	0.00742468
BTF3	4.27586e-07	0.168843	0.527	0.48	0.00762984
GRTP1	4.2973e-07	-0.118655	0.07	0.103	0.00766811
POLR2F	4.4002e-07	0.171723	0.167	0.129	0.00785172
PITPNA	4.44331e-07	-0.147247	0.178	0.223	0.00792864
ZNF850	4.46422e-07	-0.158023	0.101	0.138	0.00796596
NUP85	4.48272e-07	-0.145829	0.157	0.199	0.00799896
PRKCA	4.50995e-07	0.163922	0.498	0.451	0.00804755
TIMM44	4.6293e-07	0.135944	0.107	0.076	0.00826053
PFDN4	4.70521e-07	-0.120173	0.118	0.159	0.00839597
KPNB1	4.73747e-07	-0.14165	0.488	0.542	0.00845354
VPS8	4.8053e-07	0.179183	0.32	0.273	0.00857458
PPM1K	4.91131e-07	0.166209	0.151	0.115	0.00876374
DZANK1	4.93448e-07	0.146661	0.135	0.1	0.00880509
MAP2K5	5.00331e-07	0.160595	0.437	0.387	0.0089279
DCAF5	5.02032e-07	0.15262	0.276	0.228	0.00895827
ZBTB1	5.05199e-07	0.160302	0.171	0.133	0.00901477
RNF4	5.09151e-07	-0.168857	0.211	0.255	0.0090853
SFRP2	5.13821e-07	0.142085	0.274	0.228	0.00916862
RRM1	5.29848e-07	-0.133746	0.254	0.303	0.00945461
AFF4	5.37454e-07	-0.167635	0.453	0.497	0.00959032
PCSK7	5.38168e-07	0.137067	0.137	0.101	0.00960307
TRAF5	5.48375e-07	-0.135755	0.096	0.131	0.00978521
PNKP	5.53149e-07	-0.163173	0.164	0.205	0.0098704
HCFC2	5.53754e-07	0.135036	0.113	0.081	0.00988119
NCKAP5	5.59512e-07	-0.138674	0.851	0.873	0.00998394
ZNF644	5.66408e-07	-0.130562	0.468	0.523	0.010107
DHX40	5.74817e-07	-0.143778	0.236	0.283	0.010257
DNM3	5.83568e-07	0.176852	0.179	0.141	0.0104132
HACD2	5.84905e-07	-0.135714	0.113	0.152	0.010437
BAHCC1	5.86582e-07	-0.134378	0.086	0.12	0.010467
RP11-21N3.1	5.88179e-07	0.152149	0.102	0.073	0.0104955
SLC25A24	5.90317e-07	-0.135457	0.155	0.199	0.0105336
ATE1	5.95408e-07	0.164285	0.528	0.493	0.0106245
LRRTM4	6.02088e-07	-0.257164	0.366	0.413	0.0107437
SCGB2B2	6.12707e-07	-0.147816	0.101	0.137	0.0109331
ATXN1	6.14092e-07	0.144921	0.11	0.079	0.0109579
MECR	6.16243e-07	0.130875	0.125	0.091	0.0109962
MGST1	6.26367e-07	-0.163513	0.196	0.241	0.0111769
FAM117B	6.36095e-07	-0.147226	0.249	0.298	0.0113505
AKAP12	6.46615e-07	-0.140544	0.332	0.387	0.0115382
TRIM24	6.4803e-07	-0.144575	0.697	0.727	0.0115635
NCOA5	6.58527e-07	-0.140988	0.126	0.165	0.0117508
ZNF302	6.6752e-07	-0.14093	0.284	0.335	0.0119112
MRPL14	6.83223e-07	0.170485	0.149	0.114	0.0121914
GLYATL2	6.99143e-07	-0.148843	0.5	0.547	0.0124755
LIN7A	7.02483e-07	0.175189	0.158	0.122	0.0125351
DNAJC15	7.14732e-07	0.136686	0.137	0.102	0.0127537
ST8SIA2	7.16279e-07	-0.165392	0.199	0.242	0.0127813
FMN2	7.22102e-07	-0.145171	0.427	0.48	0.0128852
ITGB1BP1	7.27126e-07	0.176094	0.26	0.215	0.0129748
TP53BP1	7.40286e-07	0.153769	0.384	0.332	0.0132097
ZNF44	7.51455e-07	-0.146725	0.172	0.215	0.013409
TOR1AIP2	7.62378e-07	0.140955	0.16	0.124	0.0136039
ZNF714	7.78161e-07	-0.142133	0.358	0.408	0.0138855
MAST4	7.83938e-07	-0.178759	0.135	0.174	0.0139886
COX6B1	7.86841e-07	-0.127309	0.128	0.169	0.0140404
SLC25A17	7.88202e-07	0.157494	0.178	0.139	0.0140647
NAA25	7.92462e-07	0.159832	0.346	0.3	0.0141407
RSRC1	7.99355e-07	-0.130191	0.349	0.406	0.0142637
DYNLT1	8.01258e-07	0.174737	0.362	0.319	0.0142977
AQR	8.08428e-07	-0.15108	0.238	0.285	0.0144256
INIP	8.12323e-07	-0.117183	0.155	0.198	0.0144951
APAF1	8.16169e-07	-0.154728	0.122	0.16	0.0145637
BRI3BP	8.19204e-07	-0.160216	0.155	0.196	0.0146179
XRCC6	8.23064e-07	-0.132389	0.305	0.355	0.0146868
ZC3H14	8.38874e-07	0.164585	0.365	0.32	0.0149689
TMEM147	8.43659e-07	-0.129157	0.091	0.125	0.0150543
DTWD2	8.4409e-07	-0.133552	0.107	0.144	0.0150619
ACAT2	8.47912e-07	0.174991	0.301	0.258	0.0151301
OST4	8.79434e-07	-0.164123	0.137	0.177	0.0156926
RRAGD	8.88286e-07	0.142558	0.178	0.139	0.0158506
CTNND1	8.98667e-07	-0.130933	0.197	0.242	0.0160358
OLFM2	9.04496e-07	-0.159887	0.096	0.131	0.0161398
PNN	9.13156e-07	-0.120437	0.349	0.406	0.0162944
SHANK2	9.19982e-07	-0.134267	0.397	0.455	0.0164162
EPS8	9.25455e-07	-0.140271	0.152	0.194	0.0165138
NT5DC1	9.33948e-07	-0.133666	0.153	0.195	0.0166654
FNDC3A	9.44479e-07	-0.117254	0.541	0.591	0.0168533
CCDC77	9.62834e-07	-0.144397	0.135	0.174	0.0171808
CTD-2192J16.17	9.73957e-07	-0.126266	0.072	0.103	0.0173793
PDE8A	9.99002e-07	-0.141109	0.56	0.612	0.0178262
TACC1	1.02911e-06	-0.153481	0.133	0.172	0.0183634
COX7C	1.03162e-06	-0.138021	0.169	0.213	0.0184082
FRYL	1.03745e-06	-0.124198	0.529	0.588	0.0185122
HEY1	1.05287e-06	0.141252	0.127	0.094	0.0187875
WDFY2	1.05968e-06	0.163543	0.426	0.379	0.0189089
MOB4	1.07516e-06	0.141126	0.125	0.093	0.0191852
MFN1	1.08221e-06	0.145449	0.167	0.13	0.0193109
UBE2G2	1.10864e-06	0.201814	0.289	0.246	0.0197826
EMC7	1.11475e-06	0.169666	0.244	0.202	0.0198917
CCDC171	1.13876e-06	-0.14325	0.37	0.421	0.02032
GNPTAB	1.14135e-06	-0.13189	0.178	0.224	0.0203662
CTNNA3	1.14281e-06	-0.189789	0.152	0.193	0.0203924
IFRD1	1.14666e-06	0.139691	0.156	0.12	0.020461
RASA1	1.15778e-06	0.158843	0.628	0.6	0.0206595
CRELD2	1.16372e-06	-0.119511	0.07	0.101	0.0207653
REST	1.16911e-06	-0.14767	0.208	0.253	0.0208616
FGFR2	1.17347e-06	-0.146882	0.626	0.665	0.0209393
C17orf101	1.18304e-06	-0.128182	0.098	0.132	0.0211102
YWHAH	1.18495e-06	0.170837	0.173	0.136	0.0211443
PYGB	1.22829e-06	0.120663	0.104	0.074	0.0219176
SFXN5	1.23078e-06	0.159168	0.427	0.382	0.021962
OSBPL2	1.23689e-06	-0.147151	0.108	0.144	0.0220711
PHACTR4	1.29365e-06	-0.123971	0.574	0.625	0.0230838
IDH2	1.3039e-06	-0.134076	0.216	0.263	0.0232668
C1QTNF3-AMACR	1.31336e-06	-0.126308	0.352	0.409	0.0234357
MYO10	1.31388e-06	-0.15271	0.373	0.42	0.0234448
GNAI3	1.32804e-06	0.181261	0.247	0.205	0.0236975
PTCH1	1.33794e-06	-0.150338	0.085	0.118	0.0238742
RNF168	1.35221e-06	0.172546	0.41	0.366	0.0241288
VAT1L	1.37139e-06	-0.13011	0.078	0.11	0.0244711
MRPS23	1.37319e-06	0.144608	0.134	0.101	0.0245031
TCF7L2	1.40694e-06	0.170081	0.492	0.455	0.0251055
SELT	1.41274e-06	0.145055	0.185	0.146	0.0252089
ELMO2	1.43992e-06	-0.126466	0.101	0.136	0.0256939
SNU13	1.47506e-06	0.191596	0.29	0.249	0.026321
TAX1BP1	1.49944e-06	0.148364	0.231	0.189	0.026756
TMX4	1.52254e-06	0.122482	0.1	0.071	0.0271681
RPL22	1.57221e-06	0.204468	0.326	0.284	0.0280546
SFMBT1	1.59708e-06	-0.153066	0.147	0.188	0.0284982
ORC5	1.59742e-06	0.159818	0.25	0.208	0.0285043
NLK	1.62092e-06	0.182745	0.363	0.32	0.0289238
FSTL1	1.63244e-06	-0.145112	0.239	0.283	0.0291293
TCFL5	1.63601e-06	-0.134635	0.091	0.124	0.029193
TMA7	1.65124e-06	-0.136672	0.209	0.255	0.0294647
VAC14	1.66894e-06	-0.153743	0.109	0.143	0.0297805
POLE	1.68446e-06	-0.141345	0.311	0.357	0.0300575
SLC12A2	1.69125e-06	0.15653	0.183	0.146	0.0301786
HOMER2	1.69323e-06	-0.110473	0.077	0.108	0.0302139
APEX1	1.70396e-06	-0.127171	0.168	0.211	0.0304055
SETD3	1.70688e-06	0.166329	0.203	0.164	0.0304576
MRE11A	1.71043e-06	-0.140839	0.217	0.262	0.0305209
EXT1	1.71769e-06	0.126799	0.72	0.689	0.0306504
ST3GAL6	1.80043e-06	-0.145792	0.26	0.309	0.0321269
SCARB2	1.83525e-06	-0.140184	0.232	0.278	0.0327483
INPP5F	1.87787e-06	0.123999	0.202	0.161	0.0335086
MED6	1.87938e-06	-0.122029	0.122	0.16	0.0335356
PKM	1.92271e-06	-0.128404	0.299	0.348	0.0343089
BTF3L4	1.97573e-06	0.191924	0.425	0.386	0.0352549
ELOVL2	1.98354e-06	-0.137489	0.179	0.221	0.0353942
KIF22	2.00474e-06	-0.133973	0.123	0.16	0.0357726
PFKFB4	2.02578e-06	-0.143445	0.07	0.1	0.036148
STK3	2.05866e-06	-0.133228	0.609	0.656	0.0367347
ZNF84	2.0835e-06	-0.136096	0.188	0.229	0.0371779
CAP2	2.0905e-06	-0.147548	0.291	0.336	0.0373028
MTG2	2.1054e-06	-0.154733	0.129	0.165	0.0375688
EEF1D	2.14612e-06	0.14566	0.383	0.336	0.0382953
C18orf25	2.17612e-06	0.161999	0.196	0.158	0.0388307
HSPA8	2.19262e-06	-0.134082	0.192	0.237	0.0391251
PUS7	2.19379e-06	0.152998	0.307	0.261	0.0391459
TRIM2	2.19414e-06	0.106811	0.831	0.825	0.0391523
NDUFAF2	2.33015e-06	0.140997	0.418	0.372	0.0415791
ELL2	2.35848e-06	-0.135782	0.073	0.103	0.0420847
CTD-2643I7.5	2.38431e-06	-0.12501	0.115	0.151	0.0425457
RAD51C	2.43785e-06	0.125148	0.145	0.11	0.043501
BRD7	2.43909e-06	-0.121974	0.21	0.254	0.0435231
C11orf49	2.44433e-06	-0.132646	0.619	0.664	0.0436167
PODXL2	2.47872e-06	-0.111499	0.162	0.204	0.0442302
NCOA7	2.51219e-06	0.14579	0.145	0.111	0.0448276
CCT5	2.54872e-06	0.162579	0.247	0.205	0.0454794
ACSM6	2.55451e-06	0.133197	0.182	0.143	0.0455827
RP11-795F19.5	2.56463e-06	0.133891	0.138	0.105	0.0457632
MAP1LC3A	2.58337e-06	-0.132641	0.144	0.186	0.0460976
ZBTB18	2.58371e-06	0.157956	0.185	0.148	0.0461037
COX5B	2.6079e-06	-0.128332	0.172	0.215	0.0465353
TRIM27	2.7224e-06	0.148082	0.147	0.113	0.0485784
FAM213A	2.74404e-06	-0.138368	0.315	0.362	0.0489647
UBE2M	2.83245e-06	0.17482	0.212	0.173	0.0505422
ZFYVE26	2.83658e-06	-0.119333	0.101	0.135	0.050616
TAF2	2.91762e-06	-0.135039	0.291	0.336	0.052062
SPIRE2	2.98101e-06	-0.125735	0.116	0.151	0.0531931
UBE2L3	2.9865e-06	0.159709	0.249	0.208	0.0532911
PPME1	3.01856e-06	-0.147733	0.225	0.27	0.0538632
CTSC	3.02364e-06	-0.116215	0.115	0.151	0.0539539
ARF4	3.06309e-06	0.182898	0.265	0.225	0.0546578
NMT2	3.07245e-06	-0.112222	0.208	0.252	0.0548248
TKT	3.07759e-06	0.168281	0.214	0.175	0.0549166
BMPR1A	3.10062e-06	-0.14364	0.58	0.62	0.0553275
SIPA1L1	3.11634e-06	0.204802	0.539	0.507	0.0556079
RLF	3.14639e-06	0.148225	0.413	0.368	0.0561441
ESR2	3.17542e-06	-0.119649	0.755	0.803	0.0566623
AP1AR	3.18581e-06	0.151032	0.172	0.136	0.0568476
ZNF133	3.23168e-06	0.120412	0.101	0.073	0.0576661
ACAT1	3.2422e-06	0.183148	0.19	0.153	0.0578538
TCAF1	3.24468e-06	-0.140086	0.24	0.286	0.0578981
PDE5A	3.24505e-06	0.139029	0.593	0.551	0.0579047
APC	3.29046e-06	-0.118785	0.322	0.371	0.058715
ZNF397	3.30648e-06	0.174781	0.254	0.215	0.0590008
SUCLG2	3.32171e-06	-0.131107	0.19	0.233	0.0592727
LPAR1	3.32774e-06	0.173212	0.182	0.146	0.0593802
HMGXB4	3.331e-06	-0.163631	0.344	0.386	0.0594384
SEC11C	3.37159e-06	-0.124095	0.095	0.128	0.0601626
ATP11B	3.40143e-06	-0.13828	0.257	0.303	0.0606951
CLIP4	3.42539e-06	-0.123135	0.123	0.159	0.0611227
INTS2	3.4272e-06	-0.135953	0.152	0.19	0.0611549
MAD1L1	3.46858e-06	0.152892	0.34	0.296	0.0618933
NDUFB5	3.58972e-06	0.144045	0.193	0.156	0.064055
TTC13	3.61618e-06	0.136511	0.161	0.126	0.0645271
SMC4	3.69078e-06	-0.149479	0.425	0.469	0.0658583
AHCY	3.69214e-06	-0.1054	0.085	0.117	0.0658826
B3GLCT	3.70668e-06	-0.0993676	0.079	0.11	0.0661419
ANGPTL1	3.72913e-06	-0.130519	0.112	0.147	0.0665425
PITHD1	3.76083e-06	0.154026	0.156	0.122	0.0671082
CUL1	3.79483e-06	0.139049	0.363	0.318	0.067715
UBR5	3.79753e-06	-0.114231	0.603	0.652	0.0677632
MTHFD1	3.84294e-06	0.140609	0.224	0.184	0.0685735
KDM5A	3.8521e-06	-0.146133	0.271	0.313	0.0687368
CALD1	3.85698e-06	-0.141129	0.476	0.522	0.068824
ETV6	3.8879e-06	0.158935	0.289	0.248	0.0693756
TGFBR2	3.89592e-06	-0.132382	0.081	0.111	0.0695189
ADGRG1	3.91107e-06	0.135272	0.199	0.16	0.0697891
FAXC	3.92523e-06	-0.133627	0.112	0.147	0.0700418
PEX14	3.94561e-06	-0.136236	0.228	0.271	0.0704055
CCDC85C	3.9966e-06	0.134448	0.137	0.105	0.0713153
DHFR	3.99958e-06	-0.166373	0.365	0.409	0.0713684
BOD1L1	4.04304e-06	-0.113853	0.279	0.325	0.0721439
HOOK2	4.08434e-06	-0.158576	0.255	0.297	0.0728809
NDUFA6	4.10647e-06	-0.112078	0.121	0.158	0.0732759
AC003006.7	4.11118e-06	-0.14808	0.153	0.191	0.0733598
RP11-15H20.8	4.22296e-06	-0.140373	0.18	0.221	0.0753544
PAPD5	4.23271e-06	0.154224	0.137	0.105	0.0755284
ZNF148	4.24862e-06	0.140013	0.576	0.539	0.0758124
DAD1	4.25554e-06	-0.129232	0.273	0.318	0.0759358
NREP	4.29297e-06	-0.149268	0.373	0.416	0.0766037
DDX58	4.30112e-06	-0.130699	0.096	0.128	0.0767492
PARK7	4.33049e-06	0.177783	0.416	0.373	0.0772732
RELL1	4.34704e-06	-0.138294	0.141	0.178	0.0775686
ZNF529	4.37851e-06	0.152719	0.304	0.261	0.0781301
EIF4E	4.44683e-06	0.169017	0.405	0.366	0.0793492
ARHGEF12	4.69545e-06	0.163658	0.414	0.372	0.0837857
SRP14	4.76271e-06	0.135151	0.563	0.526	0.0849858
AHCYL2	4.82068e-06	-0.142984	0.431	0.48	0.0860202
DYNC1I2	4.83666e-06	-0.118401	0.267	0.314	0.0863054
PPP1R10	4.92031e-06	-0.130113	0.187	0.23	0.0877979
SLC16A10	4.95513e-06	-0.155607	0.173	0.213	0.0884193
AVL9	4.96701e-06	-0.141688	0.36	0.409	0.0886313
NDUFV2	4.99062e-06	0.148469	0.25	0.21	0.0890527
ATP6V1D	5.0062e-06	-0.142097	0.254	0.297	0.0893306
HIBADH	5.06236e-06	-0.1562	0.168	0.207	0.0903328
IVNS1ABP	5.11132e-06	-0.127698	0.254	0.298	0.0912063
PPP1R12B	5.31169e-06	0.131228	0.472	0.431	0.0947819
PRPF3	5.32007e-06	-0.143745	0.157	0.194	0.0949313
SGPL1	5.36184e-06	0.1466	0.189	0.153	0.0956766
ARSG	5.42707e-06	-0.159435	0.146	0.182	0.0968407
CKMT2	5.50469e-06	0.107286	0.117	0.087	0.0982257
MPPED1	5.54822e-06	0.151867	0.382	0.339	0.0990025
PLCL2	5.57299e-06	-0.125858	0.333	0.383	0.0994444
VASH1	5.65296e-06	-0.131504	0.151	0.188	0.100871
ATP6V1G1	5.71102e-06	0.175885	0.346	0.304	0.101908
AMOTL1	5.73573e-06	-0.160971	0.327	0.372	0.102348
CDH20	5.7875e-06	0.147779	0.337	0.293	0.103272
NUP205	5.80705e-06	-0.135843	0.264	0.309	0.103621
PLXNA2	5.85959e-06	0.162152	0.116	0.087	0.104558
PREX2	6.02038e-06	-0.15018	0.255	0.296	0.107428
GGA1	6.07259e-06	-0.122572	0.123	0.158	0.108359
ZRANB3	6.08404e-06	-0.123951	0.579	0.627	0.108564
KLHL3	6.10144e-06	-0.132186	0.081	0.111	0.108874
BLCAP	6.15357e-06	-0.139569	0.144	0.18	0.109804
INPP5B	6.16308e-06	0.142889	0.192	0.155	0.109974
THBS3	6.1973e-06	0.11988	0.149	0.116	0.110585
SLC13A4	6.30747e-06	0.116399	0.12	0.09	0.11255
BTRC	6.34345e-06	0.152645	0.451	0.406	0.113192
C9orf3	6.39711e-06	0.147431	0.535	0.504	0.11415
RPS6KA5	6.43348e-06	-0.139012	0.302	0.348	0.114799
FANCC	6.44333e-06	-0.165946	0.364	0.406	0.114975
MEIS1	6.44745e-06	-0.150582	0.094	0.126	0.115048
ZBED5	6.46628e-06	0.138127	0.166	0.132	0.115384
KIF1A	6.56618e-06	0.129637	0.227	0.186	0.117167
FAM193B	6.68371e-06	0.153264	0.201	0.165	0.119264
EMSY	6.68488e-06	0.14646	0.44	0.396	0.119285
ZMYND8	6.81788e-06	-0.141952	0.325	0.371	0.121658
WDR11	6.85069e-06	-0.122876	0.19	0.232	0.122244
GGT7	6.8741e-06	-0.136854	0.243	0.282	0.122661
TRIQK	7.12371e-06	-0.151294	0.173	0.21	0.127115
SYNE1	7.20302e-06	0.149446	0.282	0.24	0.128531
PPCDC	7.33891e-06	0.147849	0.449	0.408	0.130955
THOC1	7.34753e-06	-0.132884	0.335	0.376	0.131109
ATXN10	7.39116e-06	0.123908	0.619	0.583	0.131888
TBC1D32	7.42099e-06	-0.146779	0.25	0.292	0.13242
RAD9A	7.4557e-06	-0.144986	0.21	0.249	0.133039
ZSCAN5A	7.55532e-06	-0.113906	0.128	0.165	0.134817
PPARD	7.55679e-06	0.117745	0.151	0.118	0.134843
RAB11A	7.72462e-06	0.150342	0.406	0.365	0.137838
ZFP30	7.809e-06	-0.134158	0.185	0.224	0.139344
WDR60	7.82487e-06	-0.151275	0.277	0.319	0.139627
STIM2	7.87339e-06	0.152977	0.252	0.213	0.140493
B4GALT6	7.92098e-06	-0.149921	0.176	0.213	0.141342
ELAVL4	7.95975e-06	-0.152572	0.261	0.303	0.142034
BPHL	7.97234e-06	-0.119966	0.084	0.114	0.142258
SAR1B	7.98001e-06	0.14834	0.19	0.154	0.142395
ZNF732	8.10915e-06	-0.135032	0.248	0.289	0.1447
HK1	8.12333e-06	0.139375	0.157	0.124	0.144953
HEATR4	8.33442e-06	-0.123012	0.092	0.123	0.148719
IFT52	8.35968e-06	-0.135497	0.159	0.197	0.14917
BACE1	8.3834e-06	0.154453	0.191	0.155	0.149593
SAMD12	8.43407e-06	-0.138917	0.163	0.201	0.150498
UQCR10	8.44168e-06	-0.122105	0.329	0.386	0.150633
GSTCD	8.4847e-06	-0.126611	0.268	0.313	0.151401
PTPN13	8.81632e-06	0.142724	0.552	0.519	0.157318
HILPDA	9.11882e-06	-0.116636	0.104	0.136	0.162716
NUP133	9.19964e-06	-0.114584	0.198	0.241	0.164158
FAM210A	9.26146e-06	0.115708	0.105	0.078	0.165262
DHX36	9.50764e-06	-0.133854	0.314	0.36	0.169654
SH3PXD2B	9.7641e-06	-0.135654	0.345	0.39	0.174231
RTN3	9.82329e-06	0.113304	0.732	0.71	0.175287
SPOP	9.82473e-06	0.157814	0.23	0.192	0.175313
KCTD13	9.87315e-06	0.121828	0.11	0.082	0.176177
OTULIN	1.00815e-05	-0.1024	0.115	0.15	0.179895
SIK3	1.02138e-05	0.130054	0.613	0.577	0.182255
AFF3	1.0244e-05	-0.136282	0.468	0.518	0.182794
MCCC2	1.03654e-05	-0.128167	0.112	0.145	0.184961
BRD9	1.0375e-05	-0.137187	0.224	0.263	0.185131
ZCCHC8	1.04184e-05	0.141672	0.193	0.156	0.185905
PCBP3	1.04512e-05	-0.173487	0.076	0.104	0.186491
KDM3B	1.04517e-05	-0.118134	0.342	0.39	0.1865
FAM110B	1.04627e-05	-0.137167	0.164	0.201	0.186697
NTRK3	1.05668e-05	0.134941	0.489	0.441	0.188554
GLRX	1.07281e-05	-0.122693	0.127	0.162	0.191432
PHLDA1	1.08239e-05	0.116151	0.139	0.107	0.193141
JADE1	1.08274e-05	0.156894	0.215	0.177	0.193203
MZT2A	1.11373e-05	0.165592	0.301	0.263	0.198734
IQSEC1	1.12056e-05	0.141409	0.374	0.333	0.199952
GPALPP1	1.12101e-05	-0.115698	0.218	0.261	0.200033
TMOD2	1.12618e-05	0.132896	0.129	0.099	0.200955
ABCA3	1.12644e-05	0.137392	0.171	0.137	0.201001
CTD-3088G3.8	1.12842e-05	0.129103	0.125	0.095	0.201355
GOLGA8A	1.13659e-05	-0.151736	0.261	0.301	0.202812
EFHD1	1.14124e-05	-0.123047	0.094	0.125	0.203643
ARID1B	1.14615e-05	-0.118921	0.703	0.738	0.204518
RC3H1	1.15743e-05	-0.13511	0.35	0.393	0.206532
VPS28	1.16137e-05	0.169025	0.233	0.197	0.207235
ULK1	1.16736e-05	-0.104541	0.086	0.116	0.208303
MRTO4	1.17952e-05	0.147881	0.126	0.098	0.210474
ZNF428	1.18588e-05	0.153807	0.458	0.42	0.211609
GLRX5	1.19483e-05	0.148184	0.165	0.132	0.213206
FAM174B	1.20018e-05	-0.125453	0.087	0.117	0.214161
ZMYM4	1.20382e-05	0.145622	0.627	0.609	0.21481
MVK	1.20638e-05	0.116818	0.11	0.082	0.215267
CLMN	1.20817e-05	0.149211	0.182	0.147	0.215586
SUSD1	1.21446e-05	-0.150237	0.157	0.192	0.216708
GCC2	1.21834e-05	-0.143179	0.208	0.246	0.217401
CACNA1A	1.23193e-05	-0.164907	0.148	0.182	0.219826
RTFDC1	1.23283e-05	-0.113907	0.083	0.112	0.219987
BPTF	1.23806e-05	-0.117787	0.733	0.766	0.220919
DGKI	1.24175e-05	-0.133062	0.12	0.154	0.221578
ERC2	1.24209e-05	-0.147567	0.254	0.297	0.221638
DENND2A	1.2696e-05	-0.110461	0.348	0.397	0.226547
NFRKB	1.27896e-05	0.100831	0.101	0.074	0.228218
MAP2K2	1.28308e-05	0.169641	0.243	0.205	0.228953
TUBB4B	1.2875e-05	0.18175	0.32	0.286	0.229741
ANO6	1.28929e-05	-0.126954	0.31	0.357	0.230061
RARRES1	1.29787e-05	0.118293	0.152	0.119	0.231593
RTN4	1.29898e-05	0.103695	0.671	0.641	0.231789
GSPT1	1.32055e-05	0.13452	0.306	0.264	0.235639
LSM2	1.32776e-05	0.149474	0.212	0.175	0.236925
EHBP1	1.33494e-05	0.108487	0.717	0.692	0.238206
SNX25	1.3358e-05	-0.128236	0.205	0.245	0.23836
CNNM2	1.33723e-05	-0.138004	0.181	0.22	0.238616
RP11-577H5.5	1.35459e-05	-0.12794	0.188	0.225	0.241713
RYBP	1.35645e-05	0.142669	0.23	0.193	0.242045
TRA2A	1.36046e-05	0.114115	0.439	0.387	0.24276
HIF3A	1.36199e-05	-0.140842	0.262	0.301	0.243033
TBC1D14	1.43538e-05	-0.145366	0.165	0.201	0.25613
TIMP3	1.44509e-05	0.105783	0.1	0.074	0.257863
ATP9B	1.44836e-05	-0.114637	0.488	0.542	0.258445
PDXDC1	1.45447e-05	0.135335	0.59	0.561	0.259536
DHDDS	1.46759e-05	-0.142959	0.156	0.192	0.261876
BRAT1	1.47106e-05	0.136352	0.166	0.133	0.262495
ICA1L	1.48021e-05	-0.130817	0.297	0.342	0.264129
ATF6B	1.48349e-05	-0.116801	0.101	0.131	0.264713
PAK1	1.4857e-05	-0.141439	0.394	0.44	0.265108
C14orf166	1.49979e-05	0.177077	0.295	0.258	0.267622
NT5C	1.50152e-05	0.153832	0.179	0.145	0.267931
DDX17	1.50772e-05	-0.124335	0.548	0.596	0.269038
ADGRA3	1.50844e-05	-0.110245	0.492	0.541	0.269167
LRRFIP1	1.55793e-05	-0.110263	0.371	0.422	0.277998
UBE2E3	1.59178e-05	-0.0974069	0.4	0.449	0.284037
RPL7A	1.59695e-05	0.183766	0.451	0.411	0.284959
KHDRBS1	1.6022e-05	-0.104917	0.439	0.486	0.285897
NKAIN3	1.61542e-05	-0.151361	0.868	0.888	0.288256
NACA2	1.61675e-05	0.167568	0.205	0.171	0.288493
LIG3	1.65361e-05	-0.11722	0.087	0.115	0.295071
CDC6	1.65497e-05	-0.134616	0.088	0.116	0.295313
DHX30	1.65884e-05	-0.102857	0.235	0.28	0.296003
POFUT1	1.66292e-05	-0.122767	0.101	0.131	0.296732
HINT1	1.66768e-05	0.151955	0.661	0.63	0.29758
TMEM206	1.6903e-05	0.117708	0.142	0.112	0.301618
LTBP1	1.69637e-05	0.22241	0.537	0.516	0.3027
SNRPE	1.73175e-05	-0.116428	0.208	0.249	0.309013
RPS7	1.74196e-05	0.157761	0.422	0.382	0.310835
GID8	1.74845e-05	-0.107327	0.117	0.151	0.311993
GINS4	1.75796e-05	-0.124354	0.165	0.202	0.313691
PLCH1	1.77524e-05	0.121226	0.723	0.703	0.316773
LMNB1	1.7811e-05	0.139237	0.438	0.395	0.31782
SYT10	1.78626e-05	-0.118645	0.085	0.114	0.31874
PLEKHB2	1.79415e-05	0.135208	0.418	0.376	0.320149
PAK2	1.82846e-05	-0.122907	0.356	0.401	0.32627
CPE	1.82871e-05	-0.11323	0.407	0.455	0.326315
ADCY3	1.83104e-05	0.153248	0.375	0.335	0.326731
GALNT16	1.83462e-05	-0.118267	0.102	0.132	0.32737
THAP12	1.84848e-05	0.124274	0.121	0.093	0.329843
MED12L	1.85572e-05	-0.109084	0.346	0.393	0.331135
NARS	1.86914e-05	0.137493	0.134	0.104	0.333529
SLC35E2B	1.91054e-05	-0.130336	0.151	0.185	0.340916
RPS19BP1	1.92219e-05	0.146145	0.134	0.105	0.342996
EFTUD2	1.93994e-05	-0.143348	0.17	0.206	0.346162
RRP7A	1.97053e-05	0.115351	0.134	0.103	0.351622
ZNF675	1.98902e-05	-0.132198	0.138	0.17	0.354921
IFT81	2.01609e-05	-0.134094	0.322	0.364	0.359752
TMEM62	2.03831e-05	-0.113708	0.087	0.117	0.363715
ERP29	2.04811e-05	0.136355	0.497	0.458	0.365464
ACER3	2.09431e-05	-0.117457	0.276	0.322	0.373709
RAD54L	2.10399e-05	-0.129378	0.203	0.24	0.375436
PRKG1	2.10965e-05	-0.179098	0.474	0.51	0.376447
SYNCRIP	2.14869e-05	0.143727	0.217	0.181	0.383411
TUBB	2.16635e-05	0.118857	0.647	0.619	0.386564
TNPO3	2.17531e-05	-0.118296	0.315	0.359	0.388162
FOXP2	2.19076e-05	-0.169405	0.21	0.247	0.390919
RP11-226E21.4	2.19618e-05	0.1507	0.304	0.265	0.391886
CNIH3	2.25969e-05	0.142419	0.123	0.096	0.40322
GOLGB1	2.26035e-05	-0.12092	0.186	0.224	0.403337
SNX10	2.28007e-05	-0.137595	0.079	0.106	0.406856
ZBED4	2.30778e-05	0.158299	0.281	0.242	0.4118
PTPN1	2.36579e-05	-0.133627	0.17	0.206	0.422152
KANSL1	2.3668e-05	0.117284	0.691	0.662	0.422331
NRXN3	2.39495e-05	0.115714	0.504	0.468	0.427356
C5orf42	2.43145e-05	-0.124825	0.399	0.443	0.433868
RTN1	2.43842e-05	-0.1326	0.259	0.301	0.435112
HAUS5	2.43896e-05	-0.10473	0.107	0.138	0.435207
TEX9	2.45508e-05	-0.11835	0.198	0.237	0.438085
CDK5RAP1	2.45538e-05	-0.121929	0.149	0.184	0.438139
EIF3I	2.48323e-05	0.161279	0.192	0.16	0.443108
NSUN3	2.51447e-05	-0.115195	0.136	0.17	0.448682
STX12	2.5413e-05	0.131151	0.195	0.16	0.45347
PSD3	2.59655e-05	-0.102919	0.648	0.691	0.463328
POT1	2.61094e-05	-0.126978	0.223	0.261	0.465896
CIR1	2.64307e-05	-0.131868	0.12	0.152	0.471629
SLC35C2	2.68934e-05	-0.115104	0.103	0.133	0.479885
SF3A2	2.75112e-05	-0.12692	0.088	0.115	0.490911
C19orf43	2.75579e-05	0.167442	0.33	0.293	0.491743
LRFN5	2.75743e-05	-0.126635	0.096	0.126	0.492036
WDR27	2.7629e-05	0.153276	0.291	0.251	0.493012
C16orf62	2.78074e-05	-0.119589	0.291	0.331	0.496196
MAU2	2.80155e-05	-0.111861	0.177	0.213	0.499909
STARD4	2.81987e-05	0.100483	0.1	0.075	0.503178
DLGAP5	2.87388e-05	-0.118307	0.119	0.151	0.512814
CD2AP	2.89685e-05	-0.135637	0.268	0.309	0.516914
LSM8	2.92521e-05	-0.105812	0.146	0.182	0.521974
RMND5A	2.93008e-05	0.138372	0.186	0.152	0.522844
HERC2	2.93457e-05	-0.102753	0.541	0.587	0.523644
NUP153	2.94048e-05	-0.129852	0.419	0.462	0.5247
PPM1L	2.98639e-05	-0.11805	0.355	0.401	0.532891
INTS7	2.99589e-05	-0.119739	0.286	0.328	0.534587
ST7L	2.99723e-05	0.13726	0.306	0.266	0.534825
POLD2	3.07435e-05	-0.107732	0.188	0.226	0.548587
PABPC4	3.10899e-05	-0.0912249	0.108	0.139	0.554769
REEP3	3.11948e-05	-0.124352	0.263	0.306	0.55664
TMEM182	3.12118e-05	0.129475	0.124	0.096	0.556944
UBTD2	3.15329e-05	-0.124288	0.318	0.36	0.562673
UPF2	3.17846e-05	-0.10969	0.334	0.381	0.567165
FAM19A2	3.25757e-05	-0.165503	0.178	0.214	0.58128
GAP43	3.26908e-05	0.162361	0.402	0.364	0.583335
ADAMTS9	3.27055e-05	0.118145	0.493	0.45	0.583598
RAB2A	3.2807e-05	0.130043	0.388	0.347	0.585408
POLR2K	3.28963e-05	0.164734	0.16	0.131	0.587001
ALKBH1	3.30427e-05	-0.132775	0.144	0.177	0.589614
TMEM87A	3.33222e-05	-0.128426	0.287	0.327	0.594601
RP11-92K2.2	3.33427e-05	-0.122676	0.305	0.351	0.594967
CRTAP	3.36387e-05	-0.0998354	0.104	0.134	0.600249
TCERG1	3.37596e-05	-0.12078	0.397	0.434	0.602406
SLC9A9	3.38489e-05	0.118654	0.125	0.097	0.604
SLC7A6OS	3.40465e-05	0.118704	0.159	0.127	0.607525
FAM173B	3.40504e-05	-0.09645	0.082	0.109	0.607596
ACVR1B	3.41542e-05	-0.109696	0.106	0.137	0.609447
TP53I11	3.49999e-05	0.153478	0.273	0.236	0.624537
TP53I13	3.52205e-05	-0.103088	0.123	0.155	0.628474
SLC25A40	3.52431e-05	-0.105268	0.156	0.19	0.628878
PZP	3.55186e-05	-0.116445	0.098	0.127	0.633794
MPHOSPH9	3.62004e-05	-0.112145	0.572	0.611	0.645959
ORC2	3.6396e-05	-0.116789	0.278	0.318	0.649451
C20orf24	3.71984e-05	-0.115963	0.108	0.138	0.663768
C6orf203	3.71993e-05	0.108379	0.112	0.085	0.663785
NCK1	3.72469e-05	0.158046	0.318	0.283	0.664634
ADCY2	3.73458e-05	-0.137335	0.367	0.411	0.666398
MRPL51	3.74335e-05	0.151765	0.235	0.199	0.667964
TTC21B	3.74382e-05	-0.129502	0.215	0.252	0.668047
CHCHD6	3.79573e-05	0.156472	0.205	0.171	0.67731
SNRPD2	3.81212e-05	-0.0942424	0.206	0.247	0.680234
MARK2	3.86784e-05	0.13408	0.181	0.149	0.690178
CCDC85B	3.87216e-05	0.111662	0.129	0.1	0.690949
FDFT1	3.87649e-05	-0.161299	0.568	0.607	0.691722
DBF4B	3.93606e-05	-0.125521	0.145	0.179	0.702351
MELK	3.95951e-05	-0.116511	0.596	0.634	0.706534
SREK1	3.98953e-05	-0.113527	0.28	0.322	0.711891
ZFYVE21	4.00622e-05	0.105868	0.119	0.092	0.714869
POLE2	4.03228e-05	0.126551	0.506	0.469	0.719521
RP11-176H8.1	4.09672e-05	0.116261	0.135	0.106	0.731018
TIAL1	4.18289e-05	0.14787	0.267	0.234	0.746395
NDUFV3	4.20172e-05	0.131991	0.273	0.235	0.749755
CPLX2	4.21024e-05	-0.136107	0.096	0.124	0.751275
IFT88	4.25331e-05	-0.15906	0.209	0.244	0.75896
DNAJC21	4.26752e-05	0.102763	0.131	0.102	0.761496
AAMDC	4.26972e-05	0.140467	0.406	0.37	0.761889
ATF7IP2	4.30892e-05	-0.129356	0.17	0.204	0.768883
MFHAS1	4.31837e-05	0.127805	0.215	0.18	0.770571
AGAP1	4.36302e-05	-0.0881758	0.773	0.806	0.778537
IMMT	4.38991e-05	0.142674	0.284	0.245	0.783335
MICU3	4.41635e-05	-0.114424	0.252	0.293	0.788053
PEX6	4.44272e-05	0.122623	0.125	0.097	0.79276
CMIP	4.48292e-05	0.117555	0.471	0.431	0.799933
DNASE1	4.48642e-05	0.136677	0.26	0.223	0.800556
GTF3C6	4.49098e-05	0.136627	0.181	0.15	0.80137
GTF2H5	4.54761e-05	0.162438	0.21	0.177	0.811476
ANKS6	4.57901e-05	0.14243	0.166	0.136	0.817079
POLR3A	4.5805e-05	-0.107562	0.162	0.197	0.817345
ACAP2	4.68171e-05	0.129181	0.554	0.52	0.835404
LRRC49	4.74001e-05	-0.129471	0.191	0.227	0.845808
C16orf72	4.76377e-05	0.127199	0.138	0.109	0.850047
TEAD1	4.78072e-05	0.132372	0.669	0.651	0.853071
ARPC5L	4.78885e-05	0.128923	0.106	0.081	0.854522
WBP4	4.83923e-05	-0.118238	0.16	0.195	0.863512
PDGFD	4.83959e-05	-0.092802	0.18	0.218	0.863577
NKAIN1	4.86519e-05	-0.137765	0.132	0.163	0.868144
RPL34	4.95444e-05	-0.110579	0.165	0.201	0.88407
TRPC6	4.97623e-05	-0.12792	0.169	0.202	0.887959
XPO7	4.98995e-05	-0.101074	0.268	0.312	0.890407
ZNF451	5.0336e-05	-0.111448	0.342	0.385	0.898196
C6orf62	5.046e-05	0.112207	0.132	0.103	0.900409
TBC1D12	5.06314e-05	0.121005	0.135	0.106	0.903467
ZNF85	5.08004e-05	-0.112975	0.159	0.193	0.906482
ST7	5.08357e-05	-0.118387	0.304	0.347	0.907112
SMARCD1	5.11492e-05	-0.10926	0.075	0.101	0.912706
CELF1	5.11755e-05	0.139995	0.488	0.453	0.913175
ZNF516	5.12e-05	0.13349	0.345	0.308	0.913613
SIN3A	5.16212e-05	-0.119244	0.241	0.278	0.921128
TRAF3IP1	5.17058e-05	0.129499	0.152	0.123	0.922638
VPS41	5.17585e-05	-0.108013	0.256	0.295	0.923579
PHF21A	5.24229e-05	0.141268	0.561	0.536	0.935434
SIPA1L2	5.24348e-05	-0.109994	0.135	0.167	0.935647
TMEM59	5.25256e-05	0.143251	0.361	0.321	0.937266
LRRIQ1	5.2814e-05	-0.118939	0.126	0.158	0.942413
RAB40C	5.28588e-05	0.119792	0.13	0.102	0.943213
NUPL2	5.29022e-05	0.117788	0.197	0.163	0.943987
TRAK2	5.3085e-05	0.114766	0.104	0.079	0.94725
CNPY3	5.36194e-05	-0.0974085	0.081	0.108	0.956785
CHAMP1	5.36858e-05	-0.116611	0.118	0.148	0.95797
SYNC	5.37489e-05	-0.124417	0.396	0.44	0.959095
UFM1	5.41751e-05	0.130643	0.138	0.109	0.966701
CERS4	5.48136e-05	-0.13302	0.165	0.199	0.978094
FBXO42	5.54752e-05	0.149599	0.384	0.347	0.989899
CHMP2A	5.62735e-05	0.127302	0.147	0.118	1
PIAS2	5.68628e-05	-0.102149	0.288	0.333	1
ING4	5.69698e-05	-0.127986	0.134	0.165	1
ITGA6	5.92108e-05	-0.106499	0.14	0.172	1
LRP8	6.0009e-05	0.128249	0.24	0.204	1
TNPO1	6.04044e-05	0.149112	0.567	0.538	1
ANKRD23	6.04238e-05	0.143373	0.211	0.177	1
KCNIP4	6.05125e-05	-0.20837	0.213	0.248	1
C11orf58	6.09152e-05	-0.0961945	0.406	0.456	1
LPPR3	6.15023e-05	-0.110884	0.168	0.203	1
ACSBG2	6.19894e-05	0.127533	0.15	0.12	1
GNG4	6.25446e-05	-0.132944	0.261	0.301	1
SEC24B	6.48704e-05	0.132415	0.366	0.329	1
ANAPC11	6.52798e-05	0.168233	0.296	0.263	1
PACS1	6.5441e-05	0.143439	0.346	0.31	1
ZZZ3	6.55046e-05	0.131678	0.453	0.419	1
ANAPC16	6.58323e-05	0.159985	0.309	0.274	1
AC109326.1	6.66066e-05	0.11593	0.21	0.176	1
KCMF1	6.673e-05	0.157382	0.338	0.302	1
BTBD9	6.68616e-05	-0.135661	0.43	0.469	1
GOLGA3	6.73803e-05	0.118911	0.12	0.093	1
UBL3	6.75566e-05	0.13748	0.189	0.157	1
SMAP2	6.79347e-05	0.0982589	0.113	0.087	1
USHBP1	6.81074e-05	-0.114881	0.102	0.131	1
RERE	6.9069e-05	-0.0954938	0.876	0.9	1
TTC17	6.95373e-05	0.11172	0.706	0.691	1
NR2E1	7.0154e-05	-0.124865	0.151	0.183	1
HEXDC	7.20686e-05	-0.106374	0.104	0.132	1
GABBR1	7.3891e-05	-0.121747	0.193	0.226	1
SMARCC2	7.40255e-05	-0.123946	0.264	0.302	1
TP53	7.53405e-05	-0.133357	0.198	0.233	1
MESDC2	7.68746e-05	-0.11432	0.263	0.302	1
CFLAR	7.69586e-05	0.117349	0.117	0.091	1
ZNF33A	7.70815e-05	-0.134749	0.328	0.367	1
WASHC1	7.73286e-05	-0.106675	0.267	0.306	1
ME3	7.7481e-05	0.0946251	0.122	0.095	1
SGO2	7.76883e-05	0.103572	0.146	0.117	1
MAP6	7.80793e-05	-0.118087	0.123	0.153	1
BTBD17	7.81892e-05	-0.111148	0.081	0.106	1
STK11	7.84123e-05	0.0842287	0.114	0.087	1
BARD1	7.90745e-05	-0.107636	0.467	0.509	1
ARPP19	7.91997e-05	0.108909	0.266	0.229	1
PRKAR2B	7.93854e-05	-0.112534	0.153	0.187	1
NEGR1	8.02451e-05	0.147805	0.561	0.536	1
GTF2H2C	8.03971e-05	0.125948	0.174	0.143	1
TEAD2	8.0486e-05	-0.119071	0.077	0.102	1
FAM149B1	8.09138e-05	0.142374	0.348	0.31	1
TMEM14C	8.10381e-05	-0.109701	0.182	0.217	1
NIPSNAP1	8.2021e-05	-0.130235	0.115	0.143	1
AKAP9	8.25524e-05	-0.115476	0.42	0.463	1
SARAF	8.37083e-05	0.123948	0.406	0.364	1
CCNH	8.39985e-05	0.131251	0.648	0.617	1
DSN1	8.45448e-05	-0.122698	0.219	0.253	1
ZNFX1	8.4689e-05	-0.0996977	0.085	0.111	1
CCNI	8.49035e-05	0.131778	0.52	0.49	1
C5orf30	8.50933e-05	0.118641	0.126	0.099	1
PDZD8	8.68062e-05	0.119303	0.276	0.237	1
PIK3C3	8.85891e-05	-0.102499	0.173	0.207	1
HSP90AB1	8.87379e-05	0.13099	0.544	0.504	1
LY6H	9.02455e-05	0.152633	0.197	0.166	1
UQCC2	9.19025e-05	-0.11924	0.155	0.188	1
SLC2A3	9.20171e-05	0.144011	0.101	0.078	1
ATP5G1	9.31999e-05	-0.0962556	0.11	0.14	1
ATP2A2	9.35659e-05	0.145724	0.348	0.313	1
CCDC40	9.54522e-05	-0.0873582	0.08	0.106	1
SRGAP1	9.54945e-05	-0.127547	0.368	0.408	1
C11orf65	9.65989e-05	0.135324	0.177	0.147	1
CRBN	9.71549e-05	-0.102738	0.114	0.143	1
RCL1	9.72518e-05	0.115778	0.166	0.136	1
CEP104	9.77478e-05	0.0939936	0.122	0.095	1
CREBBP	0.000101493	0.150557	0.453	0.424	1
FDX1	0.000101547	0.12144	0.139	0.111	1
NME3	0.000101802	0.14344	0.315	0.28	1
TTLL7	0.000103271	-0.111972	0.255	0.293	1
IGF1R	0.000103966	-0.0985839	0.42	0.463	1
GGA2	0.000103997	-0.125411	0.243	0.275	1
PPAT	0.000104664	-0.1087	0.157	0.189	1
RP11-894J14.5	0.000104755	0.120401	0.101	0.078	1
GTF2I	0.000105709	0.108289	0.783	0.779	1
EPB41L4A	0.000106755	-0.108508	0.145	0.178	1
EFNB2	0.000106897	0.108861	0.503	0.469	1
SIMC1	0.000107242	-0.117694	0.532	0.564	1
CLVS2	0.00010737	-0.115665	0.119	0.149	1
FANCM	0.000107613	0.14476	0.279	0.245	1
DCTN4	0.00010785	-0.123571	0.248	0.284	1
WASHC4	0.000108034	0.10323	0.194	0.161	1
PARVA	0.000108384	-0.121071	0.096	0.123	1
WWC2	0.000108517	-0.119033	0.156	0.187	1
TNS1	0.000109647	0.122264	0.19	0.158	1
RAE1	0.000111585	-0.0999612	0.093	0.12	1
FAM171A2	0.000112083	-0.110184	0.16	0.192	1
SH3GL2	0.000112199	0.123336	0.198	0.166	1
COX4I1	0.000113723	0.177558	0.529	0.503	1
P2RY14	0.000113755	-0.134402	0.238	0.276	1
MVB12B	0.000114099	-0.109576	0.146	0.177	1
SFI1	0.000114279	-0.108858	0.29	0.33	1
POMZP3	0.000114407	-0.106448	0.173	0.207	1
SLC35D1	0.000116485	0.126759	0.15	0.122	1
CKS1B	0.000117342	0.13965	0.173	0.144	1
SPDYE16	0.000117951	-0.0796554	0.1	0.128	1
ZBTB25	0.000118471	0.118015	0.193	0.161	1
TLK2	0.000118676	-0.105447	0.374	0.41	1
MROH1	0.000119247	-0.110113	0.079	0.103	1
NELL2	0.000119347	0.193249	0.245	0.214	1
KDM4B	0.000120322	0.118207	0.311	0.273	1
C14orf156	0.000121745	0.147012	0.318	0.284	1
RPS25	0.000122648	-0.0772015	0.315	0.361	1
DENND5B	0.000122871	-0.108133	0.604	0.646	1
COL4A3BP	0.0001229	0.115922	0.301	0.263	1
YWHAE	0.000123571	0.103777	0.697	0.677	1
KIRREL	0.000124451	-0.103812	0.237	0.275	1
GGCT	0.000124452	0.115042	0.101	0.078	1
ARL8B	0.000125833	-0.116569	0.176	0.21	1
SGIP1	0.000127157	-0.122938	0.355	0.395	1
INTS1	0.000127656	-0.0898085	0.082	0.107	1
ARL16	0.000128318	0.123578	0.132	0.106	1
TERF2IP	0.000128367	0.131268	0.311	0.276	1
OMD	0.00013006	0.135376	0.337	0.299	1
GSK3B	0.000130412	0.109029	0.652	0.635	1
WASHC5	0.00013046	-0.100091	0.113	0.141	1
TRAM1	0.000131698	0.109079	0.129	0.103	1
GNS	0.000131993	-0.0942742	0.094	0.121	1
TSPAN11	0.000132019	-0.0844474	0.096	0.123	1
ZMIZ2	0.000132262	-0.100193	0.095	0.121	1
EFCAB13	0.000132564	-0.140779	0.201	0.235	1
NUMB	0.000132853	0.135908	0.394	0.359	1
EIF3E	0.000133922	0.145948	0.326	0.291	1
ASCC3	0.000134171	-0.108654	0.438	0.475	1
MARK1	0.000134294	0.14717	0.436	0.403	1
HDDC2	0.000134303	0.137699	0.135	0.109	1
PTOV1	0.000135272	-0.128017	0.116	0.144	1
ZNF273	0.000135395	-0.103428	0.093	0.119	1
RSF1	0.000136385	0.129917	0.596	0.574	1
MTA3	0.000136834	-0.111572	0.322	0.36	1
NUBPL	0.00013711	-0.116095	0.464	0.497	1
NFATC3	0.00013743	0.125185	0.449	0.416	1
TSPAN14	0.000138149	-0.0991114	0.136	0.167	1
TBC1D7	0.000138766	-0.1207	0.232	0.266	1
UBE2E1	0.000139114	-0.112956	0.362	0.402	1
FLVCR1	0.000140812	0.142475	0.299	0.263	1
LHFPL3	0.000141358	-0.166552	0.16	0.191	1
GPR137B	0.000142903	-0.117418	0.13	0.159	1
FGFR1OP2	0.000143032	0.113856	0.128	0.102	1
SLC24A3	0.00014397	0.115738	0.179	0.148	1
AGPAT4	0.000146172	0.140601	0.508	0.482	1
PTPRO	0.000147329	-0.161305	0.177	0.208	1
LY6E	0.000147878	-0.0971716	0.083	0.109	1
TAF12	0.000148421	0.103692	0.125	0.099	1
RBFOX2	0.000148634	-0.0816441	0.677	0.718	1
ERO1B	0.000148884	-0.103383	0.102	0.13	1
ACOT13	0.000149814	0.150101	0.13	0.105	1
NUDCD3	0.000150289	-0.111873	0.258	0.295	1
MAPK8IP3	0.00015049	0.111496	0.205	0.171	1
ENO1	0.000151861	-0.121225	0.361	0.397	1
MAK	0.000153092	0.111139	0.386	0.346	1
ESD	0.000155057	0.12487	0.22	0.187	1
ACACB	0.000156124	-0.114915	0.147	0.177	1
ZCCHC4	0.000156159	-0.078866	0.108	0.137	1
PSMD8	0.000156261	0.175867	0.203	0.175	1
FASTKD2	0.000156682	-0.119622	0.112	0.138	1
DGKB	0.000157164	-0.193457	0.269	0.301	1
EML4	0.000158159	-0.0932997	0.356	0.399	1
EFL1	0.000158527	-0.127224	0.228	0.263	1
INTS9	0.000159159	0.117316	0.168	0.138	1
PLPP1	0.00015962	-0.118788	0.297	0.336	1
EPS15L1	0.000160122	0.138995	0.293	0.257	1
PIGT	0.000160344	-0.0945996	0.078	0.103	1
BCL7C	0.000160586	0.118474	0.237	0.203	1
FAM171A1	0.00016106	-0.0853117	0.33	0.371	1
ZNF621	0.000161239	-0.12149	0.151	0.182	1
ANKRD13C	0.000165805	-0.107276	0.332	0.374	1
ENPEP	0.000166813	-0.125461	0.144	0.174	1
EAPP	0.00016686	-0.130672	0.147	0.177	1
DDI2	0.000167624	0.109927	0.119	0.094	1
CNTNAP2	0.000169413	-0.268066	0.381	0.411	1
ZNF138	0.000169913	-0.101352	0.229	0.264	1
DCUN1D1	0.000170652	0.112187	0.139	0.112	1
MBOAT2	0.000171179	0.11436	0.42	0.383	1
BCAT2	0.000173433	-0.097863	0.094	0.119	1
CHCHD8	0.000174869	0.131232	0.127	0.102	1
DIP2A	0.000175442	0.142858	0.384	0.351	1
RHOT1	0.000176216	0.15558	0.337	0.306	1
HIC2	0.000177058	-0.101158	0.133	0.162	1
GLYATL1	0.000177753	-0.0908122	0.127	0.157	1
RMND1	0.000180588	-0.10882	0.203	0.236	1
MAP2K1	0.000181814	0.136045	0.274	0.24	1
GUK1	0.000182695	0.140448	0.252	0.219	1
SAFB2	0.000183361	0.099899	0.128	0.102	1
RC3H2	0.000184327	-0.109492	0.316	0.353	1
LYRM2	0.00018485	0.121355	0.245	0.211	1
FIGN	0.000185754	0.167171	0.226	0.197	1
ZNF788	0.000189335	-0.103267	0.139	0.17	1
SCAI	0.000191482	0.14519	0.433	0.404	1
KIF24	0.000191651	-0.100232	0.274	0.311	1
IREB2	0.000191764	-0.102582	0.229	0.266	1
MOB1B	0.000192334	0.132779	0.277	0.245	1
SLC25A13	0.000192563	-0.141167	0.176	0.205	1
SEC23B	0.000192688	0.0942934	0.113	0.089	1
CYB5B	0.000193493	-0.107543	0.193	0.227	1
PCNT	0.000195651	-0.115398	0.16	0.19	1
KLHL5	0.000196907	-0.0784451	0.28	0.321	1
NEK3	0.000197004	-0.0790886	0.087	0.112	1
RPL37	0.000197276	0.123132	0.255	0.221	1
SATB2	0.00019891	0.138902	0.11	0.087	1
NCK2	0.000198923	-0.10398	0.172	0.203	1
CRMP1	0.000199626	-0.120332	0.419	0.453	1
DNAJC11	0.000199839	-0.11492	0.185	0.218	1
TANC1	0.000200627	-0.0972704	0.186	0.221	1
UHRF1BP1L	0.000201257	-0.0979076	0.154	0.186	1
MPHOSPH10	0.000203315	0.120112	0.131	0.106	1
THSD4	0.000205713	-0.199329	0.598	0.612	1
EIF4A1	0.000207584	0.138547	0.252	0.219	1
SUMO1	0.000207627	0.152091	0.418	0.387	1
FAM102B	0.000207885	-0.105434	0.126	0.154	1
C8orf33	0.000207932	-0.1091	0.1	0.126	1
MLH1	0.000208076	-0.0890498	0.193	0.227	1
NQO2	0.000209032	-0.0855774	0.076	0.1	1
TEX15	0.000209714	-0.115565	0.082	0.106	1
NFE2L2	0.000214466	0.115712	0.5	0.462	1
SLC35B3	0.000214771	0.113134	0.133	0.107	1
DNM1L	0.000216976	-0.105832	0.38	0.418	1
DPH5	0.000217214	0.135646	0.175	0.146	1
COX7A2L	0.000217812	0.147443	0.315	0.283	1
CCDC125	0.000220127	-0.125851	0.136	0.164	1
NR2C1	0.000220349	-0.114674	0.224	0.257	1
GJC1	0.000224627	-0.112994	0.276	0.312	1
TMEM123	0.000225384	-0.116171	0.241	0.275	1
GATAD1	0.000225415	0.13324	0.242	0.209	1
SUCLA2	0.000225719	-0.075115	0.272	0.313	1
ZSCAN30	0.000227802	0.128452	0.148	0.122	1
SHMT1	0.000228476	-0.105166	0.186	0.218	1
ZMAT3	0.000229855	0.110786	0.122	0.098	1
CDON	0.000230525	-0.115492	0.746	0.773	1
ZMAT4	0.000232037	-0.107755	0.081	0.105	1
MAX	0.000232908	-0.131115	0.335	0.371	1
WIPF2	0.000235221	0.10999	0.189	0.159	1
URI1	0.000235739	0.116574	0.562	0.536	1
COMMD6	0.000236713	-0.11154	0.272	0.311	1
HNRNPA0	0.000236903	0.156117	0.248	0.218	1
LAMC1	0.000239427	0.107455	0.175	0.146	1
SNX3	0.00024177	0.156454	0.258	0.227	1
COL11A1	0.000243773	-0.111075	0.581	0.612	1
TDRP	0.00024732	-0.0913038	0.114	0.142	1
SGPP1	0.000248139	0.128719	0.153	0.126	1
CSNK1D	0.000250295	0.10801	0.176	0.146	1
TFCP2	0.000251378	0.114534	0.51	0.476	1
PSEN1	0.000252184	-0.119686	0.224	0.258	1
PTPN18	0.00025359	-0.0872995	0.098	0.123	1
PAK4	0.000255746	0.102902	0.112	0.088	1
CENPF	0.000256332	-0.12468	0.309	0.344	1
ORC3	0.000257051	-0.0954514	0.326	0.364	1
MORC2	0.000259652	-0.0763738	0.093	0.119	1
RFX4	0.000260126	0.143916	0.496	0.471	1
[truncated: 4,392 more rows]

## Sheet: aRGC_1
	p_val	avg_log2FC	pct.1	pct.2	p_val_adj
PKIB	0	-1.80755	0.06	0.407	0
TTR	0	1.24029	0.864	0.551	0
BAIAP2L1	2.69835e-214	0.612286	0.961	0.918	4.81493e-210
CDH4	3.39339e-212	-0.848532	0.609	0.847	6.05517e-208
RPL7	7.45122e-190	0.754152	0.841	0.72	1.3296e-185
HIST1H4C	7.94437e-174	-1.02092	0.277	0.563	1.41759e-169
GPC6	3.94093e-161	-0.630077	0.785	0.933	7.0322e-157
RPL15	4.07439e-158	0.548433	0.945	0.903	7.27033e-154
EEF1A1	8.46834e-153	0.47334	0.962	0.939	1.51109e-148
TUBB2B	3.25779e-142	0.589241	0.855	0.78	5.8132e-138
SOX11	4.21117e-132	-0.891719	0.179	0.423	7.51441e-128
RPL14	3.73397e-117	0.528297	0.879	0.818	6.6629e-113
MEIS2	1.40275e-111	-0.433204	0.9	0.96	2.50308e-107
ODZ4	4.02593e-104	-0.516407	0.744	0.894	7.18387e-100
SGCZ	6.85815e-102	1.15405	0.312	0.137	1.22377e-97
RPS2	8.64607e-102	0.466902	0.906	0.864	1.5428e-97
EIF1	1.40456e-100	0.625154	0.694	0.575	2.50629e-96
RPL13	6.7504e-100	0.465854	0.899	0.851	1.20454e-95
IGFBP2	1.96348e-94	-0.683245	0.547	0.749	3.50363e-90
RPL29	7.9403e-91	0.376099	0.957	0.917	1.41687e-86
RPLP0	1.20734e-87	0.540365	0.778	0.714	2.15439e-83
ZNF532	5.4849e-87	-0.633217	0.308	0.529	9.78725e-83
RPS9	4.06585e-84	0.47494	0.835	0.788	7.25511e-80
FABP7	7.52162e-84	0.71645	0.498	0.36	1.34216e-79
OOEP	2.44252e-83	-0.430198	0.805	0.922	4.35843e-79
XPO1	5.64444e-81	-0.587758	0.385	0.602	1.00719e-76
TFDP2	6.85115e-81	-0.581088	0.332	0.552	1.22252e-76
FTH1	2.65634e-78	0.44127	0.838	0.788	4.73998e-74
DACH1	2.78528e-75	-0.313183	0.971	0.992	4.97005e-71
PRKCB	3.47499e-75	-0.604851	0.333	0.54	6.20077e-71
MARCKS	1.00313e-74	0.527843	0.701	0.616	1.78999e-70
TUBA1A	3.06657e-74	0.30355	0.966	0.96	5.47198e-70
FAT3	1.16936e-73	-0.680568	0.11	0.261	2.08661e-69
MTHFD1L	3.22279e-73	0.814708	0.402	0.261	5.75074e-69
CDK14	3.89544e-73	-0.557641	0.288	0.493	6.95102e-69
BRINP3	1.54948e-70	0.857481	0.238	0.107	2.7649e-66
RPL41	2.35045e-69	-0.375727	0.851	0.945	4.19415e-65
WWOX	3.63053e-69	-0.618396	0.431	0.609	6.47832e-65
ST6GALNAC3	4.53176e-69	-0.566944	0.262	0.456	8.08648e-65
RGS7	4.89439e-69	-0.680071	0.147	0.305	8.73355e-65
GALNT13	9.76702e-69	-0.673336	0.084	0.217	1.74283e-64
TMEM2	3.19773e-68	-0.597499	0.104	0.249	5.70604e-64
UBB	6.53008e-68	0.559138	0.584	0.477	1.16523e-63
CHD2	2.83501e-67	-0.559973	0.229	0.415	5.0588e-63
RPS3	1.65437e-66	0.392313	0.848	0.808	2.95206e-62
TXNRD1	1.57905e-64	0.293254	0.967	0.953	2.81765e-60
ARMC9	7.10344e-63	-0.491206	0.403	0.605	1.26754e-58
RPL10A	8.2985e-63	0.50274	0.665	0.588	1.48078e-58
DSTN	3.05228e-62	0.681524	0.355	0.224	5.44649e-58
ABTB2	3.98803e-62	0.845006	0.246	0.123	7.11625e-58
CHD6	2.40264e-61	-0.501413	0.277	0.467	4.28728e-57
H2AFZ	2.96607e-60	0.482636	0.694	0.618	5.29265e-56
SLC44A5	2.99873e-59	-0.557675	0.25	0.425	5.35094e-55
GLDC	5.47177e-59	-0.523611	0.148	0.3	9.76383e-55
IMMP2L	5.10351e-58	-0.543124	0.368	0.544	9.1067e-54
FOXP1	5.58776e-57	0.344177	0.775	0.601	9.9708e-53
LRRC4C	6.28036e-57	0.811573	0.32	0.191	1.12067e-52
SMYD3	1.22073e-56	-0.44906	0.535	0.708	2.17827e-52
ASNS	3.94125e-56	0.740021	0.179	0.076	7.03276e-52
FABP5	4.92118e-56	0.645291	0.41	0.294	8.78136e-52
ATP5E	6.95544e-56	-0.523663	0.152	0.298	1.24113e-51
CCSER1	1.52785e-55	-0.680208	0.176	0.325	2.7263e-51
GLI3	3.1807e-55	-0.307921	0.839	0.933	5.67565e-51
UQCC1	4.77973e-54	-0.508073	0.167	0.316	8.52894e-50
RIMS2	6.04234e-54	-0.597218	0.074	0.184	1.0782e-49
TUBB2A	8.42184e-54	0.575346	0.503	0.408	1.50279e-49
TPT1	2.3836e-53	0.384012	0.797	0.759	4.25329e-49
DOK6	9.5434e-53	-0.502685	0.139	0.278	1.70292e-48
SUB1	2.89889e-52	0.584449	0.46	0.358	5.17278e-48
BCL2L1	1.43185e-51	-0.493042	0.09	0.207	2.555e-47
BMPR1B	4.01163e-51	-0.482748	0.193	0.346	7.15834e-47
CMTM8	3.15253e-50	-0.524373	0.044	0.134	5.62538e-46
TMEM163	3.71345e-50	-0.556361	0.135	0.265	6.62628e-46
ADAMTS6	5.57127e-50	-0.440558	0.379	0.554	9.94138e-46
ARFGEF2	7.82065e-50	-0.487894	0.141	0.278	1.39552e-45
NKAIN4	1.65099e-49	-0.485197	0.068	0.17	2.94602e-45
NCOA6	1.70141e-49	-0.447157	0.214	0.371	3.036e-45
STMN1	5.59976e-49	0.357377	0.795	0.761	9.99221e-45
BASP1	1.86085e-48	0.371987	0.796	0.772	3.32049e-44
OSBPL1A	2.36494e-48	-0.467388	0.167	0.308	4.22e-44
PCLO	3.3586e-47	-0.517521	0.216	0.363	5.99309e-43
HECW2	9.094e-47	-0.4976	0.107	0.223	1.62273e-42
EMX2	1.15971e-46	-0.433855	0.189	0.339	2.06939e-42
FAM19A1	1.20666e-46	0.746923	0.169	0.075	2.15316e-42
GRIP1	3.93933e-46	-0.366133	0.614	0.765	7.02935e-42
HIST1H1D	1.77194e-45	-0.415663	0.05	0.139	3.16185e-41
GRID2	2.04472e-45	0.812527	0.163	0.072	3.6486e-41
SPECC1	2.09979e-45	-0.441036	0.061	0.155	3.74687e-41
H3F3B	2.1006e-45	0.330387	0.832	0.795	3.74832e-41
MDK	2.60683e-45	-0.441302	0.175	0.316	4.65162e-41
RBL1	7.53373e-45	-0.465981	0.201	0.346	1.34432e-40
NETO2	1.00259e-43	-0.447778	0.068	0.164	1.78903e-39
PHACTR1	1.04348e-43	-0.479284	0.355	0.512	1.86198e-39
RPL6	1.05041e-43	0.436303	0.611	0.558	1.87435e-39
SH3D19	2.48285e-43	-0.475331	0.15	0.276	4.4304e-39
KCNH8	3.1146e-43	-0.457216	0.129	0.249	5.55768e-39
TRIM24	3.23203e-43	-0.404248	0.432	0.602	5.76724e-39
CARS	5.24433e-43	0.615098	0.146	0.062	9.35799e-39
PHACTR2	8.06535e-43	-0.50045	0.071	0.166	1.43918e-38
PRELID2	8.52763e-43	-0.490094	0.144	0.267	1.52167e-38
MKRN3	1.03446e-42	-0.431634	0.133	0.254	1.84589e-38
ZNF682	3.72837e-42	-0.428535	0.105	0.215	6.6529e-38
ROBO2	3.93445e-42	-0.388028	0.536	0.686	7.02063e-38
KCNH7	4.10688e-42	-0.506982	0.157	0.279	7.32832e-38
DNAH14	4.59011e-42	-0.44785	0.301	0.456	8.1906e-38
CDH12	6.15736e-42	-0.48468	0.326	0.477	1.09872e-37
TMC7	8.97848e-42	-0.473391	0.058	0.143	1.60212e-37
C20orf100	2.01036e-41	-0.405105	0.045	0.124	3.58728e-37
LARGE	3.04242e-41	-0.446177	0.222	0.365	5.42889e-37
CTNNA2	3.33272e-41	-0.558128	0.079	0.173	5.9469e-37
XKR6	4.03061e-41	-0.426566	0.279	0.432	7.19221e-37
LAMA1	4.73855e-41	-0.426557	0.167	0.294	8.45547e-37
RPL13A	1.45015e-40	0.59294	0.309	0.211	2.58765e-36
IARS	1.93865e-40	0.618893	0.353	0.257	3.45932e-36
FHIT	2.11996e-40	-0.527146	0.123	0.233	3.78286e-36
CHN1	4.58679e-40	-0.445998	0.13	0.244	8.18468e-36
TRPC4AP	7.38991e-40	-0.404118	0.187	0.319	1.31866e-35
OPCML	8.82617e-40	-0.495406	0.103	0.206	1.57494e-35
ANO10	9.80658e-40	-0.395092	0.196	0.332	1.74989e-35
CDON	9.92822e-40	-0.38306	0.522	0.675	1.77159e-35
MAML3	1.15262e-39	-0.344906	0.455	0.622	2.05673e-35
IGF2BP3	1.33392e-39	-0.343308	0.619	0.766	2.38024e-35
DCLK1	8.68806e-39	-0.452648	0.126	0.238	1.5503e-34
PLCB1	1.13057e-38	0.393345	0.682	0.602	2.01738e-34
DOCK3	1.59142e-38	-0.379588	0.397	0.558	2.83972e-34
ARRDC3	1.60895e-38	-0.431569	0.134	0.249	2.871e-34
YARS	1.71846e-38	0.59871	0.217	0.124	3.06642e-34
TM9SF4	2.2608e-38	-0.414002	0.117	0.226	4.03416e-34
PAX6	1.57255e-37	-0.377076	0.144	0.262	2.80605e-33
LRIG1	2.54642e-37	-0.390831	0.386	0.542	4.54383e-33
ACSL3	2.571e-37	-0.394352	0.159	0.28	4.58769e-33
RNF150	2.86248e-37	-0.444336	0.145	0.258	5.10781e-33
PSAT1	3.6813e-37	0.623217	0.219	0.131	6.56891e-33
STAG1	7.89821e-37	-0.377614	0.449	0.608	1.40936e-32
PIGU	9.49252e-37	-0.408058	0.151	0.268	1.69385e-32
GGACT	9.7714e-37	-0.424388	0.188	0.311	1.74361e-32
REV3L	1.26476e-36	-0.346239	0.527	0.684	2.25684e-32
SLC16A9	1.45815e-36	-0.412497	0.084	0.176	2.60193e-32
RBM39	1.46025e-36	-0.34686	0.34	0.503	2.60568e-32
KTN1	2.08294e-36	-0.356111	0.201	0.334	3.7168e-32
SLC44A2	2.4797e-36	-0.39347	0.068	0.152	4.42477e-32
COX4I1	2.65382e-36	0.454101	0.534	0.471	4.73548e-32
RPS15	2.66984e-36	-0.363736	0.572	0.726	4.76406e-32
MCF2L2	4.01865e-36	-0.404098	0.094	0.19	7.17087e-32
KCNB2	5.85687e-36	-0.454849	0.107	0.206	1.0451e-31
RALGAPA2	6.72564e-36	0.525085	0.374	0.283	1.20012e-31
ZMYND8	1.44619e-35	-0.391146	0.158	0.275	2.58057e-31
CAMTA1	1.74856e-35	-0.325058	0.46	0.631	3.12014e-31
FRMD4A	2.00477e-35	-0.352503	0.231	0.368	3.57731e-31
ADNP	2.86235e-35	-0.340207	0.427	0.591	5.10758e-31
SDK2	6.34341e-35	-0.378654	0.234	0.369	1.13192e-30
EIF4EBP1	8.09689e-35	0.617257	0.21	0.125	1.44481e-30
BCAS4	1.18035e-34	-0.381233	0.068	0.149	2.10622e-30
PKIG	4.36627e-34	-0.38827	0.077	0.163	7.79117e-30
UTRN	4.59084e-34	-0.326757	0.432	0.592	8.19189e-30
HN1	6.33748e-34	0.387845	0.613	0.572	1.13086e-29
EPHA6	9.38452e-34	-0.491306	0.284	0.413	1.67457e-29
EEF2	1.05955e-33	0.457622	0.534	0.486	1.89067e-29
DPP10	1.07679e-33	-0.430171	0.12	0.219	1.92142e-29
L3MBTL4	2.13159e-33	-0.400509	0.068	0.149	3.8036e-29
LRP4	3.22978e-33	-0.359757	0.152	0.264	5.76321e-29
TNRC6B	3.5225e-33	-0.329853	0.421	0.581	6.28555e-29
RPL8	4.74545e-33	0.338507	0.695	0.651	8.46778e-29
ITGB8	1.39888e-32	-0.349257	0.267	0.405	2.49617e-28
SLC16A14	1.43795e-32	-0.369381	0.071	0.152	2.56589e-28
MRPS26	1.44108e-32	0.575088	0.166	0.09	2.57146e-28
EIF1B	2.31359e-32	0.535791	0.352	0.272	4.12837e-28
LAMA3	3.00119e-32	-0.389	0.125	0.225	5.35533e-28
CD24	3.25562e-32	-0.350848	0.105	0.2	5.80933e-28
SUGCT	3.63644e-32	-0.382947	0.15	0.257	6.48886e-28
PHF20	5.74097e-32	-0.342379	0.259	0.395	1.02442e-27
LAPTM4B	7.19716e-32	-0.357411	0.202	0.324	1.28426e-27
ANKRD11	8.21801e-32	0.466174	0.494	0.439	1.46642e-27
PRPF6	9.34509e-32	-0.351972	0.099	0.192	1.66754e-27
NRG1	1.70887e-31	-0.850088	0.08	0.158	3.0493e-27
ZNF730	2.22718e-31	-0.335707	0.134	0.237	3.97419e-27
ATRNL1	2.87536e-31	-0.358343	0.216	0.338	5.1308e-27
ANKRD44	3.28755e-31	0.410527	0.553	0.494	5.86631e-27
SLC43A2	3.57018e-31	-0.336854	0.044	0.109	6.37062e-27
DIDO1	4.48498e-31	-0.354942	0.167	0.279	8.003e-27
HINT1	5.18097e-31	0.358963	0.639	0.605	9.24491e-27
AMBRA1	5.59227e-31	0.202712	0.944	0.932	9.97884e-27
PKIA	1.15728e-30	-0.350355	0.133	0.234	2.06505e-26
DHX35	1.42822e-30	-0.328504	0.059	0.132	2.54851e-26
DLGAP4	2.04146e-30	-0.36537	0.168	0.277	3.64278e-26
PDE3B	2.3671e-30	-0.376202	0.109	0.2	4.22386e-26
ZDHHC20	4.47889e-30	-0.327284	0.172	0.284	7.99214e-26
TBC1D5	6.60073e-30	-0.293651	0.512	0.666	1.17783e-25
CIRBP	6.60636e-30	0.454891	0.424	0.357	1.17884e-25
DDB2	6.97315e-30	-0.351815	0.131	0.231	1.24429e-25
PIEZO2	7.61746e-30	-0.30543	0.092	0.179	1.35926e-25
MTHFD2	8.9018e-30	0.49661	0.111	0.049	1.58844e-25
KIAA1211	1.13346e-29	-0.328737	0.288	0.424	2.02254e-25
ATP9A	1.95059e-29	-0.359167	0.184	0.296	3.48063e-25
SLC7A1	2.29101e-29	0.528799	0.145	0.076	4.08809e-25
CBFA2T2	2.39019e-29	-0.345057	0.275	0.407	4.26505e-25
GARS	2.40364e-29	0.525156	0.144	0.075	4.28906e-25
FKBP5	2.59323e-29	-0.341684	0.04	0.101	4.62736e-25
RPLP1	3.13245e-29	-0.325605	0.247	0.378	5.58954e-25
SFRP1	3.26059e-29	-0.30147	0.596	0.74	5.81819e-25
CYBA	3.69287e-29	-0.322196	0.054	0.123	6.58956e-25
PRKD1	5.8974e-29	-0.289761	0.549	0.691	1.05233e-24
CADPS	6.51244e-29	-0.480978	0.15	0.247	1.16208e-24
GRM3	8.04057e-29	-0.390112	0.067	0.139	1.43476e-24
THSD4	8.77252e-29	-0.364988	0.487	0.613	1.56537e-24
CPNE1	1.19476e-28	-0.31147	0.065	0.138	2.13193e-24
FGFR2	1.28659e-28	-0.314425	0.381	0.526	2.29579e-24
SREBF2	1.43675e-28	-0.310698	0.559	0.695	2.56374e-24
THSD7A	1.76581e-28	-0.341107	0.094	0.178	3.15091e-24
ACTG1	2.0069e-28	0.238801	0.85	0.854	3.5811e-24
STAT3	2.31042e-28	-0.340496	0.087	0.167	4.12271e-24
ADCY2	2.86716e-28	-0.33865	0.241	0.364	5.11616e-24
ZFP64	4.39466e-28	-0.345235	0.084	0.162	7.84184e-24
KIAA1549L	4.78855e-28	-0.326201	0.074	0.148	8.54469e-24
ERH	5.18019e-28	0.442194	0.446	0.39	9.24353e-24
DST	5.52398e-28	-0.324639	0.241	0.364	9.857e-24
HES1	6.78082e-28	-0.406534	0.27	0.388	1.20997e-23
RASGRP1	7.37335e-28	-0.332681	0.243	0.368	1.3157e-23
RPL19	1.01834e-27	0.338517	0.65	0.63	1.81713e-23
STARD9	1.22822e-27	-0.342535	0.155	0.255	2.19164e-23
TMEM131	1.59282e-27	-0.303367	0.46	0.609	2.84223e-23
PSMA1	3.5812e-27	-0.34419	0.071	0.143	6.39029e-23
TNRC18	4.71663e-27	-0.287805	0.351	0.494	8.41635e-23
ASAP1	5.37905e-27	-0.298875	0.319	0.457	9.59837e-23
MEIS3	6.55145e-27	-0.302364	0.065	0.136	1.16904e-22
NAV1	1.02718e-26	-0.300717	0.211	0.329	1.83291e-22
RPL35	1.4448e-26	-0.305217	0.433	0.579	2.5781e-22
TPST1	1.52187e-26	-0.316025	0.268	0.392	2.71562e-22
H2AFY2	1.57068e-26	-0.285329	0.132	0.228	2.80273e-22
PARD3	1.61127e-26	-0.258428	0.657	0.789	2.87514e-22
ALDH7A1	1.84922e-26	-0.320938	0.16	0.259	3.29975e-22
RSL24D1	2.04447e-26	0.497703	0.271	0.196	3.64815e-22
ATF4	2.56341e-26	0.519056	0.173	0.104	4.57415e-22
RABGAP1L	2.92764e-26	-0.290966	0.413	0.555	5.22409e-22
SPIDR	2.92973e-26	-0.299477	0.408	0.543	5.22781e-22
GGT7	3.51306e-26	-0.28808	0.12	0.21	6.2687e-22
RPL4	3.84408e-26	0.362524	0.541	0.505	6.85937e-22
SLC25A3	4.14005e-26	0.428113	0.445	0.39	7.38751e-22
USP3	8.44605e-26	-0.313136	0.235	0.355	1.50711e-21
MGEA5	9.8243e-26	-0.281617	0.255	0.38	1.75305e-21
RSRC1	2.09587e-25	-0.320929	0.149	0.244	3.73987e-21
STRA6	2.50385e-25	-0.287248	0.051	0.112	4.46787e-21
NCAN	3.14334e-25	-0.294796	0.058	0.122	5.60898e-21
TMEM178B	3.17474e-25	-0.288052	0.352	0.486	5.66501e-21
TUBA1B	4.23721e-25	0.283883	0.711	0.7	7.56087e-21
SNRPB	4.31322e-25	0.5215	0.234	0.165	7.69652e-21
PCCA	4.77328e-25	-0.29063	0.371	0.511	8.51744e-21
SASH1	5.17187e-25	-0.345857	0.097	0.174	9.22868e-21
ADGRB3	5.79966e-25	0.193148	0.971	0.967	1.03489e-20
YEATS2	6.09184e-25	-0.263982	0.317	0.454	1.08703e-20
DOK5	9.52123e-25	-0.30805	0.467	0.595	1.69897e-20
SPATA6	1.18267e-24	-0.302591	0.088	0.162	2.11036e-20
P4HA3	1.30338e-24	-0.295917	0.075	0.144	2.32576e-20
TNRC6A	1.40786e-24	-0.254503	0.61	0.74	2.51218e-20
ITCH	1.53954e-24	-0.308746	0.36	0.492	2.74715e-20
SORL1	1.72043e-24	-0.283952	0.044	0.101	3.06993e-20
COL4A2	1.81466e-24	-0.301188	0.149	0.241	3.23809e-20
DDIT3	1.91149e-24	0.499786	0.131	0.071	3.41086e-20
RERE	2.0526e-24	-0.245358	0.689	0.809	3.66266e-20
ARHGAP32	2.50332e-24	-0.289966	0.286	0.412	4.46692e-20
TLK2	2.68322e-24	-0.296888	0.216	0.327	4.78793e-20
CALM1	3.00086e-24	0.431864	0.347	0.281	5.35473e-20
ENO1	3.00777e-24	-0.294579	0.251	0.371	5.36707e-20
SUPT3H	3.08051e-24	-0.283236	0.375	0.51	5.49687e-20
FZD3	4.22632e-24	-0.268833	0.163	0.261	7.54144e-20
POTEF	4.65624e-24	-0.279647	0.297	0.421	8.30859e-20
STMN2	4.84639e-24	0.437385	0.427	0.372	8.6479e-20
TANC2	5.10867e-24	-0.27564	0.216	0.328	9.11591e-20
ADGRL2	5.77365e-24	-0.312387	0.126	0.211	1.03025e-19
SH3RF1	6.32019e-24	0.371851	0.488	0.428	1.12777e-19
EXOC4	6.97944e-24	-0.248521	0.509	0.659	1.24541e-19
METTL16	7.95722e-24	-0.3066	0.173	0.271	1.41989e-19
AGAP1	8.65724e-24	-0.26574	0.484	0.622	1.5448e-19
RRAS2	9.03522e-24	-0.295154	0.1	0.177	1.61224e-19
TCF25	1.04046e-23	-0.303587	0.269	0.392	1.85659e-19
PDE10A	1.13116e-23	-0.274379	0.322	0.452	2.01844e-19
SPOCK1	1.27166e-23	-0.304156	0.134	0.221	2.26915e-19
TOGARAM1	1.85877e-23	-0.272679	0.128	0.215	3.31678e-19
SRP14	2.10574e-23	0.331046	0.55	0.509	3.75748e-19
NOX4	2.10875e-23	-0.318811	0.057	0.117	3.76286e-19
FMN2	2.13512e-23	-0.299766	0.198	0.3	3.80991e-19
ATP11B	2.23904e-23	-0.279146	0.128	0.214	3.99535e-19
CSMD2	2.45958e-23	0.472903	0.197	0.128	4.38888e-19
ATF7IP	3.03531e-23	-0.281447	0.401	0.539	5.41621e-19
UBC	4.63978e-23	0.336152	0.599	0.574	8.27922e-19
WWP2	5.14274e-23	-0.278585	0.084	0.155	9.17671e-19
KDM5B	5.3334e-23	-0.240315	0.26	0.382	9.51691e-19
DTNB	5.54611e-23	-0.269	0.339	0.475	9.89648e-19
AGO4	5.94417e-23	-0.248328	0.166	0.263	1.06068e-18
RPS11	6.29775e-23	0.311683	0.566	0.528	1.12377e-18
SEMA6D	6.49268e-23	-0.331195	0.083	0.152	1.15855e-18
NAV3	8.07905e-23	-0.22647	0.722	0.826	1.44163e-18
TSHZ2	8.41353e-23	-0.352334	0.239	0.341	1.50131e-18
CLIC4	9.62237e-23	0.530621	0.189	0.125	1.71702e-18
FBXL20	1.11276e-22	-0.271842	0.312	0.437	1.9856e-18
GTF2IRD1	1.27256e-22	-0.248868	0.212	0.321	2.27076e-18
BCL2L14	1.34247e-22	-0.255193	0.391	0.53	2.3955e-18
SLC9A8	1.53068e-22	-0.273409	0.088	0.159	2.73135e-18
COMT	1.75844e-22	0.473912	0.18	0.116	3.13777e-18
SLC25A33	1.7648e-22	-0.31248	0.046	0.1	3.1491e-18
MED12L	1.77943e-22	-0.287298	0.115	0.195	3.17521e-18
KANK1	1.93739e-22	-0.316782	0.071	0.135	3.45709e-18
CTTNBP2	3.17099e-22	-0.269703	0.081	0.149	5.65831e-18
HERPUD1	3.77874e-22	0.441142	0.119	0.064	6.74279e-18
PLEKHA7	3.78838e-22	-0.23598	0.805	0.887	6.75999e-18
PPME1	4.25244e-22	-0.287709	0.107	0.183	7.58806e-18
STAT5B	5.71694e-22	-0.290108	0.186	0.285	1.02013e-17
SRSF3	5.76307e-22	0.442924	0.36	0.303	1.02836e-17
SLC25A21	6.48396e-22	-0.327637	0.084	0.151	1.157e-17
GOLGA8A	7.43579e-22	-0.280544	0.111	0.187	1.32684e-17
PTPRD	8.8967e-22	-0.354537	0.147	0.233	1.58753e-17
ST6GALNAC5	1.14106e-21	-0.265914	0.248	0.357	2.0361e-17
CERS6	1.20726e-21	-0.254607	0.48	0.615	2.15423e-17
RNF144A	1.43086e-21	-0.273822	0.088	0.157	2.55323e-17
HHAT	1.45357e-21	-0.262091	0.05	0.105	2.59376e-17
NUP160	1.48879e-21	-0.264965	0.221	0.328	2.6566e-17
SYT14	1.6613e-21	-0.30945	0.064	0.124	2.96442e-17
TSPO	2.15032e-21	0.495334	0.199	0.137	3.83702e-17
RPL7A	2.1754e-21	0.42639	0.419	0.375	3.88179e-17
ATG13	2.40213e-21	-0.244194	0.058	0.116	4.28637e-17
SMG6	2.49535e-21	-0.255208	0.262	0.378	4.45271e-17
MAMDC2	2.51644e-21	0.233075	0.781	0.783	4.49033e-17
PPP1R9A	2.86166e-21	-0.298325	0.282	0.393	5.10635e-17
MANBA	3.20663e-21	-0.264234	0.096	0.167	5.72191e-17
RPS25	3.51685e-21	-0.258858	0.249	0.362	6.27547e-17
HMGN3	4.50363e-21	0.308734	0.624	0.611	8.03628e-17
LIMS1	4.53342e-21	-0.272985	0.145	0.23	8.08943e-17
DCTN3	5.58821e-21	0.470128	0.245	0.181	9.9716e-17
MYO10	5.62761e-21	-0.258691	0.221	0.327	1.00419e-16
NRG3	5.98585e-21	-0.263712	0.471	0.589	1.06812e-16
MYO19	6.92839e-21	-0.250757	0.106	0.18	1.2363e-16
RNPC3	8.18676e-21	-0.269237	0.105	0.179	1.46085e-16
RBBP4	9.52377e-21	-0.231506	0.245	0.36	1.69942e-16
EFR3B	1.00536e-20	-0.282335	0.155	0.24	1.79396e-16
SCAPER	1.15131e-20	-0.263782	0.248	0.356	2.0544e-16
EHMT1	1.23126e-20	-0.247213	0.36	0.492	2.19706e-16
COL24A1	1.4289e-20	-0.276229	0.081	0.145	2.54972e-16
MSH2	1.44259e-20	-0.240039	0.207	0.309	2.57415e-16
DYNC2H1	1.6148e-20	-0.274915	0.165	0.253	2.88145e-16
LRRC16A	2.01139e-20	0.36471	0.513	0.471	3.58912e-16
PCNA	2.10152e-20	0.42668	0.126	0.072	3.74995e-16
ELOB	2.13658e-20	-0.255593	0.084	0.15	3.81252e-16
UBE2S	2.1834e-20	0.444748	0.276	0.216	3.89606e-16
XRCC5	2.31349e-20	-0.244002	0.336	0.466	4.12819e-16
PPM1E	3.00512e-20	-0.271	0.322	0.434	5.36234e-16
ST6GAL2	3.44527e-20	-0.244158	0.088	0.155	6.14774e-16
RPS8	3.6593e-20	-0.275062	0.55	0.681	6.52965e-16
ZCCHC11	3.73558e-20	-0.250782	0.499	0.625	6.66577e-16
ZNF431	4.36368e-20	-0.254145	0.142	0.225	7.78656e-16
INSR	4.66244e-20	-0.248006	0.14	0.223	8.31965e-16
PBX3	4.71721e-20	-0.264752	0.309	0.425	8.41738e-16
ZNF788	4.85912e-20	-0.243737	0.048	0.1	8.67061e-16
HNRNPA1	5.42852e-20	0.269898	0.615	0.602	9.68665e-16
RHOF	5.49815e-20	-0.236174	0.12	0.197	9.81089e-16
KCNQ2	6.47777e-20	-0.225419	0.05	0.103	1.15589e-15
HTT	7.24462e-20	-0.253191	0.207	0.307	1.29273e-15
NRXN1	8.80425e-20	-0.324302	0.175	0.263	1.57103e-15
EEF1B2	9.1444e-20	0.446748	0.335	0.283	1.63173e-15
MCC	9.56142e-20	-0.260739	0.111	0.184	1.70614e-15
LANCL2	9.66317e-20	-0.247881	0.062	0.119	1.7243e-15
FANCA	9.67878e-20	-0.265813	0.124	0.201	1.72708e-15
RPS6	1.00708e-19	0.305139	0.572	0.548	1.79703e-15
ARHGAP44	1.42424e-19	-0.267183	0.071	0.13	2.54142e-15
TBC1D1	1.47305e-19	-0.2682	0.296	0.409	2.6285e-15
SERF2	1.52558e-19	-0.260514	0.365	0.492	2.72225e-15
RPN2	1.56833e-19	-0.265911	0.123	0.199	2.79853e-15
PREPL	1.59605e-19	-0.252542	0.178	0.271	2.84799e-15
EPB41	1.82384e-19	-0.251198	0.219	0.319	3.25446e-15
AHCYL2	1.82655e-19	-0.274959	0.302	0.417	3.2593e-15
PTPRK	2.1041e-19	-0.231378	0.364	0.49	3.75455e-15
ZNF519	2.30612e-19	-0.259444	0.1	0.169	4.11505e-15
CNTFR	2.35367e-19	-0.236079	0.146	0.228	4.19989e-15
RNASEH2B	2.54778e-19	-0.249411	0.107	0.178	4.54626e-15
BRD9	2.58511e-19	-0.229057	0.098	0.167	4.61287e-15
LEF1	2.64082e-19	-0.255768	0.288	0.399	4.71228e-15
PDGFD	2.81241e-19	-0.262557	0.135	0.213	5.01847e-15
CEP250	3.03546e-19	-0.232193	0.053	0.104	5.41647e-15
RNMT	3.29989e-19	-0.252082	0.217	0.317	5.88833e-15
FSTL1	3.81151e-19	-0.245244	0.12	0.195	6.80126e-15
CUX2	3.86432e-19	-0.237816	0.205	0.299	6.8955e-15
C20orf194	5.13211e-19	0.423691	0.302	0.243	9.15774e-15
SLC8A1	5.14361e-19	-0.313183	0.144	0.22	9.17825e-15
MCCC2	5.30444e-19	-0.240865	0.062	0.117	9.46524e-15
PLPP3	5.31132e-19	0.450337	0.298	0.243	9.47751e-15
PPFIBP1	5.33653e-19	-0.25681	0.117	0.19	9.5225e-15
NEO1	5.60218e-19	-0.256868	0.211	0.307	9.99653e-15
CREB5	5.81592e-19	-0.205846	0.829	0.896	1.03779e-14
IGF2R	6.55168e-19	-0.240255	0.104	0.172	1.16908e-14
ZNRF3	7.79892e-19	-0.236665	0.229	0.329	1.39164e-14
PTPRM	7.93985e-19	-0.264394	0.348	0.463	1.41679e-14
PTPRJ	8.35382e-19	-0.222115	0.205	0.299	1.49066e-14
MAPK8	8.4162e-19	-0.250142	0.326	0.443	1.50179e-14
MRFAP1	8.43683e-19	0.421387	0.274	0.218	1.50547e-14
SLC6A16	9.82392e-19	-0.221945	0.07	0.128	1.75298e-14
FAXDC2	1.06685e-18	-0.263776	0.061	0.116	1.9037e-14
ZNF708	1.09527e-18	-0.254331	0.105	0.173	1.9544e-14
PTPRA	1.11835e-18	0.314561	0.463	0.417	1.99559e-14
DDAH1	1.36791e-18	-0.27071	0.097	0.162	2.44089e-14
TAF2	1.50415e-18	-0.218016	0.135	0.214	2.68401e-14
LDLRAD4	1.65124e-18	-0.258831	0.195	0.284	2.94647e-14
MAN2A1	1.72556e-18	-0.260536	0.112	0.182	3.07909e-14
AFF4	2.08802e-18	-0.23093	0.281	0.391	3.72585e-14
CDH23	2.47869e-18	-0.236583	0.279	0.389	4.42297e-14
FUT8	2.59367e-18	0.346884	0.545	0.518	4.62815e-14
RAD54L2	2.59441e-18	-0.222413	0.115	0.186	4.62946e-14
HFM1	2.77082e-18	-0.26767	0.177	0.263	4.94425e-14
HIF3A	3.39989e-18	-0.232497	0.184	0.274	6.06677e-14
ARSG	3.61744e-18	-0.253773	0.094	0.158	6.45497e-14
TMEM117	3.73089e-18	-0.241612	0.194	0.284	6.6574e-14
CELF5	3.80727e-18	-0.240502	0.099	0.165	6.7937e-14
POLR2L	3.92017e-18	-0.24571	0.104	0.171	6.99515e-14
KCNN1	4.09968e-18	-0.239397	0.057	0.108	7.31547e-14
KCTD1	4.88064e-18	-0.224003	0.086	0.149	8.70901e-14
PDE4D	5.15084e-18	-0.265949	0.068	0.123	9.19115e-14
PLAGL1	5.2255e-18	-0.231344	0.206	0.3	9.32439e-14
ULK4	5.55117e-18	-0.245439	0.08	0.14	9.9055e-14
MGST3	5.83723e-18	0.412623	0.347	0.301	1.04159e-13
DCC	6.96572e-18	-0.291838	0.095	0.157	1.24296e-13
PEBP1	7.06057e-18	0.347389	0.478	0.453	1.25989e-13
ARL17B	7.06299e-18	-0.20422	0.179	0.268	1.26032e-13
DRAXIN	7.57922e-18	-0.216857	0.059	0.111	1.35244e-13
PXDN	8.58606e-18	-0.224035	0.107	0.176	1.5321e-13
ZNF44	8.63471e-18	-0.240698	0.098	0.162	1.54078e-13
SMARCB1	9.54539e-18	-0.220961	0.112	0.182	1.70328e-13
RAB11FIP2	1.0791e-17	-0.233276	0.25	0.354	1.92555e-13
KALRN	1.14435e-17	-0.212629	0.228	0.328	2.04198e-13
HECW1	1.31965e-17	-0.403525	0.068	0.121	2.35479e-13
MMP16	1.4417e-17	-0.211601	0.194	0.284	2.57258e-13
AFF1	1.47917e-17	-0.227871	0.149	0.227	2.63943e-13
COX7C	1.49923e-17	-0.22026	0.124	0.197	2.67523e-13
BOC	1.55899e-17	-0.223587	0.296	0.41	2.78186e-13
DHCR7	1.62492e-17	-0.229745	0.065	0.118	2.8995e-13
YPEL1	1.64279e-17	-0.232183	0.09	0.152	2.93139e-13
KLF12	1.64394e-17	-0.223621	0.268	0.372	2.93345e-13
SNX25	1.78677e-17	-0.279829	0.121	0.19	3.18832e-13
PPA1	1.99457e-17	0.371158	0.395	0.35	3.55911e-13
ACER3	2.00998e-17	-0.216531	0.138	0.214	3.5866e-13
ZNF718	2.04096e-17	-0.230201	0.17	0.256	3.64189e-13
GABARAPL2	2.19141e-17	0.411233	0.293	0.239	3.91035e-13
PDLIM5	2.21208e-17	-0.223043	0.101	0.165	3.94723e-13
NR2E1	2.25589e-17	-0.21364	0.067	0.121	4.02542e-13
NKAIN3	2.71138e-17	-0.283728	0.694	0.784	4.83818e-13
RNF38	2.71627e-17	-0.234298	0.236	0.333	4.84691e-13
NCOA3	2.73753e-17	-0.248945	0.182	0.266	4.88485e-13
SOX2	2.76611e-17	-0.214577	0.299	0.413	4.93584e-13
SCN8A	3.11547e-17	-0.203304	0.066	0.119	5.55925e-13
TBC1D32	3.41987e-17	-0.242433	0.164	0.245	6.10241e-13
KDM2B	3.78073e-17	-0.221628	0.138	0.213	6.74633e-13
BAZ2B	3.92423e-17	-0.201752	0.585	0.71	7.00239e-13
ATP6V1H	4.55664e-17	-0.242902	0.094	0.156	8.13087e-13
CDHR3	5.04187e-17	-0.214029	0.133	0.206	8.99672e-13
ZDHHC13	5.61308e-17	-0.237116	0.107	0.173	1.0016e-12
BMPR1A	6.09418e-17	-0.207046	0.328	0.444	1.08745e-12
PHF21B	6.32153e-17	-0.238888	0.279	0.381	1.12801e-12
CDKAL1	6.94429e-17	-0.212152	0.493	0.623	1.23914e-12
ZNF334	7.24753e-17	-0.195901	0.066	0.12	1.29325e-12
IDI1	7.92968e-17	0.383256	0.347	0.3	1.41497e-12
RNF175	8.18165e-17	-0.207983	0.112	0.179	1.45993e-12
TUBB4B	8.30849e-17	0.408082	0.305	0.256	1.48257e-12
RALGPS2	8.46401e-17	-0.227484	0.14	0.215	1.51032e-12
ACSS2	8.46566e-17	-0.223945	0.063	0.114	1.51061e-12
FBXL14	1.0418e-16	-0.224508	0.134	0.208	1.85898e-12
AP3B1	1.1489e-16	-0.240344	0.217	0.309	2.0501e-12
IFT52	1.20363e-16	-0.211873	0.079	0.135	2.14776e-12
ATP9B	1.30711e-16	-0.200218	0.281	0.386	2.33241e-12
ZNF107	1.38455e-16	-0.230431	0.061	0.111	2.4706e-12
KIAA1549	1.56352e-16	-0.210452	0.144	0.221	2.78994e-12
PITPNC1	1.69805e-16	-0.253018	0.142	0.215	3.03001e-12
MEIS1	1.8312e-16	-0.259398	0.075	0.129	3.26759e-12
RPS19	1.86186e-16	-0.212652	0.767	0.861	3.32231e-12
INVS	1.95332e-16	-0.22471	0.276	0.378	3.48551e-12
OST4	1.96167e-16	-0.231265	0.109	0.174	3.5004e-12
GID8	2.16518e-16	-0.213833	0.056	0.105	3.86355e-12
ACVR1B	2.22689e-16	-0.183715	0.057	0.106	3.97367e-12
KIAA0355	2.384e-16	-0.236482	0.102	0.164	4.25401e-12
SLC35F1	2.47626e-16	-0.242037	0.45	0.556	4.41863e-12
DCBLD2	2.59698e-16	-0.193337	0.193	0.281	4.63405e-12
ST8SIA2	2.94952e-16	-0.213183	0.079	0.136	5.26312e-12
RPS3A	3.02364e-16	0.37713	0.397	0.365	5.39538e-12
EFCAB13	3.15535e-16	-0.233344	0.13	0.2	5.63041e-12
PPP2R3A	3.52105e-16	-0.243777	0.214	0.302	6.28296e-12
TIAM1	3.61803e-16	-0.213676	0.124	0.192	6.45602e-12
TP53	3.64432e-16	-0.222994	0.093	0.153	6.50292e-12
BRAF	3.78351e-16	-0.187974	0.372	0.49	6.7513e-12
ADAM22	4.6197e-16	-0.206803	0.115	0.181	8.24339e-12
KNTC1	4.73137e-16	-0.218713	0.121	0.188	8.44266e-12
KLHL5	5.02054e-16	-0.207543	0.168	0.249	8.95864e-12
CMTM4	5.04252e-16	-0.230047	0.072	0.124	8.99788e-12
SARM1	5.26621e-16	-0.207606	0.084	0.141	9.39703e-12
ARID1B	5.55798e-16	-0.210533	0.461	0.593	9.91765e-12
ASXL3	5.70301e-16	-0.231552	0.058	0.105	1.01764e-11
DLG1	5.78017e-16	-0.228574	0.495	0.617	1.03141e-11
ZNF738	5.85962e-16	-0.19275	0.082	0.14	1.04559e-11
REEP3	6.50471e-16	-0.24216	0.119	0.184	1.1607e-11
NELFCD	6.74219e-16	-0.194816	0.065	0.116	1.20308e-11
KDM1A	6.85873e-16	-0.215185	0.269	0.37	1.22387e-11
ZNF124	7.05434e-16	-0.208956	0.124	0.191	1.25878e-11
PZP	7.60622e-16	-0.206593	0.075	0.129	1.35725e-11
PRPF3	8.24083e-16	-0.219081	0.073	0.125	1.47049e-11
PTK2	8.67358e-16	-0.198333	0.581	0.705	1.54771e-11
CNTLN	8.72406e-16	-0.209251	0.448	0.575	1.55672e-11
GPR137C	9.30838e-16	-0.213797	0.122	0.19	1.66099e-11
FAM213A	9.54256e-16	-0.213926	0.189	0.272	1.70277e-11
GPT2	9.90018e-16	0.401633	0.127	0.08	1.76659e-11
EPB41L5	1.16474e-15	-0.209788	0.184	0.267	2.07837e-11
CSE1L	1.17111e-15	-0.219993	0.175	0.257	2.08973e-11
CLIP2	1.25641e-15	-0.221695	0.077	0.131	2.24193e-11
CADM1	1.35734e-15	0.244077	0.651	0.651	2.42204e-11
GDAP1	1.50048e-15	-0.1854	0.09	0.149	2.67745e-11
MNAT1	1.51723e-15	-0.213564	0.34	0.452	2.70735e-11
HECTD2	1.56761e-15	-0.179815	0.079	0.133	2.79725e-11
RHOBTB1	1.56926e-15	-0.193345	0.057	0.104	2.80019e-11
HIP1	1.62922e-15	-0.233482	0.219	0.307	2.90719e-11
RAN	1.63482e-15	0.321233	0.441	0.408	2.91718e-11
NBAS	1.67706e-15	-0.216906	0.311	0.419	2.99255e-11
KIF13A	1.72858e-15	-0.220863	0.225	0.316	3.08447e-11
OSBP2	1.82419e-15	-0.212419	0.116	0.181	3.25508e-11
TTC28	1.83904e-15	-0.158619	0.802	0.89	3.28157e-11
ACVR1	1.94845e-15	-0.19731	0.066	0.116	3.47682e-11
COL18A1	2.12064e-15	-0.197818	0.06	0.108	3.78407e-11
PATJ	2.13598e-15	-0.195307	0.157	0.233	3.81144e-11
MYO1D	2.13721e-15	-0.210206	0.083	0.138	3.81364e-11
COPA	2.25035e-15	-0.189487	0.133	0.203	4.01552e-11
CHST11	2.33431e-15	-0.200656	0.157	0.231	4.16535e-11
BLCAP	2.35798e-15	-0.190438	0.11	0.174	4.20758e-11
GAREM1	2.54349e-15	-0.2156	0.183	0.263	4.53861e-11
PDE7A	2.71631e-15	-0.205975	0.26	0.359	4.84699e-11
ZNF789	2.97424e-15	-0.192973	0.111	0.175	5.30724e-11
DYM	3.45696e-15	-0.222346	0.255	0.349	6.16859e-11
SEC61G	3.47213e-15	-0.212401	0.059	0.106	6.19567e-11
BNIP3	3.71965e-15	-0.19064	0.113	0.177	6.63734e-11
ASXL1	3.82164e-15	-0.209017	0.224	0.314	6.81934e-11
PARK7	3.87688e-15	0.364238	0.384	0.35	6.9179e-11
DDIT4	3.92077e-15	0.412798	0.263	0.214	6.99623e-11
N4BP2	4.12739e-15	-0.205164	0.216	0.305	7.36492e-11
CD2AP	4.60698e-15	-0.201344	0.133	0.201	8.2207e-11
RPL35A	4.75879e-15	-0.201194	0.391	0.516	8.49159e-11
PRPF4B	5.24816e-15	-0.223092	0.22	0.309	9.36481e-11
LRIG2	5.51548e-15	-0.216437	0.136	0.206	9.84182e-11
TMEM161B	5.69797e-15	-0.197693	0.128	0.196	1.01675e-10
ATG14	6.45648e-15	-0.212799	0.079	0.132	1.15209e-10
GNB5	6.7081e-15	-0.210709	0.081	0.134	1.19699e-10
TMSB10	6.7154e-15	-0.20217	0.76	0.85	1.1983e-10
CTDSPL2	6.71654e-15	-0.206531	0.227	0.317	1.1985e-10
SUPT16H	6.86642e-15	-0.180866	0.126	0.194	1.22524e-10
PDE8A	7.12515e-15	-0.222209	0.194	0.275	1.27141e-10
MSH3	7.38467e-15	-0.217121	0.109	0.17	1.31772e-10
SHANK2	7.40143e-15	-0.189706	0.287	0.39	1.32071e-10
NUP214	7.52898e-15	-0.190716	0.155	0.229	1.34347e-10
TRAPPC4	7.81742e-15	0.394006	0.148	0.1	1.39494e-10
DYNC1I2	7.88659e-15	-0.195376	0.174	0.254	1.40728e-10
GTDC1	8.3398e-15	-0.214041	0.129	0.195	1.48815e-10
KATNBL1	8.57397e-15	-0.164247	0.219	0.31	1.52994e-10
PPDPF	8.88362e-15	-0.197599	0.16	0.235	1.58519e-10
SORBS1	1.03958e-14	-0.175471	0.137	0.206	1.85503e-10
CTNND2	1.05265e-14	-0.206142	0.384	0.496	1.87834e-10
DENND2A	1.15165e-14	-0.201164	0.171	0.248	2.05501e-10
SPPL3	1.16229e-14	-0.186014	0.319	0.426	2.074e-10
ZNF462	1.16428e-14	0.294319	0.49	0.466	2.07754e-10
TBC1D19	1.42897e-14	-0.177258	0.279	0.381	2.54985e-10
STK3	1.4399e-14	-0.188705	0.349	0.46	2.56937e-10
UNC13B	1.46393e-14	-0.182717	0.156	0.229	2.61223e-10
DERA	1.53312e-14	-0.199332	0.075	0.127	2.73569e-10
VAPB	1.58242e-14	-0.207255	0.106	0.166	2.82368e-10
RPRD1B	1.6038e-14	-0.197607	0.081	0.134	2.86181e-10
ZNF213	1.76762e-14	-0.184455	0.175	0.255	3.15415e-10
TBC1D9	2.03587e-14	-0.208386	0.079	0.13	3.63281e-10
ST5	2.05869e-14	-0.189644	0.137	0.204	3.67353e-10
NCKAP5	2.10038e-14	-0.177287	0.806	0.872	3.74792e-10
CAMK1D	2.14104e-14	-0.209115	0.35	0.46	3.82046e-10
SCGB2B2	2.16181e-14	-0.225712	0.056	0.101	3.85754e-10
ZNF43	2.16634e-14	-0.168924	0.203	0.289	3.86563e-10
CHAF1A	2.17581e-14	-0.180049	0.072	0.123	3.88251e-10
SGIP1	2.28413e-14	-0.208535	0.236	0.325	4.07581e-10
PAM	2.35774e-14	-0.193972	0.412	0.528	4.20715e-10
HIBADH	2.39201e-14	-0.19381	0.086	0.14	4.26831e-10
SHOC2	2.49263e-14	-0.19922	0.137	0.204	4.44785e-10
TASP1	2.50405e-14	0.411024	0.18	0.132	4.46823e-10
IFT81	2.53172e-14	-0.209416	0.154	0.225	4.51761e-10
OTUD7A	2.58021e-14	-0.239352	0.06	0.106	4.60412e-10
FNDC3B	2.62178e-14	-0.20188	0.184	0.263	4.6783e-10
DIXDC1	2.65613e-14	-0.217856	0.134	0.199	4.73961e-10
LRRC8B	2.67589e-14	-0.182409	0.087	0.142	4.77486e-10
MVB12B	2.81081e-14	-0.201834	0.081	0.133	5.01561e-10
MAP2K4	2.99968e-14	-0.167664	0.178	0.257	5.35264e-10
RFC3	3.0398e-14	-0.217378	0.2	0.279	5.42422e-10
WDFY3	3.08717e-14	-0.194274	0.391	0.502	5.50875e-10
PARP4	3.14892e-14	-0.191949	0.095	0.151	5.61894e-10
SIMC1	3.19912e-14	-0.170768	0.216	0.304	5.70851e-10
ST7	3.28008e-14	-0.202233	0.189	0.268	5.85297e-10
H3F3A	3.44805e-14	0.18095	0.76	0.773	6.15271e-10
ADARB2	3.54475e-14	-0.314598	0.06	0.105	6.32525e-10
CLIP4	3.69053e-14	-0.195576	0.079	0.13	6.58539e-10
SETDB1	4.20715e-14	-0.170877	0.125	0.191	7.50724e-10
RPL5	4.72279e-14	0.284803	0.491	0.475	8.42735e-10
MGAT5	4.74472e-14	-0.196432	0.13	0.196	8.46648e-10
P2RY14	4.99508e-14	-0.223771	0.073	0.122	8.91322e-10
SKP1	4.99611e-14	0.321253	0.449	0.426	8.91505e-10
PHGDH	5.31044e-14	0.40325	0.213	0.166	9.47595e-10
GPHN	5.38922e-14	-0.171226	0.647	0.759	9.61653e-10
KIAA1456	5.48861e-14	-0.219578	0.096	0.151	9.79387e-10
TADA2A	5.59955e-14	-0.192139	0.081	0.133	9.99183e-10
PDZD2	5.62471e-14	-0.208715	0.087	0.139	1.00367e-09
MLLT3	5.73828e-14	0.390132	0.38	0.344	1.02394e-09
WDR60	5.75724e-14	-0.165977	0.161	0.236	1.02732e-09
ERC1	5.99959e-14	-0.191786	0.461	0.574	1.07057e-09
XRN1	6.09072e-14	-0.177184	0.228	0.315	1.08683e-09
BRK1	6.30214e-14	0.388044	0.295	0.253	1.12455e-09
TUBB	6.41916e-14	0.26829	0.567	0.565	1.14544e-09
SESTD1	7.10055e-14	-0.18915	0.19	0.268	1.26702e-09
PHYHIPL	7.33414e-14	-0.184387	0.066	0.113	1.3087e-09
ZFPM2	7.65876e-14	0.24787	0.628	0.622	1.36663e-09
VIM	8.0009e-14	0.245735	0.616	0.625	1.42768e-09
ARNT2	8.1232e-14	-0.176579	0.099	0.156	1.4495e-09
TM7SF2	8.6564e-14	-0.163953	0.068	0.116	1.54465e-09
TRPC6	9.06689e-14	-0.197756	0.081	0.132	1.6179e-09
DENND4C	9.68834e-14	-0.188503	0.263	0.356	1.72879e-09
GAS1	9.98526e-14	-0.180373	0.083	0.135	1.78177e-09
ZNRF1	1.09326e-13	-0.166296	0.131	0.195	1.95081e-09
SOX5	1.19851e-13	-0.129224	0.934	0.965	2.13862e-09
GALNT1	1.21619e-13	-0.188866	0.142	0.21	2.17017e-09
ZNF704	1.35996e-13	-0.161031	0.266	0.359	2.42672e-09
MTA3	1.50495e-13	-0.191555	0.174	0.247	2.68543e-09
CCDC144NL	1.54126e-13	-0.212936	0.133	0.196	2.75023e-09
PREX1	1.54212e-13	-0.189352	0.078	0.128	2.75176e-09
DUSP16	1.63769e-13	-0.203527	0.104	0.16	2.9223e-09
AARS	2.01623e-13	0.34611	0.149	0.104	3.59777e-09
NDUFAF6	2.05239e-13	-0.196282	0.18	0.254	3.66228e-09
LRRFIP1	2.11001e-13	-0.173129	0.218	0.302	3.7651e-09
TNRC6C	2.28684e-13	-0.186358	0.189	0.265	4.08063e-09
BEND7	2.39679e-13	-0.211649	0.098	0.152	4.27683e-09
TRAPPC11	2.87021e-13	-0.192435	0.125	0.187	5.1216e-09
FOXG1	2.94832e-13	-0.24091	0.497	0.608	5.26099e-09
CKAP5	2.95309e-13	-0.17844	0.159	0.228	5.26949e-09
BRE	3.07734e-13	-0.197255	0.264	0.352	5.49121e-09
SEZ6L2	3.18482e-13	-0.184708	0.06	0.104	5.68299e-09
PTPN1	3.18586e-13	-0.191046	0.08	0.129	5.68486e-09
RAB22A	3.40922e-13	-0.186595	0.076	0.125	6.08342e-09
UNK	3.81163e-13	-0.183203	0.138	0.204	6.80146e-09
NF1	3.94223e-13	-0.180983	0.526	0.643	7.03452e-09
CCDC7	4.23916e-13	-0.198559	0.098	0.151	7.56435e-09
RALGAPB	4.42038e-13	-0.168208	0.118	0.178	7.88773e-09
NACA	4.48816e-13	0.398035	0.231	0.188	8.00868e-09
KLHL23	4.68123e-13	-0.181096	0.293	0.392	8.35319e-09
BSG	4.78802e-13	-0.167308	0.203	0.284	8.54374e-09
NIN	4.85709e-13	-0.205213	0.122	0.181	8.667e-09
RIC1	5.10551e-13	-0.175995	0.181	0.256	9.11028e-09
AMOTL1	5.23837e-13	-0.180852	0.109	0.166	9.34735e-09
EVC	5.26527e-13	-0.192666	0.067	0.111	9.39536e-09
TMEM209	5.38737e-13	-0.169417	0.081	0.131	9.61322e-09
EXOC6B	5.46077e-13	-0.171162	0.488	0.603	9.7442e-09
TAF7	5.52253e-13	0.380434	0.183	0.138	9.85441e-09
STK39	5.53638e-13	-0.203151	0.478	0.585	9.87911e-09
L3MBTL1	5.6393e-13	-0.179789	0.063	0.107	1.00628e-08
FOXJ3	5.68885e-13	-0.172685	0.243	0.33	1.01512e-08
EPN2	5.87062e-13	-0.176822	0.218	0.301	1.04755e-08
HERC2	6.13922e-13	-0.180443	0.291	0.389	1.09548e-08
CLCN6	6.27789e-13	-0.194599	0.076	0.124	1.12023e-08
MAGI1	6.32401e-13	-0.193248	0.641	0.739	1.12846e-08
BTF3	6.34734e-13	0.278014	0.468	0.448	1.13262e-08
HOOK2	6.3572e-13	-0.190865	0.114	0.171	1.13438e-08
DNAJC5	6.35989e-13	-0.166378	0.079	0.128	1.13486e-08
FRMD4B	7.02624e-13	-0.185756	0.185	0.259	1.25376e-08
CDH2	7.27177e-13	0.265966	0.653	0.667	1.29758e-08
ESR2	7.29626e-13	-0.200307	0.572	0.685	1.30194e-08
OMG	7.3082e-13	-0.166151	0.116	0.176	1.30408e-08
PLPP1	7.5633e-13	-0.165406	0.154	0.223	1.34959e-08
N4BP2L2	7.69028e-13	0.270365	0.54	0.541	1.37225e-08
RIMS1	7.77857e-13	-0.191246	0.078	0.126	1.38801e-08
FTL	8.09085e-13	0.18498	0.716	0.714	1.44373e-08
REST	8.23099e-13	-0.162819	0.114	0.173	1.46874e-08
RAB11FIP3	8.64646e-13	-0.186296	0.182	0.256	1.54287e-08
HLCS	8.67036e-13	-0.197851	0.105	0.159	1.54714e-08
ATG7	8.94704e-13	-0.18674	0.257	0.346	1.59651e-08
MAP2	9.73385e-13	0.247545	0.605	0.599	1.73691e-08
CECR2	1.09554e-12	-0.160638	0.356	0.459	1.95488e-08
GSTCD	1.11192e-12	-0.18043	0.112	0.168	1.98411e-08
FOCAD	1.1181e-12	-0.190373	0.333	0.432	1.99514e-08
PPT1	1.12698e-12	-0.17171	0.079	0.127	2.01098e-08
CDK19	1.19278e-12	-0.184122	0.345	0.443	2.12839e-08
FZD8	1.21392e-12	-0.161355	0.07	0.115	2.16612e-08
2023-09-10	1.27618e-12	-0.147528	0.121	0.182	2.27721e-08
PRTFDC1	1.27913e-12	-0.183607	0.122	0.183	2.28249e-08
GMPS	1.29712e-12	-0.165886	0.149	0.216	2.31458e-08
VOPP1	1.3151e-12	-0.150397	0.296	0.393	2.34667e-08
ATXN3	1.3167e-12	-0.170444	0.151	0.217	2.34951e-08
KIAA1217	1.335e-12	-0.185296	0.543	0.648	2.38217e-08
TARSL2	1.42827e-12	-0.168651	0.077	0.125	2.5486e-08
PTPDC1	1.45721e-12	-0.18462	0.081	0.129	2.60024e-08
PPP1R10	1.5243e-12	-0.14439	0.117	0.176	2.71996e-08
LCLAT1	1.56864e-12	-0.154733	0.17	0.243	2.79909e-08
GLMN	1.5789e-12	-0.191476	0.168	0.238	2.8174e-08
NUP210	1.59526e-12	-0.173693	0.075	0.121	2.84659e-08
ADAMTS2	1.66233e-12	-0.173335	0.059	0.1	2.96626e-08
FSD1L	1.67979e-12	-0.150769	0.19	0.267	2.99742e-08
UPF2	1.69209e-12	-0.19079	0.171	0.24	3.01936e-08
TPD52L2	1.70931e-12	-0.17278	0.062	0.105	3.05009e-08
ERBIN	1.71304e-12	-0.166356	0.322	0.423	3.05675e-08
SCARB2	1.74423e-12	-0.168602	0.147	0.212	3.11241e-08
SIPA1L2	1.77721e-12	-0.17711	0.077	0.124	3.17126e-08
ZNF385D	1.92467e-12	0.405669	0.224	0.178	3.43437e-08
JMJD1C	1.94014e-12	-0.167624	0.607	0.713	3.46198e-08
SMPD4	1.95756e-12	-0.164304	0.073	0.119	3.49308e-08
SLC20A2	1.9658e-12	-0.193595	0.183	0.255	3.50777e-08
LTBP4	1.98497e-12	-0.164972	0.128	0.188	3.54199e-08
SLC4A8	1.99674e-12	-0.171331	0.144	0.208	3.56298e-08
EIF4E3	2.02506e-12	-0.169847	0.073	0.12	3.61352e-08
STEAP1B	2.14428e-12	0.325237	0.39	0.364	3.82626e-08
DHX40	2.17511e-12	-0.16463	0.135	0.198	3.88126e-08
SLC4A10	2.20186e-12	-0.177092	0.236	0.319	3.929e-08
TARS	2.21008e-12	0.338714	0.108	0.07	3.94366e-08
STOX1	2.30433e-12	-0.175316	0.128	0.19	4.11185e-08
RP11-15H20.8	2.3508e-12	-0.139389	0.081	0.129	4.19477e-08
ARHGAP5	2.3763e-12	-0.179264	0.268	0.357	4.24027e-08
ELF2	2.45835e-12	-0.168566	0.344	0.444	4.38668e-08
CACNG4	2.47148e-12	-0.170292	0.079	0.127	4.41011e-08
ATP1A1	2.47769e-12	-0.172222	0.091	0.142	4.42119e-08
RICTOR	2.48477e-12	-0.137119	0.187	0.262	4.43382e-08
WASHC1	2.51816e-12	-0.144412	0.15	0.218	4.49341e-08
CUL5	2.57267e-12	-0.157286	0.29	0.39	4.59068e-08
TMEM196	2.58684e-12	-0.191785	0.067	0.111	4.61596e-08
WNT5B	2.69707e-12	-0.172593	0.343	0.444	4.81266e-08
GNAL	2.83114e-12	-0.226075	0.065	0.107	5.05188e-08
SCFD1	2.8671e-12	-0.174489	0.295	0.389	5.11606e-08
L2HGDH	2.86793e-12	-0.139342	0.123	0.183	5.11753e-08
CEMIP	2.99888e-12	-0.166291	0.095	0.147	5.35121e-08
DDX18	3.04791e-12	-0.17572	0.196	0.271	5.43869e-08
IP6K1	3.05079e-12	-0.180921	0.163	0.23	5.44384e-08
CAP2	3.14767e-12	-0.190713	0.175	0.246	5.61669e-08
GRIK5	3.19383e-12	-0.162722	0.109	0.164	5.69907e-08
MZT2B	3.23483e-12	0.306413	0.428	0.406	5.77223e-08
SFI1	3.39729e-12	-0.162033	0.09	0.14	6.06212e-08
VPRBP	3.41181e-12	-0.196222	0.114	0.169	6.08803e-08
SF3B5	3.46741e-12	0.396425	0.217	0.175	6.18725e-08
KIAA1958	3.47427e-12	-0.180383	0.235	0.318	6.19948e-08
FRMD5	3.55604e-12	-0.199654	0.459	0.559	6.34539e-08
RAD52	3.95308e-12	-0.145379	0.14	0.203	7.05387e-08
ATP8B1	4.13701e-12	-0.232916	0.141	0.201	7.38209e-08
DNAJC11	4.2741e-12	-0.172157	0.094	0.146	7.6267e-08
CACNA1A	4.2898e-12	-0.196462	0.093	0.143	7.65471e-08
TOP1	4.37869e-12	-0.163806	0.212	0.288	7.81334e-08
RBFOX2	4.82816e-12	-0.153345	0.483	0.595	8.61538e-08
HIST1H1C	4.90677e-12	-0.144687	0.088	0.139	8.75565e-08
C19orf25	5.06171e-12	-0.171098	0.104	0.158	9.03212e-08
PREX2	5.06522e-12	-0.178514	0.132	0.192	9.03838e-08
CDK5RAP1	5.38182e-12	-0.15952	0.072	0.116	9.60331e-08
LIN52	5.52479e-12	-0.169124	0.164	0.231	9.85844e-08
SEMA5B	5.55549e-12	-0.157877	0.175	0.247	9.91321e-08
GPR156	5.69166e-12	-0.206795	0.092	0.141	1.01562e-07
BMP7	5.93451e-12	-0.161472	0.101	0.153	1.05895e-07
CYCS	5.96422e-12	0.376702	0.239	0.197	1.06426e-07
UBE4B	6.04669e-12	-0.163899	0.259	0.347	1.07897e-07
RPSA	6.05603e-12	0.315538	0.382	0.355	1.08064e-07
USP6NL	6.07669e-12	-0.155474	0.146	0.21	1.08432e-07
FBXL4	6.11568e-12	-0.175031	0.11	0.164	1.09128e-07
GALNT7	6.55306e-12	-0.17009	0.116	0.173	1.16933e-07
OSBPL2	6.60613e-12	-0.158441	0.069	0.113	1.1788e-07
RBM33	6.69424e-12	-0.15594	0.218	0.299	1.19452e-07
PHACTR4	7.02638e-12	-0.139487	0.325	0.43	1.25379e-07
FAM227A	7.12786e-12	-0.155836	0.082	0.13	1.2719e-07
ZNF143	7.19861e-12	-0.169784	0.063	0.104	1.28452e-07
EML5	7.51455e-12	-0.166289	0.071	0.116	1.3409e-07
KLHL28	7.59239e-12	-0.163546	0.185	0.257	1.35479e-07
XPO5	7.85102e-12	0.366626	0.237	0.196	1.40094e-07
ZNF66	7.91098e-12	-0.14716	0.064	0.107	1.41164e-07
GAPDH	8.18952e-12	-0.167548	0.647	0.754	1.46134e-07
SNX9	8.30643e-12	-0.182616	0.167	0.235	1.4822e-07
SPDYE2	8.79248e-12	-0.142831	0.213	0.293	1.56893e-07
PABPN1	9.15033e-12	-0.158867	0.202	0.278	1.63278e-07
DHX36	9.26603e-12	-0.164064	0.211	0.289	1.65343e-07
EVI5	9.52003e-12	-0.155447	0.282	0.37	1.69875e-07
CLCN3	9.68765e-12	-0.178107	0.171	0.237	1.72866e-07
HELLS	9.7782e-12	-0.148399	0.278	0.372	1.74482e-07
SMAD1	9.86536e-12	-0.170464	0.062	0.103	1.76037e-07
PNPLA3	1.03288e-11	-0.143333	0.098	0.149	1.84306e-07
EFCAB2	1.0528e-11	-0.17449	0.124	0.181	1.87862e-07
DYNLL1	1.06499e-11	0.266984	0.481	0.466	1.90037e-07
SMURF2	1.077e-11	-0.133336	0.197	0.273	1.9218e-07
CORO2B	1.08986e-11	-0.141202	0.092	0.141	1.94475e-07
HSP90AB1	1.11758e-11	0.283843	0.468	0.461	1.99421e-07
RCN1	1.20572e-11	-0.141058	0.145	0.208	2.15148e-07
FBXL17	1.21468e-11	-0.150674	0.318	0.414	2.16748e-07
SEM1	1.23051e-11	-0.160809	0.137	0.198	2.19573e-07
SH3PXD2A	1.23887e-11	-0.144713	0.071	0.115	2.21064e-07
RNF24	1.40061e-11	0.363546	0.177	0.134	2.49925e-07
B2M	1.42575e-11	0.300522	0.293	0.253	2.5441e-07
TDRD3	1.47631e-11	-0.14621	0.249	0.333	2.63433e-07
VPS13B	1.48567e-11	-0.167101	0.44	0.554	2.65102e-07
DENND5B	1.58762e-11	-0.149652	0.365	0.47	2.83296e-07
FBLN7	1.59927e-11	-0.146103	0.084	0.132	2.85373e-07
PAXIP1	1.60008e-11	-0.163713	0.08	0.126	2.85518e-07
SYT1	1.61027e-11	-0.163794	0.487	0.593	2.87336e-07
LARS	1.61783e-11	0.367548	0.254	0.216	2.88686e-07
ZRANB3	1.62774e-11	-0.179343	0.301	0.389	2.90454e-07
IGF2BP1	1.70442e-11	-0.170417	0.172	0.241	3.04137e-07
ZNF423	1.7538e-11	-0.165323	0.163	0.229	3.12948e-07
GOLM1	1.77022e-11	-0.152613	0.27	0.359	3.15877e-07
SMARCC1	1.80813e-11	-0.164095	0.544	0.658	3.22642e-07
NCAM1	1.84495e-11	0.16889	0.784	0.8	3.29212e-07
DYRK1A	1.86332e-11	-0.180953	0.35	0.449	3.3249e-07
DIRC2	1.86732e-11	-0.145938	0.087	0.135	3.33205e-07
RAD51B	1.96234e-11	-0.155739	0.593	0.696	3.5016e-07
NCOR1	1.97568e-11	-0.155154	0.382	0.493	3.52541e-07
UBE2R2	1.99895e-11	-0.166742	0.324	0.423	3.56693e-07
SERINC2	2.01953e-11	-0.152477	0.075	0.119	3.60366e-07
ASPSCR1	2.09447e-11	-0.164435	0.079	0.124	3.73737e-07
SH3PXD2B	2.15188e-11	-0.158123	0.171	0.239	3.83981e-07
C16orf62	2.17598e-11	-0.151803	0.167	0.235	3.88282e-07
RP11-577H5.5	2.21273e-11	-0.142416	0.07	0.112	3.9484e-07
SYNE2	2.22759e-11	-0.132209	0.882	0.929	3.97491e-07
ATG10	2.29264e-11	-0.148339	0.137	0.197	4.09098e-07
NUBPL	2.33839e-11	-0.127518	0.324	0.424	4.17263e-07
TBC1D14	2.40243e-11	-0.155473	0.081	0.127	4.2869e-07
FCHSD2	2.50001e-11	-0.178743	0.451	0.56	4.46103e-07
ZNF721	2.55964e-11	-0.160708	0.318	0.415	4.56741e-07
ZNF589	2.64368e-11	-0.146991	0.156	0.22	4.71739e-07
BRCA1	2.70671e-11	-0.142799	0.166	0.233	4.82986e-07
ATP2B2	2.81725e-11	-0.185962	0.106	0.158	5.02711e-07
ZNF33A	2.93526e-11	-0.145633	0.177	0.246	5.23768e-07
PRPF40A	2.98058e-11	-0.129364	0.181	0.253	5.31854e-07
API5	3.1042e-11	-0.154457	0.09	0.139	5.53914e-07
FRYL	3.29839e-11	-0.166711	0.297	0.39	5.88565e-07
PTBP2	3.32526e-11	-0.169232	0.457	0.572	5.9336e-07
ICA1L	3.42792e-11	-0.163404	0.161	0.224	6.11678e-07
LRP11	3.51402e-11	-0.131112	0.078	0.122	6.27042e-07
SLC25A26	3.55118e-11	-0.149739	0.157	0.222	6.33673e-07
RCN2	3.61919e-11	-0.142411	0.301	0.398	6.45808e-07
CCDC109B	3.65468e-11	-0.16193	0.117	0.17	6.52142e-07
NELL2	3.97874e-11	0.411795	0.185	0.144	7.09967e-07
ADGRA3	4.00268e-11	-0.175869	0.326	0.422	7.14239e-07
WRN	4.43886e-11	-0.146588	0.35	0.454	7.9207e-07
FAR2	4.60743e-11	-0.176016	0.122	0.176	8.22151e-07
EDRF1	4.76975e-11	-0.128354	0.065	0.106	8.51114e-07
JAM3	4.83941e-11	-0.154481	0.121	0.176	8.63545e-07
DHFR	4.9716e-11	-0.165294	0.14	0.2	8.87132e-07
C14orf166	5.07997e-11	0.380302	0.261	0.227	9.0647e-07
IPO9	5.24933e-11	-0.121519	0.253	0.343	9.3669e-07
LSAMP	5.60301e-11	-0.196286	0.437	0.53	9.99802e-07
CENPK	5.77449e-11	-0.150269	0.109	0.162	1.0304e-06
MARS	5.9788e-11	0.312685	0.104	0.069	1.06686e-06
ELOVL2	6.04608e-11	-0.174934	0.064	0.103	1.07886e-06
CCDC171	6.11092e-11	-0.152035	0.199	0.27	1.09043e-06
TSPAN5	6.25646e-11	-0.162679	0.51	0.614	1.1164e-06
SUMF1	6.54104e-11	-0.154736	0.553	0.657	1.16718e-06
MAPK6	6.7566e-11	-0.145871	0.127	0.184	1.20565e-06
STK24	6.84509e-11	-0.155849	0.118	0.172	1.22144e-06
PLEKHG4B	7.16267e-11	-0.144044	0.168	0.233	1.27811e-06
KCNQ1	7.16378e-11	-0.137409	0.108	0.159	1.27831e-06
IFT88	7.31049e-11	-0.150009	0.126	0.182	1.30448e-06
PLCL2	7.314e-11	-0.136436	0.172	0.239	1.30511e-06
HACD3	7.34475e-11	-0.148756	0.237	0.317	1.3106e-06
GNPTAB	7.45337e-11	-0.163531	0.111	0.163	1.32998e-06
TM9SF2	7.52448e-11	-0.126008	0.1	0.151	1.34267e-06
XYLB	7.54428e-11	-0.132518	0.155	0.218	1.3462e-06
TTC7B	7.61362e-11	-0.160573	0.193	0.264	1.35857e-06
LARP4B	7.72786e-11	-0.131197	0.233	0.314	1.37896e-06
FHOD3	7.86922e-11	-0.146049	0.551	0.665	1.40418e-06
NDUFA5	7.9099e-11	0.363351	0.272	0.237	1.41144e-06
IQGAP1	8.00166e-11	-0.15933	0.08	0.124	1.42782e-06
DPY19L3	8.04344e-11	-0.135774	0.134	0.191	1.43527e-06
DCLK2	8.5985e-11	-0.150757	0.164	0.227	1.53432e-06
ILF3	8.8104e-11	-0.149467	0.172	0.238	1.57213e-06
RFX2	8.91681e-11	-0.179185	0.199	0.268	1.59111e-06
NKAIN2	8.93033e-11	0.355382	0.21	0.164	1.59353e-06
RC3H2	9.04658e-11	-0.134095	0.173	0.24	1.61427e-06
FUT9	9.08043e-11	-0.140203	0.507	0.614	1.62031e-06
MSI2	9.21066e-11	0.178229	0.695	0.709	1.64355e-06
ERC2	9.30925e-11	-0.143617	0.17	0.235	1.66114e-06
SNRPB2	9.42955e-11	0.320235	0.13	0.092	1.68261e-06
HES6	9.63205e-11	0.312995	0.349	0.325	1.71874e-06
GTF2IRD2B	9.6828e-11	-0.136091	0.079	0.123	1.7278e-06
JAKMIP2	9.98946e-11	-0.154852	0.315	0.406	1.78252e-06
SKIV2L2	1.01256e-10	-0.137377	0.214	0.292	1.80681e-06
DHTKD1	1.01806e-10	-0.153647	0.097	0.145	1.81662e-06
ATRN	1.04182e-10	0.316916	0.202	0.161	1.85903e-06
TMEM98	1.0618e-10	-0.115207	0.122	0.178	1.89468e-06
PTGES3	1.09409e-10	0.290379	0.403	0.383	1.9523e-06
IMMP1L	1.13282e-10	-0.161338	0.202	0.274	2.02141e-06
DGKH	1.1507e-10	-0.135292	0.105	0.156	2.05331e-06
SLC36A4	1.17479e-10	-0.142059	0.138	0.198	2.0963e-06
CABIN1	1.25959e-10	-0.125945	0.102	0.152	2.24761e-06
RPL27	1.2796e-10	-0.161022	0.101	0.149	2.28332e-06
ZC3H18	1.30563e-10	-0.137937	0.073	0.115	2.32977e-06
YME1L1	1.31005e-10	-0.151014	0.202	0.275	2.33765e-06
NUP133	1.35719e-10	-0.135297	0.09	0.136	2.42176e-06
SPDYE3	1.37452e-10	-0.164377	0.281	0.366	2.45269e-06
SEC23A	1.40396e-10	-0.142374	0.117	0.169	2.50523e-06
ZNF138	1.47847e-10	-0.132145	0.108	0.159	2.63818e-06
KIF3B	1.5037e-10	-0.164311	0.062	0.101	2.68319e-06
STAU1	1.53483e-10	-0.149451	0.136	0.194	2.73874e-06
BSDC1	1.72913e-10	-0.153706	0.074	0.116	3.08546e-06
BCKDHB	1.7645e-10	-0.136987	0.21	0.285	3.14857e-06
SLC25A13	1.82442e-10	-0.151009	0.095	0.142	3.25549e-06
POLE	1.85535e-10	-0.162876	0.069	0.109	3.31068e-06
WWC2	1.88079e-10	-0.169799	0.079	0.122	3.35608e-06
ZNF302	1.89393e-10	-0.11945	0.183	0.252	3.37952e-06
SF3B6	1.92146e-10	0.373808	0.244	0.208	3.42866e-06
AVL9	1.94776e-10	-0.1419	0.208	0.28	3.47558e-06
SNRK	1.95185e-10	-0.168601	0.099	0.147	3.48288e-06
C11orf49	1.95204e-10	-0.158164	0.421	0.521	3.48323e-06
C14orf159	1.96151e-10	-0.17951	0.074	0.115	3.50013e-06
QRICH1	2.05678e-10	-0.137454	0.136	0.194	3.67011e-06
USP45	2.11836e-10	-0.123598	0.15	0.212	3.78e-06
PCDH9	2.12736e-10	-0.271998	0.135	0.187	3.79606e-06
TOMM7	2.25009e-10	-0.145214	0.174	0.239	4.01506e-06
FDFT1	2.30087e-10	-0.194738	0.427	0.528	4.10568e-06
PTPN11	2.31983e-10	-0.164097	0.108	0.157	4.1395e-06
ZNF565	2.32315e-10	-0.158913	0.276	0.36	4.14543e-06
GLYATL2	2.37365e-10	-0.160892	0.172	0.237	4.23554e-06
COL11A1	2.41475e-10	-0.177425	0.485	0.585	4.30888e-06
PBRM1	2.45279e-10	-0.152836	0.259	0.344	4.37676e-06
RNF7	2.49075e-10	0.375786	0.195	0.159	4.4445e-06
RHOBTB3	2.54512e-10	-0.143529	0.137	0.195	4.54152e-06
EMID1	2.66264e-10	-0.138756	0.067	0.107	4.75121e-06
C16orf45	2.75347e-10	-0.113685	0.216	0.292	4.91328e-06
SPCS1	2.79917e-10	0.344235	0.34	0.32	4.99484e-06
MAP3K20	2.81693e-10	-0.148802	0.101	0.149	5.02652e-06
NCOA5	2.8618e-10	-0.130852	0.065	0.104	5.10659e-06
ATAD5	2.99046e-10	-0.141337	0.184	0.251	5.33617e-06
TEX9	3.03512e-10	-0.149525	0.106	0.156	5.41586e-06
CRISPLD1	3.10107e-10	-0.142107	0.065	0.104	5.53355e-06
RPTOR	3.17976e-10	-0.120189	0.215	0.29	5.67396e-06
MAPKAPK5	3.24327e-10	-0.145987	0.104	0.152	5.78729e-06
MECOM	3.27801e-10	-0.184062	0.507	0.616	5.84927e-06
FCHO2	3.33151e-10	-0.14296	0.092	0.138	5.94475e-06
ASIP	3.33767e-10	-0.172211	0.09	0.134	5.95575e-06
EML4	3.35229e-10	-0.131006	0.178	0.244	5.98182e-06
MAP4K4	3.35722e-10	-0.116598	0.349	0.45	5.99063e-06
KIAA1841	3.363e-10	-0.162107	0.132	0.186	6.00093e-06
SUCLG2	3.36547e-10	-0.160458	0.107	0.156	6.00534e-06
ATP11A	3.38452e-10	-0.1492	0.191	0.258	6.03934e-06
SORBS2	3.42727e-10	-0.166319	0.311	0.397	6.11563e-06
INTS2	3.51627e-10	-0.140038	0.087	0.131	6.27444e-06
CDR2	3.53995e-10	-0.148008	0.062	0.1	6.31669e-06
BCHE	3.61278e-10	0.313261	0.117	0.081	6.44665e-06
R3HDM2	3.65296e-10	-0.160045	0.314	0.401	6.51834e-06
MEF2A	3.69752e-10	-0.17507	0.278	0.36	6.59785e-06
STMN4	3.79566e-10	0.331998	0.238	0.202	6.77298e-06
ZSWIM6	3.81832e-10	-0.182741	0.437	0.528	6.81341e-06
NSUN3	3.8859e-10	-0.137252	0.067	0.106	6.93401e-06
ITGA6	3.92019e-10	-0.146776	0.07	0.11	6.99518e-06
GGA1	3.97724e-10	-0.1367	0.064	0.102	7.09698e-06
ZNF562	4.01779e-10	-0.147556	0.093	0.138	7.16935e-06
AQR	4.12189e-10	-0.118879	0.147	0.207	7.35511e-06
SDK1	4.13893e-10	-0.212153	0.315	0.39	7.3855e-06
TMEM108	4.30937e-10	-0.143632	0.068	0.107	7.68964e-06
TXNDC16	4.40224e-10	-0.136584	0.091	0.137	7.85535e-06
PAPSS1	4.47083e-10	-0.129495	0.093	0.139	7.97776e-06
ALKBH1	4.48211e-10	-0.144626	0.079	0.121	7.99788e-06
RPS16	4.5627e-10	0.181086	0.659	0.674	8.14167e-06
C1orf122	4.63594e-10	0.354304	0.198	0.161	8.27237e-06
PKN2	4.66067e-10	-0.149888	0.341	0.438	8.3165e-06
WIPF1	4.7441e-10	-0.141114	0.081	0.123	8.46537e-06
MCM6	4.84286e-10	-0.153051	0.07	0.11	8.6416e-06
ORC4	4.91316e-10	-0.125817	0.239	0.321	8.76704e-06
GPCPD1	5.01619e-10	-0.113051	0.155	0.216	8.95089e-06
NPM1	5.10396e-10	0.295805	0.44	0.434	9.1075e-06
DCAKD	5.11513e-10	-0.140619	0.14	0.197	9.12745e-06
DPM1	5.3375e-10	-0.126316	0.085	0.129	9.52423e-06
GMDS	5.45392e-10	-0.147456	0.122	0.173	9.73198e-06
GAS7	5.56458e-10	-0.174229	0.096	0.14	9.92944e-06
NAA16	5.56596e-10	-0.116298	0.167	0.232	9.93191e-06
XPO7	5.56948e-10	-0.0978738	0.132	0.19	9.93819e-06
RASA2	5.70674e-10	-0.135981	0.19	0.257	1.01831e-05
NARS2	5.76845e-10	0.336098	0.222	0.184	1.02932e-05
ABAT	5.78467e-10	-0.143327	0.194	0.26	1.03222e-05
CCDC146	5.88627e-10	-0.163449	0.128	0.18	1.05035e-05
LPP	5.97769e-10	-0.173254	0.24	0.314	1.06666e-05
SUMO1	6.01227e-10	0.289337	0.338	0.313	1.07283e-05
TTYH1	6.0976e-10	-0.160973	0.535	0.645	1.08806e-05
DDX46	6.35156e-10	-0.130721	0.216	0.289	1.13337e-05
STT3B	6.37528e-10	-0.131582	0.174	0.239	1.1376e-05
CALM3	6.91495e-10	0.359146	0.234	0.2	1.2339e-05
PIAS2	7.14238e-10	-0.138318	0.154	0.215	1.27449e-05
BRIP1	7.14607e-10	-0.144617	0.13	0.184	1.27515e-05
MAPK10	7.21393e-10	-0.165805	0.414	0.505	1.28725e-05
MTBP	7.24907e-10	-0.157429	0.071	0.11	1.29352e-05
APC	7.29669e-10	-0.157876	0.191	0.256	1.30202e-05
RNF170	7.42396e-10	-0.125416	0.067	0.105	1.32473e-05
KDM5A	7.5566e-10	-0.117294	0.155	0.216	1.3484e-05
MAP4	7.61942e-10	0.22562	0.522	0.52	1.35961e-05
RPAP2	7.72739e-10	-0.114699	0.198	0.268	1.37888e-05
PPP2R5C	7.85631e-10	-0.134493	0.311	0.402	1.40188e-05
DPP8	7.96529e-10	-0.134269	0.099	0.145	1.42133e-05
SH3GLB1	8.04556e-10	-0.139297	0.082	0.124	1.43565e-05
CSNK2A1	8.29988e-10	0.33426	0.237	0.2	1.48103e-05
WDR17	8.43814e-10	-0.155381	0.181	0.245	1.5057e-05
PRKAR2B	8.53702e-10	-0.14648	0.069	0.107	1.52335e-05
SFXN4	8.62482e-10	-0.140222	0.088	0.132	1.53901e-05
DENND5A	8.75358e-10	-0.137431	0.273	0.357	1.56199e-05
WDR59	9.14303e-10	-0.141299	0.163	0.223	1.63148e-05
DNAJC1	9.17424e-10	-0.151751	0.328	0.418	1.63705e-05
DTD1	9.55089e-10	0.332342	0.118	0.084	1.70426e-05
TBC1D22A	9.58255e-10	-0.140206	0.224	0.298	1.70991e-05
CLVS1	9.7115e-10	-0.136978	0.346	0.435	1.73292e-05
TMEM165	1.05248e-09	-0.113301	0.212	0.284	1.87804e-05
ORC2	1.06505e-09	-0.132849	0.132	0.186	1.90047e-05
FBXO16	1.12286e-09	-0.133414	0.099	0.145	2.00363e-05
SLC4A7	1.14863e-09	-0.140416	0.284	0.369	2.04961e-05
RPS24	1.16269e-09	-0.13966	0.322	0.415	2.07471e-05
GADD45GIP1	1.24169e-09	0.358594	0.249	0.216	2.21567e-05
GRID1	1.25615e-09	-0.170059	0.096	0.139	2.24148e-05
ZKSCAN1	1.25813e-09	-0.130068	0.191	0.259	2.24501e-05
FAM135A	1.28927e-09	-0.126895	0.27	0.352	2.30057e-05
C9orf3	1.29595e-09	-0.158297	0.313	0.399	2.31249e-05
SON	1.34425e-09	-0.133426	0.254	0.334	2.39868e-05
EPHB1	1.37136e-09	-0.135377	0.106	0.153	2.44706e-05
RALGPS1	1.39191e-09	-0.124926	0.134	0.188	2.48373e-05
DENND1A	1.39448e-09	-0.137542	0.585	0.693	2.48832e-05
LPPR3	1.39768e-09	-0.119476	0.114	0.165	2.49402e-05
CUL3	1.42121e-09	-0.10022	0.284	0.373	2.536e-05
GPC1	1.44718e-09	-0.138455	0.253	0.332	2.58235e-05
PHC2	1.49391e-09	-0.138569	0.108	0.156	2.66573e-05
ARID2	1.49535e-09	-0.154113	0.382	0.479	2.66831e-05
PRPF8	1.50802e-09	-0.138651	0.115	0.164	2.69091e-05
TBCD	1.54902e-09	-0.123641	0.205	0.275	2.76408e-05
COX6B1	1.5686e-09	-0.13031	0.123	0.176	2.79901e-05
KMT5B	1.57694e-09	-0.123264	0.213	0.285	2.81389e-05
YWHAB	1.62742e-09	-0.117029	0.134	0.189	2.90396e-05
MTG2	1.73717e-09	-0.104427	0.071	0.111	3.09981e-05
ITSN1	1.76203e-09	-0.145523	0.269	0.348	3.14417e-05
ITFG2	1.77176e-09	-0.1293	0.086	0.128	3.16153e-05
CLSPN	1.82596e-09	-0.140249	0.064	0.1	3.25824e-05
LARS2	1.86978e-09	-0.120252	0.139	0.195	3.33643e-05
ZFYVE9	1.89515e-09	-0.130255	0.228	0.302	3.3817e-05
AKAP12	2.12622e-09	-0.157253	0.181	0.243	3.79402e-05
DPY19L1	2.16224e-09	-0.129671	0.12	0.169	3.85829e-05
DNM1L	2.22069e-09	-0.103066	0.206	0.278	3.96261e-05
PIK3C3	2.26119e-09	-0.125732	0.107	0.155	4.03486e-05
BCL7A	2.26624e-09	-0.144808	0.128	0.179	4.04387e-05
SRGAP1	2.32292e-09	-0.129102	0.222	0.294	4.14502e-05
CDKN2D	2.3899e-09	0.344521	0.145	0.11	4.26453e-05
TMOD3	2.41961e-09	-0.106379	0.11	0.159	4.31755e-05
HGSNAT	2.4274e-09	-0.136583	0.163	0.221	4.33146e-05
MAPK1IP1L	2.47361e-09	-0.119411	0.136	0.191	4.41391e-05
FAM171A1	2.4855e-09	-0.138102	0.188	0.252	4.43512e-05
MYH10	2.5368e-09	-0.133083	0.281	0.365	4.52666e-05
SOD1	2.56811e-09	0.311632	0.277	0.246	4.58253e-05
C17orf89	2.57609e-09	-0.11535	0.109	0.158	4.59678e-05
SLC16A1	2.58307e-09	-0.122419	0.123	0.174	4.60923e-05
RPS27A	2.60527e-09	0.167431	0.649	0.656	4.64884e-05
NBEA	2.61223e-09	-0.142006	0.366	0.463	4.66126e-05
MIER1	2.61695e-09	-0.114282	0.127	0.179	4.66968e-05
RP1-5O6.7	2.63776e-09	-0.102555	0.187	0.252	4.70682e-05
SCYL2	2.65874e-09	-0.123454	0.122	0.173	4.74426e-05
XPOT	2.71968e-09	0.329034	0.17	0.134	4.853e-05
ZNF626	2.77685e-09	-0.105014	0.134	0.188	4.95501e-05
MSI1	2.83301e-09	-0.12939	0.208	0.276	5.05523e-05
RAD9A	2.87058e-09	-0.135288	0.087	0.128	5.12225e-05
HMGB2	2.91059e-09	0.298356	0.32	0.294	5.19365e-05
TANC1	3.0778e-09	-0.170352	0.069	0.105	5.49202e-05
RPS19BP1	3.11838e-09	0.331778	0.134	0.1	5.56444e-05
NRN1	3.1599e-09	0.332995	0.142	0.107	5.63852e-05
ATAD2B	3.16486e-09	-0.117577	0.237	0.311	5.64737e-05
BRF1	3.18406e-09	-0.105097	0.088	0.132	5.68164e-05
WASF3	3.22093e-09	-0.107921	0.158	0.216	5.74743e-05
SENP5	3.29525e-09	-0.118981	0.184	0.248	5.88005e-05
OTUD7B	3.33285e-09	-0.114852	0.105	0.152	5.94715e-05
CTNNBL1	3.37658e-09	-0.117324	0.088	0.131	6.02518e-05
NREP	3.38928e-09	-0.121261	0.275	0.359	6.04783e-05
AGK	3.42135e-09	-0.105029	0.091	0.135	6.10505e-05
ARNT	3.42198e-09	-0.123431	0.102	0.148	6.10619e-05
UBE2M	3.45425e-09	0.323961	0.18	0.145	6.16376e-05
MOB4	3.61927e-09	0.312278	0.115	0.083	6.45823e-05
2023-03-06	3.64878e-09	-0.148874	0.436	0.537	6.51088e-05
KLHDC10	3.73941e-09	-0.141079	0.201	0.265	6.67261e-05
UBE3A	3.74885e-09	-0.133865	0.318	0.409	6.68945e-05
RALY	3.79925e-09	-0.109325	0.165	0.226	6.77939e-05
FAM169A	3.88125e-09	-0.133102	0.132	0.183	6.92571e-05
KCNIP1	3.88878e-09	-0.137739	0.083	0.124	6.93913e-05
MYO9B	3.91144e-09	-0.107097	0.167	0.228	6.97957e-05
POLR2A	3.94374e-09	-0.119759	0.083	0.124	7.03722e-05
NPEPPS	4.09155e-09	-0.125814	0.252	0.328	7.30095e-05
ATP6V1F	4.12462e-09	0.328468	0.232	0.199	7.35997e-05
MFSD14B	4.14966e-09	-0.129	0.105	0.15	7.40466e-05
DAAM1	4.22278e-09	-0.178037	0.283	0.359	7.53513e-05
LRP5	4.24897e-09	-0.115813	0.095	0.139	7.58186e-05
SMO	4.32825e-09	-0.106094	0.075	0.114	7.72333e-05
MIPOL1	4.36255e-09	-0.131495	0.219	0.287	7.78453e-05
RARS2	4.38812e-09	-0.110185	0.134	0.187	7.83017e-05
TOPBP1	4.41056e-09	-0.119468	0.093	0.137	7.87021e-05
ZNF292	4.47016e-09	-0.116881	0.498	0.612	7.97655e-05
DMTF1	4.47017e-09	-0.119212	0.188	0.253	7.97657e-05
CEP112	4.47544e-09	-0.116883	0.249	0.323	7.98597e-05
PRIM2	4.49573e-09	-0.135091	0.276	0.354	8.02218e-05
GPR137B	4.53108e-09	-0.138977	0.073	0.111	8.08527e-05
GINM1	4.61853e-09	-0.105886	0.116	0.165	8.24131e-05
TARBP1	4.78632e-09	-0.135451	0.191	0.256	8.54071e-05
PSMB1	4.78954e-09	0.350518	0.256	0.228	8.54645e-05
VPS50	4.8234e-09	-0.129447	0.145	0.2	8.60687e-05
UHRF1BP1L	4.9253e-09	-0.138684	0.069	0.105	8.7887e-05
XPO6	4.98261e-09	-0.11434	0.13	0.181	8.89097e-05
YAP1	5.01582e-09	-0.131934	0.264	0.342	8.95022e-05
SMARCA2	5.03352e-09	0.307956	0.101	0.07	8.98182e-05
NDST4	5.04462e-09	-0.116308	0.257	0.334	9.00161e-05
PCMTD1	5.17378e-09	-0.080335	0.188	0.254	9.2321e-05
TMTC4	5.24686e-09	-0.124518	0.139	0.193	9.3625e-05
CRMP1	5.40687e-09	-0.119081	0.274	0.358	9.64801e-05
EFCAB11	5.47049e-09	-0.126147	0.068	0.104	9.76154e-05
FAM117B	5.51013e-09	-0.0945969	0.189	0.255	9.83227e-05
NUDCD3	5.52042e-09	-0.120077	0.138	0.192	9.85063e-05
STIM1	5.54914e-09	-0.142055	0.116	0.163	9.90188e-05
SUPT6H	5.57357e-09	-0.128743	0.082	0.121	9.94549e-05
TMA7	5.60748e-09	-0.124317	0.18	0.245	0.00010006
EIF4G3	5.64792e-09	0.156331	0.786	0.799	0.000100781
EIF4A2	5.64878e-09	0.33296	0.27	0.24	0.000100797
WDR76	5.71894e-09	-0.13625	0.074	0.112	0.000102049
TTC3	5.93371e-09	0.265627	0.41	0.394	0.000105881
CCDC91	5.97879e-09	-0.115846	0.34	0.432	0.000106685
DNMT1	5.99379e-09	-0.135058	0.129	0.18	0.000106953
C1GALT1	6.00017e-09	-0.111858	0.118	0.168	0.000107067
PEX1	6.12987e-09	-0.0936113	0.071	0.109	0.000109381
CEBPZ	6.13286e-09	-0.132843	0.102	0.147	0.000109435
HSD17B12	6.26351e-09	-0.161084	0.384	0.473	0.000111766
RPL22	6.28012e-09	0.281531	0.288	0.257	0.000112063
SNX6	6.68837e-09	-0.134399	0.273	0.354	0.000119347
ZER1	6.81581e-09	-0.136014	0.076	0.113	0.000121621
MAGI2	6.83925e-09	-0.142504	0.547	0.637	0.00012204
NCK2	7.19724e-09	-0.10249	0.082	0.123	0.000128428
NKAIN1	7.52763e-09	-0.153444	0.088	0.129	0.000134323
DPH6	7.58174e-09	-0.166175	0.195	0.255	0.000135289
ABCA5	7.6593e-09	0.344121	0.149	0.115	0.000136672
COX7A2L	7.90331e-09	0.314222	0.285	0.257	0.000141027
EIF2B3	8.21225e-09	0.323243	0.178	0.143	0.000146539
LANCL1	8.2861e-09	-0.124215	0.113	0.16	0.000147857
RNF220	8.31091e-09	-0.192561	0.185	0.242	0.0001483
ARL8B	8.39387e-09	-0.128331	0.088	0.129	0.00014978
CCS	8.60259e-09	0.289795	0.1	0.07	0.000153505
CHFR	8.82632e-09	-0.107406	0.107	0.153	0.000157497
MICAL3	8.86527e-09	-0.0970756	0.12	0.169	0.000158192
NDFIP1	9.0143e-09	-0.116724	0.281	0.362	0.000160851
GNG4	9.02127e-09	-0.124326	0.114	0.16	0.000160975
PEX14	9.04845e-09	-0.112446	0.109	0.155	0.000161461
P4HA1	9.09215e-09	-0.140432	0.27	0.348	0.00016224
ST3GAL6	9.25226e-09	-0.123163	0.135	0.187	0.000165097
CAMK2D	9.27565e-09	-0.123039	0.287	0.365	0.000165515
TMEM87A	9.79784e-09	-0.106448	0.143	0.197	0.000174833
TIAM2	9.90901e-09	-0.124922	0.286	0.366	0.000176816
SAP18	1.00143e-08	0.332886	0.257	0.229	0.000178695
TAOK1	1.0739e-08	-0.138723	0.361	0.452	0.000191627
CCDC125	1.10834e-08	-0.13173	0.071	0.106	0.000197772
RNF145	1.15135e-08	-0.119551	0.179	0.24	0.000205446
DLG5	1.16289e-08	-0.111976	0.161	0.218	0.000207506
EMP3	1.17767e-08	-0.119967	0.072	0.109	0.000210143
PKD2	1.20949e-08	-0.105643	0.278	0.363	0.000215821
PFDN2	1.25694e-08	0.271713	0.293	0.265	0.000224289
A2M	1.26287e-08	-0.107278	0.092	0.134	0.000225346
MPDZ	1.28161e-08	-0.164332	0.401	0.491	0.00022869
PAFAH1B1	1.29595e-08	-0.0974362	0.403	0.508	0.00023125
ZNF618	1.34165e-08	-0.105441	0.16	0.217	0.000239404
RNF157	1.3686e-08	-0.112142	0.17	0.229	0.000244212
TWSG1	1.39975e-08	-0.143394	0.094	0.135	0.000249771
SMARCC2	1.4719e-08	-0.104304	0.118	0.166	0.000262645
GOLPH3	1.47399e-08	-0.11323	0.151	0.207	0.000263018
NEBL	1.49411e-08	-0.154709	0.271	0.343	0.000266609
MTFR1	1.50993e-08	-0.111541	0.165	0.223	0.000269432
AGPS	1.53936e-08	-0.125075	0.121	0.169	0.000274683
COPB2	1.55898e-08	-0.122414	0.078	0.116	0.000278185
ROCK1	1.5606e-08	-0.115257	0.189	0.252	0.000278473
TTLL7	1.57129e-08	-0.125015	0.078	0.116	0.00028038
ZNF91	1.59885e-08	-0.111108	0.221	0.292	0.000285299
RAPH1	1.60278e-08	-0.135547	0.397	0.495	0.000286001
WDR19	1.61096e-08	-0.139212	0.098	0.14	0.00028746
AFF3	1.61876e-08	-0.116708	0.25	0.322	0.000288851
BCAR3	1.6604e-08	-0.107266	0.097	0.139	0.000296283
RGS12	1.689e-08	-0.102712	0.184	0.246	0.000301385
LIPA	1.742e-08	-0.134825	0.097	0.138	0.000310842
CTNNA1	1.83079e-08	-0.118714	0.266	0.344	0.000326686
FADS1	1.85145e-08	-0.107618	0.198	0.266	0.000330372
COCH	1.85591e-08	-0.11956	0.077	0.114	0.000331169
ELP4	1.89183e-08	-0.154243	0.422	0.512	0.000337579
CYP20A1	1.93166e-08	-0.13422	0.101	0.143	0.000344685
CDC73	1.95745e-08	-0.12682	0.168	0.225	0.000349287
ZNF141	1.97298e-08	-0.110916	0.136	0.187	0.000352058
CKB	2.03403e-08	0.140026	0.85	0.876	0.000362952
FOXN3	2.04356e-08	-0.143046	0.417	0.508	0.000364653
2023-09-11	2.08211e-08	0.255104	0.393	0.376	0.000371531
ANO6	2.16512e-08	-0.112355	0.16	0.216	0.000386344
OPA1	2.2547e-08	-0.110219	0.135	0.185	0.000402328
GAB1	2.25922e-08	-0.115663	0.183	0.243	0.000403135
GAP43	2.26552e-08	0.2947	0.372	0.359	0.000404259
LMBR1	2.33866e-08	-0.106545	0.19	0.253	0.000417311
APBA2	2.3827e-08	-0.127175	0.157	0.21	0.000425169
YTHDC1	2.41404e-08	-0.0749487	0.132	0.183	0.000430761
FBXO21	2.44268e-08	-0.103775	0.132	0.183	0.000435872
TSPAN14	2.46342e-08	-0.112368	0.076	0.112	0.000439572
COX5B	2.46805e-08	-0.121211	0.154	0.209	0.0004404
TGS1	2.47707e-08	-0.103879	0.092	0.133	0.000442009
BCL11B	2.51249e-08	-0.117671	0.093	0.133	0.000448329
WNK2	2.57043e-08	-0.0761835	0.122	0.171	0.000458667
DPY19L4	2.59296e-08	-0.102365	0.11	0.156	0.000462688
ASAP3	2.59641e-08	-0.109942	0.067	0.102	0.000463303
CAND1	2.61291e-08	-0.118258	0.21	0.275	0.000466248
HNRNPA2B1	2.66044e-08	-0.123062	0.504	0.605	0.000474728
DOCK1	2.68667e-08	-0.104346	0.217	0.286	0.000479409
EPHB2	3.00122e-08	-0.0985956	0.143	0.195	0.000535538
HEXDC	3.08276e-08	-0.117917	0.067	0.101	0.000550087
LRP12	3.18052e-08	-0.131552	0.097	0.138	0.000567532
MBD5	3.28124e-08	-0.124949	0.602	0.705	0.000585504
KDM3B	3.30588e-08	-0.117175	0.19	0.25	0.000589902
NAP1L4	3.30729e-08	-0.100067	0.225	0.294	0.000590153
ZNF362	3.33507e-08	-0.12058	0.073	0.108	0.00059511
C10orf76	3.37497e-08	-0.113875	0.206	0.271	0.00060223
SARS	3.37998e-08	0.33281	0.209	0.178	0.000603124
SS18L1	3.43315e-08	-0.117129	0.066	0.1	0.000612611
PTPRO	3.45429e-08	-0.147132	0.09	0.129	0.000616384
B4GALT5	3.58307e-08	-0.127808	0.115	0.16	0.000639364
MALT1	3.59908e-08	-0.13834	0.074	0.11	0.00064222
ZSWIM5	3.6175e-08	-0.118514	0.253	0.325	0.000645507
UBE2D2	3.67727e-08	-0.112949	0.288	0.368	0.000656173
KLHL14	3.70682e-08	-0.146592	0.144	0.195	0.000661446
KIAA1715	3.72507e-08	-0.106265	0.164	0.221	0.000664702
LIN28B	3.75547e-08	-0.119898	0.269	0.344	0.000670127
STK33	3.75818e-08	-0.0860692	0.259	0.334	0.00067061
MAP1B	3.77771e-08	-0.0934639	0.912	0.957	0.000674094
TOP3A	3.78226e-08	-0.117614	0.082	0.12	0.000674906
NBPF11	3.8103e-08	-0.124634	0.087	0.126	0.000679909
TGFBR1	3.84414e-08	-0.121756	0.108	0.151	0.000685948
KIAA1671	3.9162e-08	-0.126028	0.096	0.137	0.000698807
YES1	3.9282e-08	-0.106735	0.102	0.144	0.000700948
PRDM10	3.9472e-08	-0.0792315	0.068	0.102	0.000704338
RBPJ	3.96768e-08	-0.11904	0.397	0.497	0.000707993
LRCH1	3.99474e-08	-0.123092	0.127	0.175	0.000712821
ITFG1	4.01327e-08	-0.138151	0.448	0.542	0.000716127
TTYH3	4.09563e-08	-0.0935052	0.157	0.212	0.000730823
VPS41	4.10273e-08	-0.120232	0.161	0.217	0.000732091
MYEOV2	4.10382e-08	-0.118502	0.135	0.185	0.000732285
SNX24	4.22458e-08	-0.11824	0.09	0.129	0.000753834
SMARCAD1	4.24974e-08	-0.109238	0.19	0.252	0.000758324
SEPHS1	4.27476e-08	-0.0975093	0.104	0.147	0.000762789
GTF2H5	4.31626e-08	0.289504	0.196	0.161	0.000770193
PPIB	4.34502e-08	-0.0979918	0.196	0.259	0.000775326
MEST	4.34999e-08	-0.0888212	0.069	0.104	0.000776213
VCL	4.44007e-08	-0.0969465	0.191	0.252	0.000792286
BOD1L1	4.46175e-08	-0.0910229	0.174	0.234	0.000796154
AKAP9	4.49276e-08	-0.123036	0.292	0.368	0.000801688
RALGAPA1	4.49967e-08	-0.0992026	0.295	0.379	0.000802921
QRSL1	4.72778e-08	-0.0986307	0.089	0.128	0.000843625
AUH	4.74118e-08	-0.108665	0.141	0.191	0.000846015
DENND1B	4.85347e-08	-0.099979	0.17	0.227	0.000866053
MPPED2	4.89511e-08	-0.14996	0.695	0.767	0.000873484
TRRAP	4.99364e-08	-0.0711926	0.197	0.26	0.000891065
SOAT1	5.12243e-08	-0.0992715	0.085	0.124	0.000914047
FBXL2	5.25536e-08	-0.0856909	0.176	0.233	0.000937766
MBTPS1	5.28016e-08	-0.102018	0.086	0.124	0.000942192
TSPAN3	5.2987e-08	-0.0945214	0.153	0.208	0.0009455
APEX1	5.75667e-08	-0.0965456	0.132	0.181	0.00102722
RYK	5.87783e-08	-0.0891215	0.229	0.3	0.00104884
CREBZF	5.88592e-08	-0.108405	0.083	0.121	0.00105028
SECISBP2L	5.93623e-08	-0.0664486	0.109	0.153	0.00105926
ZNF253	5.99206e-08	-0.100259	0.125	0.172	0.00106922
LSM4	6.06661e-08	0.26374	0.317	0.295	0.00108253
MAD2L2	6.06894e-08	-0.110865	0.07	0.104	0.00108294
UBR1	6.35811e-08	-0.0783494	0.267	0.347	0.00113454
BICC1	6.39662e-08	-0.129205	0.174	0.228	0.00114141
RTTN	6.49713e-08	-0.119944	0.073	0.108	0.00115935
DPYSL3	6.52422e-08	-0.110598	0.19	0.25	0.00116418
PKM	6.59285e-08	-0.126026	0.199	0.263	0.00117643
CWF19L2	6.63592e-08	-0.115383	0.132	0.179	0.00118411
HPS4	6.86816e-08	-0.0884518	0.087	0.125	0.00122556
NEK7	6.9078e-08	-0.12284	0.154	0.206	0.00123263
ZFP90	7.03523e-08	-0.113238	0.144	0.195	0.00125537
ZBTB18	7.14636e-08	0.332359	0.17	0.141	0.0012752
XPO4	7.25875e-08	-0.0995739	0.232	0.299	0.00129525
CNOT6	7.26094e-08	-0.0748635	0.168	0.226	0.00129564
PSEN1	7.36466e-08	-0.112303	0.128	0.175	0.00131415
BRD7	7.55456e-08	-0.0892458	0.108	0.151	0.00134804
MYL12B	7.77483e-08	0.320196	0.212	0.182	0.00138734
FAM96B	7.80968e-08	0.315113	0.19	0.159	0.00139356
ATP5G3	7.82518e-08	0.318466	0.281	0.259	0.00139633
ARPC3	8.06184e-08	0.312437	0.319	0.301	0.00143856
TPM1	8.09169e-08	-0.105769	0.108	0.151	0.00144388
SNRNP70	8.09631e-08	-0.0950368	0.187	0.247	0.00144471
SOGA1	8.272e-08	-0.12308	0.103	0.145	0.00147606
ANKRD10	8.38642e-08	-0.0890696	0.267	0.342	0.00149647
SNRPF	8.53972e-08	-0.115864	0.089	0.127	0.00152383
GABRG3	8.54387e-08	0.321798	0.159	0.125	0.00152457
ZNF714	8.55655e-08	-0.0900962	0.14	0.19	0.00152683
MRE11A	8.57657e-08	-0.104025	0.077	0.113	0.0015304
GCC2	8.63187e-08	-0.097688	0.117	0.162	0.00154027
SCRN1	8.90413e-08	-0.0990711	0.167	0.222	0.00158885
PHPT1	8.91238e-08	0.250144	0.402	0.395	0.00159033
KIAA1109	8.94327e-08	-0.102213	0.231	0.3	0.00159584
MUM1	8.95474e-08	-0.0974015	0.076	0.111	0.00159788
CENPC	9.284e-08	-0.0881738	0.107	0.15	0.00165664
KLHL24	9.31081e-08	-0.0937895	0.108	0.151	0.00166142
PAK2	9.31388e-08	-0.113309	0.214	0.278	0.00166197
UBE2Q2	9.52242e-08	-0.103575	0.091	0.129	0.00169918
PBX4	9.58736e-08	-0.0757793	0.161	0.216	0.00171077
COMMD6	9.81646e-08	-0.131826	0.237	0.306	0.00175165
RFC1	1.00344e-07	-0.0930248	0.135	0.184	0.00179054
BACH1	1.01012e-07	-0.117533	0.147	0.196	0.00180246
PCNX1	1.02054e-07	-0.0946782	0.297	0.379	0.00182105
SAP30BP	1.02097e-07	-0.0907172	0.077	0.113	0.00182183
TRAPPC10	1.03184e-07	-0.106838	0.082	0.119	0.00184121
RPS13	1.03454e-07	-0.110563	0.19	0.248	0.00184603
NUP58	1.04563e-07	-0.114065	0.169	0.225	0.00186582
MPC2	1.05734e-07	0.322527	0.156	0.125	0.00188671
ZSCAN5A	1.07984e-07	-0.108601	0.085	0.122	0.00192687
PTPN9	1.08452e-07	-0.111403	0.144	0.194	0.00193522
TSEN15	1.08559e-07	0.317606	0.109	0.081	0.00193712
SRSF7	1.16692e-07	0.303955	0.291	0.271	0.00208226
SPPL2A	1.20054e-07	-0.108919	0.132	0.179	0.00214225
PRMT9	1.22561e-07	-0.0954053	0.08	0.116	0.00218699
SLC25A12	1.25108e-07	-0.105497	0.239	0.307	0.00223243
GATAD2B	1.25224e-07	-0.125039	0.343	0.427	0.0022345
PTTG1IP	1.25496e-07	-0.0826022	0.086	0.124	0.00223935
GLS	1.27382e-07	0.277617	0.245	0.215	0.00227301
ZNF790	1.28797e-07	-0.0953988	0.111	0.154	0.00229826
CPNE4	1.29899e-07	-0.0797687	0.079	0.115	0.00231792
SUN1	1.30999e-07	-0.113949	0.122	0.166	0.00233754
ZNF33B	1.33934e-07	-0.0809197	0.105	0.146	0.00238992
BDP1	1.36773e-07	-0.0951405	0.219	0.285	0.00244058
CCDC14	1.36966e-07	-0.10122	0.25	0.322	0.00244402
FAF2	1.37844e-07	-0.115552	0.138	0.185	0.00245968
MICU3	1.38026e-07	-0.115773	0.132	0.178	0.00246293
ELAVL4	1.38877e-07	-0.121252	0.164	0.218	0.00247811
ERCC6L2	1.3949e-07	-0.0939109	0.133	0.18	0.00248905
ESCO1	1.40391e-07	-0.0811184	0.105	0.148	0.00250514
MGA	1.41893e-07	-0.07639	0.158	0.211	0.00253195
UBTD2	1.42021e-07	-0.103396	0.172	0.227	0.00253423
ZNF804A	1.42321e-07	0.335905	0.111	0.082	0.00253958
SLC44A1	1.4267e-07	-0.119268	0.08	0.116	0.00254581
VEZT	1.43545e-07	-0.119638	0.305	0.383	0.00256141
PITPNB	1.44473e-07	0.294575	0.256	0.23	0.00257798
GARNL3	1.46335e-07	-0.102463	0.133	0.181	0.0026112
MFSD14C	1.46813e-07	-0.104462	0.393	0.489	0.00261973
CNBP	1.47466e-07	0.285648	0.261	0.234	0.00263138
PCBP2	1.48509e-07	-0.0866207	0.177	0.234	0.00265
LCORL	1.49564e-07	-0.105958	0.328	0.413	0.00266883
YBX1	1.53932e-07	0.173008	0.641	0.67	0.00274676
ADAM17	1.54659e-07	-0.0858546	0.168	0.222	0.00275973
CRYL1	1.55169e-07	-0.106727	0.071	0.105	0.00276884
CCNC	1.55253e-07	-0.0841997	0.193	0.254	0.00277033
MBOAT2	1.58187e-07	-0.092499	0.214	0.278	0.00282269
C1QTNF3-AMACR	1.59487e-07	-0.0947815	0.213	0.275	0.00284589
RAI14	1.65019e-07	-0.0944025	0.215	0.279	0.0029446
BBX	1.65533e-07	-0.13671	0.36	0.448	0.00295376
PRKDC	1.66118e-07	-0.0765077	0.307	0.393	0.00296421
NUP205	1.6771e-07	-0.0810807	0.111	0.154	0.00299262
SUCO	1.68004e-07	-0.0982652	0.126	0.171	0.00299787
PAPD4	1.7007e-07	-0.120657	0.285	0.359	0.00303472
HECTD1	1.71224e-07	-0.0690858	0.27	0.349	0.00305532
SNCAIP	1.71458e-07	-0.115833	0.377	0.464	0.00305949
FAM69A	1.7554e-07	-0.121139	0.068	0.1	0.00313233
FIS1	1.75678e-07	0.322448	0.18	0.152	0.0031348
HNRNPDL	1.7571e-07	-0.0845868	0.318	0.408	0.00313536
TNPO3	1.82921e-07	-0.0949431	0.148	0.198	0.00326405
NDUFB5	1.88223e-07	0.320649	0.163	0.135	0.00335866
EFTUD2	1.88928e-07	-0.0957255	0.094	0.132	0.00337124
USP39	1.91247e-07	-0.119366	0.165	0.217	0.0034126
HACL1	1.92561e-07	-0.107073	0.096	0.134	0.00343605
NBPF14	1.93524e-07	-0.0959763	0.074	0.108	0.00345324
PODXL2	1.94038e-07	-0.087206	0.118	0.163	0.00346242
ATP6V1G1	1.96004e-07	0.298659	0.301	0.281	0.0034975
MAGI3	2.04273e-07	-0.102966	0.21	0.271	0.00364504
TMEM67	2.08031e-07	-0.108838	0.096	0.135	0.00371211
MEGF9	2.11179e-07	-0.101474	0.124	0.168	0.00376829
NME3	2.12845e-07	0.306856	0.253	0.229	0.00379801
MAP4K5	2.1386e-07	-0.0997512	0.312	0.394	0.00381612
MESDC2	2.17371e-07	-0.0767107	0.128	0.175	0.00387877
FAR1	2.18453e-07	-0.10301	0.201	0.262	0.00389807
CUX1	2.20728e-07	-0.109475	0.44	0.535	0.00393868
POU2F1	2.26222e-07	-0.133508	0.494	0.591	0.00403671
LDB2	2.28705e-07	-0.0990262	0.215	0.279	0.00408102
C19orf43	2.31258e-07	0.273188	0.283	0.259	0.00412656
RC3H1	2.32362e-07	-0.0907166	0.209	0.272	0.00414627
ENOSF1	2.33473e-07	-0.0685415	0.242	0.313	0.00416609
PRKD3	2.33848e-07	-0.0692961	0.134	0.182	0.00417279
FAM193A	2.34035e-07	-0.126263	0.219	0.28	0.00417613
CDCA7L	2.34814e-07	-0.0706604	0.068	0.101	0.00419003
FAM110B	2.37389e-07	-0.0890873	0.099	0.138	0.00423597
RSU1	2.3859e-07	0.286148	0.131	0.101	0.00425739
DDOST	2.40613e-07	-0.0820884	0.164	0.217	0.00429349
CD320	2.43759e-07	-0.0831614	0.081	0.117	0.00434964
STOX2	2.45062e-07	-0.131661	0.389	0.473	0.00437289
PABPC1	2.45083e-07	0.310014	0.258	0.234	0.00437326
POLR2K	2.45603e-07	0.29976	0.141	0.112	0.00438254
CEP57	2.46416e-07	-0.0981233	0.188	0.244	0.00439705
CDYL	2.47843e-07	-0.0876195	0.169	0.222	0.00442251
CPSF7	2.48375e-07	-0.0913365	0.075	0.109	0.004432
ZNF274	2.4903e-07	-0.0991354	0.074	0.107	0.00444369
DGCR8	2.52819e-07	-0.0967968	0.103	0.144	0.0045113
PIP5K1A	2.54572e-07	-0.10082	0.262	0.334	0.00454258
GLG1	2.54989e-07	-0.107291	0.341	0.429	0.00455003
C1orf61	2.56533e-07	0.13955	0.69	0.719	0.00457758
YWHAH	2.56642e-07	0.313098	0.142	0.113	0.00457952
ZNF428	2.57712e-07	0.25903	0.407	0.402	0.00459861
MRPL20	2.66025e-07	0.291691	0.215	0.186	0.00474695
SLC37A3	2.68049e-07	-0.103143	0.101	0.14	0.00478308
MAP3K4	2.75705e-07	-0.116735	0.16	0.211	0.00491967
ZNF644	2.75731e-07	-0.109252	0.307	0.384	0.00492015
DNM1	2.78607e-07	-0.0877881	0.231	0.298	0.00497147
SCAF11	2.82006e-07	-0.0931371	0.234	0.301	0.00503212
EEFSEC	2.8555e-07	-0.0976181	0.095	0.133	0.00509536
FAM133B	2.87473e-07	-0.0949291	0.095	0.133	0.00512966
ZFP36L1	2.89722e-07	0.29151	0.301	0.281	0.0051698
SAFB	2.91157e-07	-0.106588	0.145	0.194	0.00519541
ZNF146	2.91718e-07	-0.0782833	0.167	0.221	0.00520542
PHIP	2.93523e-07	0.181237	0.575	0.587	0.00523763
TUBGCP2	2.94507e-07	-0.0995215	0.083	0.118	0.00525519
MAP4K3	3.01043e-07	-0.0800142	0.278	0.354	0.00537181
GTF3C2	3.01336e-07	-0.113484	0.085	0.12	0.00537704
KIAA1429	3.02069e-07	-0.0827793	0.109	0.151	0.00539013
SBF2	3.03325e-07	-0.126363	0.494	0.6	0.00541254
FKBP9	3.08258e-07	-0.0728401	0.082	0.117	0.00550056
LMTK2	3.09539e-07	-0.0841366	0.074	0.108	0.00552341
EZH2	3.09783e-07	-0.0966467	0.265	0.337	0.00552777
TPR	3.14927e-07	-0.0949524	0.12	0.162	0.00561955
TTF1	3.25504e-07	-0.0875525	0.103	0.143	0.00580829
SPSB4	3.26164e-07	-0.0924121	0.087	0.123	0.00582007
KIAA1324L	3.32811e-07	-0.0915218	0.123	0.167	0.00593867
RAPGEF2	3.41073e-07	0.213296	0.505	0.51	0.00608611
DTWD1	3.45468e-07	-0.0855414	0.109	0.15	0.00616453
BMP2K	3.48241e-07	-0.100763	0.125	0.17	0.006214
GLIS3	3.55314e-07	-0.0874297	0.154	0.203	0.00634023
WDR41	3.60413e-07	-0.0674238	0.101	0.141	0.00643121
SPATS2	3.62078e-07	-0.101194	0.218	0.28	0.00646091
CNNM2	3.62628e-07	-0.0720928	0.123	0.168	0.00647074
AC092835.2	3.67606e-07	-0.0834125	0.08	0.115	0.00655956
RPL36	3.7328e-07	-0.115046	0.303	0.383	0.0066608
UHRF1BP1	3.79154e-07	0.327858	0.173	0.143	0.00676562
TCP11L1	3.83563e-07	-0.119806	0.087	0.122	0.0068443
ANKRD28	3.86298e-07	-0.106346	0.403	0.496	0.0068931
NOL4L	3.86331e-07	-0.104475	0.068	0.1	0.0068937
AKAP13	3.93347e-07	-0.108037	0.289	0.364	0.00701888
SMAP1	3.99358e-07	-0.101471	0.143	0.19	0.00712615
EIF3E	4.10471e-07	0.293239	0.251	0.225	0.00732445
RGMA	4.10699e-07	-0.090995	0.178	0.233	0.00732851
LDAH	4.1204e-07	-0.0920784	0.167	0.22	0.00735244
AMZ1	4.13416e-07	-0.109539	0.11	0.15	0.007377
SLC39A11	4.13794e-07	-0.0858839	0.126	0.168	0.00738373
NSUN6	4.14465e-07	-0.119761	0.245	0.311	0.00739572
RP11-314N13.10	4.19853e-07	0.255862	0.116	0.087	0.00749186
EID1	4.21928e-07	0.266513	0.336	0.321	0.00752889
LRBA	4.31677e-07	-0.110797	0.377	0.467	0.00770284
MRPL23	4.33299e-07	-0.0641704	0.091	0.13	0.00773179
OXCT1	4.33302e-07	-0.0749749	0.098	0.138	0.00773184
NDRG3	4.54476e-07	-0.0844146	0.093	0.131	0.00810967
ABCC1	4.68051e-07	-0.0681346	0.082	0.117	0.0083519
ENPEP	4.69164e-07	-0.0920893	0.09	0.126	0.00837175
TRERF1	4.72172e-07	-0.104458	0.275	0.344	0.00842544
FZD2	4.92187e-07	-0.0880279	0.075	0.109	0.00878259
PTPRS	5.08655e-07	-0.0953603	0.369	0.46	0.00907645
ARHGEF11	5.16801e-07	-0.109855	0.135	0.18	0.00922179
CNTRL	5.16854e-07	-0.0808159	0.137	0.184	0.00922275
TRDMT1	5.17691e-07	-0.107405	0.14	0.185	0.00923768
RP11-613M10.9	5.17994e-07	-0.0906154	0.191	0.247	0.00924309
PGAM1	5.25996e-07	-0.0763478	0.155	0.207	0.00938587
ASH2L	5.28573e-07	-0.106452	0.077	0.11	0.00943185
GNG2	5.32936e-07	-0.088399	0.098	0.137	0.00950971
SEL1L3	5.37043e-07	-0.0573648	0.134	0.18	0.009583
PPP2R2D	5.397e-07	-0.0726344	0.107	0.148	0.0096304
CCBL2	5.40962e-07	-0.102445	0.095	0.132	0.00965293
EEF1A2	5.45152e-07	-0.0609181	0.133	0.178	0.00972769
LMBRD1	5.53729e-07	-0.0879575	0.095	0.132	0.00988075
C3orf14	5.5571e-07	0.300689	0.185	0.156	0.0099161
EEF1D	5.57165e-07	0.279712	0.304	0.284	0.00994206
PDE9A	5.64589e-07	-0.0991533	0.157	0.206	0.0100745
DNER	5.69563e-07	-0.0684977	0.212	0.273	0.0101633
SCUBE1	5.70273e-07	-0.0931827	0.078	0.111	0.0101759
MIB1	5.86377e-07	-0.094834	0.347	0.427	0.0104633
GJC1	5.90867e-07	-0.0846669	0.081	0.115	0.0105434
RNF213	6.02249e-07	-0.0840002	0.114	0.155	0.0107465
VPS13A	6.09824e-07	-0.0784664	0.164	0.216	0.0108817
DNA2	6.22395e-07	-0.0752612	0.073	0.105	0.011106
PTN	6.23295e-07	-0.162807	0.327	0.397	0.0111221
FANCC	6.28382e-07	-0.0900654	0.137	0.182	0.0112129
EPG5	6.31766e-07	-0.109097	0.106	0.145	0.0112732
TTLL5	6.34748e-07	-0.0736851	0.253	0.325	0.0113264
RPP38	6.39184e-07	-0.109661	0.122	0.164	0.0114056
CYB5D2	6.42164e-07	-0.105014	0.072	0.104	0.0114588
HIVEP2	6.5028e-07	-0.10237	0.07	0.101	0.0116036
VPS28	6.66725e-07	0.281828	0.223	0.197	0.011897
REPS1	6.72147e-07	-0.0656444	0.275	0.349	0.0119938
AP3D1	6.88263e-07	-0.11217	0.073	0.105	0.0122814
SSH1	6.9175e-07	-0.0981074	0.074	0.105	0.0123436
FSIP2	6.93278e-07	-0.107734	0.126	0.168	0.0123709
NMT2	6.97718e-07	-0.0745914	0.117	0.159	0.0124501
ELOVL5	7.16243e-07	-0.121545	0.14	0.185	0.0127806
RAPGEF1	7.26156e-07	-0.0911709	0.135	0.18	0.0129575
ZNF793	7.38496e-07	-0.101132	0.095	0.132	0.0131777
KSR1	7.46594e-07	-0.0840745	0.089	0.125	0.0133222
BTBD2	7.57462e-07	-0.101633	0.074	0.106	0.0135161
ADAM23	7.6121e-07	-0.117892	0.294	0.368	0.013583
TRA2B	7.78835e-07	-0.107559	0.185	0.238	0.0138975
SCAF8	7.80338e-07	-0.0992467	0.318	0.396	0.0139244
LMAN2	7.89128e-07	-0.0619786	0.099	0.138	0.0140812
TMEM123	7.94165e-07	-0.068673	0.133	0.178	0.0141711
NOTCH3	7.95012e-07	-0.0789652	0.09	0.125	0.0141862
PIGL	8.16646e-07	-0.0957205	0.212	0.271	0.0145722
TSTD2	8.29811e-07	-0.0853711	0.103	0.142	0.0148072
UQCC2	8.33265e-07	-0.0818693	0.089	0.124	0.0148688
CACUL1	8.33321e-07	-0.0868223	0.187	0.243	0.0148698
POLR3A	8.33674e-07	-0.0937466	0.084	0.118	0.0148761
ROR1	8.33748e-07	-0.0803945	0.237	0.301	0.0148774
C14orf145	8.36907e-07	-0.0785456	0.103	0.141	0.0149338
CALD1	8.3952e-07	-0.0785166	0.326	0.408	0.0149804
CTNND1	8.41204e-07	-0.0753565	0.143	0.189	0.0150104
PAK1	8.51723e-07	-0.0853662	0.243	0.31	0.0151982
TMEM241	8.56688e-07	-0.0783957	0.079	0.112	0.0152867
ARMC10	8.66931e-07	-0.0664874	0.089	0.125	0.0154695
BCR	8.68242e-07	-0.0734472	0.1	0.138	0.0154929
ACACB	8.97973e-07	-0.1052	0.071	0.103	0.0160234
MAPKBP1	9.16678e-07	-0.0842879	0.069	0.1	0.0163572
ASTN1	9.24969e-07	-0.099954	0.26	0.326	0.0165051
KIDINS220	9.34232e-07	-0.0757437	0.203	0.262	0.0166704
AKIRIN1	9.37403e-07	0.314695	0.136	0.109	0.016727
NBPF12	9.42946e-07	-0.102235	0.081	0.114	0.0168259
VSIG10	9.56494e-07	-0.0744194	0.069	0.1	0.0170677
FANCI	9.58301e-07	-0.0949903	0.075	0.107	0.0170999
TUBGCP3	9.63433e-07	-0.0672995	0.137	0.184	0.0171915
SIN3A	9.79238e-07	-0.0930183	0.096	0.133	0.0174735
RRM1	9.79266e-07	-0.0851133	0.072	0.104	0.017474
CEP68	9.84839e-07	-0.0733909	0.073	0.105	0.0175735
WDR48	9.87598e-07	-0.08186	0.09	0.125	0.0176227
DENND6A	1.00299e-06	-0.0698349	0.186	0.242	0.0178973
SYNRG	1.00675e-06	-0.0836139	0.152	0.2	0.0179644
USP24	1.0103e-06	-0.0744728	0.199	0.259	0.0180278
MIGA1	1.02598e-06	-0.0993617	0.115	0.155	0.0183076
RRP1B	1.03549e-06	-0.0922103	0.112	0.152	0.0184773
LRRTM4	1.06217e-06	-0.202228	0.229	0.279	0.0189534
RBM28	1.06797e-06	-0.0907409	0.118	0.159	0.0190568
FBRSL1	1.06981e-06	-0.0815198	0.075	0.107	0.0190896
CHCHD3	1.07477e-06	0.161637	0.617	0.642	0.0191781
CNOT10	1.07598e-06	-0.107874	0.181	0.235	0.0191998
HAUS1	1.10227e-06	-0.0981631	0.085	0.118	0.019669
CAMSAP1	1.15206e-06	-0.108511	0.098	0.135	0.0205574
COPG2	1.15422e-06	-0.102667	0.142	0.187	0.0205959
ZFHX2	1.16493e-06	0.268342	0.299	0.279	0.0207869
DSTYK	1.1963e-06	-0.0869191	0.106	0.145	0.0213467
TACR1	1.20163e-06	-0.127334	0.08	0.112	0.0214419
ADGRL1	1.20343e-06	-0.0833242	0.113	0.153	0.0214741
KIAA0430	1.21291e-06	-0.0828869	0.073	0.104	0.0216431
MPHOSPH9	1.21631e-06	-0.0979336	0.22	0.281	0.0217039
MYEF2	1.23454e-06	-0.098142	0.267	0.337	0.0220292
RGS5	1.23461e-06	-0.0896557	0.085	0.118	0.0220303
KDM4B	1.25393e-06	-0.0872295	0.162	0.212	0.0223751
TMBIM6	1.25988e-06	-0.054903	0.228	0.295	0.0224813
GOLGA1	1.29709e-06	-0.0812791	0.126	0.169	0.0231453
SHROOM3	1.29834e-06	-0.106007	0.757	0.829	0.0231677
LSM2	1.2992e-06	0.297171	0.168	0.141	0.0231829
JAK2	1.31184e-06	-0.10023	0.076	0.107	0.0234084
THOC1	1.32448e-06	-0.0760052	0.169	0.219	0.0236339
MPP6	1.33405e-06	-0.116786	0.137	0.18	0.0238047
USP8	1.35004e-06	-0.0939901	0.135	0.179	0.0240901
RNF130	1.37504e-06	-0.0960418	0.651	0.744	0.0245362
MYSM1	1.39633e-06	-0.079235	0.087	0.121	0.0249161
SLX4IP	1.40659e-06	0.286238	0.113	0.087	0.0250991
MZT2A	1.41345e-06	0.263266	0.257	0.234	0.0252216
ATAD2	1.42115e-06	-0.110387	0.132	0.175	0.025359
NBPF1	1.4928e-06	-0.0884006	0.078	0.111	0.0266375
FAM192A	1.51015e-06	-0.0951421	0.101	0.138	0.0269471
USP48	1.52663e-06	-0.108065	0.186	0.24	0.0272411
FOXP2	1.54929e-06	-0.129748	0.082	0.114	0.0276455
LPGAT1	1.55331e-06	-0.0799943	0.171	0.221	0.0277172
MAP3K2	1.56935e-06	-0.0483457	0.201	0.262	0.0280035
ACBD6	1.57286e-06	-0.097609	0.371	0.452	0.0280661
DYNLT1	1.59437e-06	0.270444	0.278	0.258	0.02845
TP53BP2	1.59682e-06	-0.0837118	0.074	0.106	0.0284937
TRIO	1.64304e-06	-0.117643	0.46	0.553	0.0293184
MCM9	1.64622e-06	-0.068554	0.13	0.174	0.0293752
NEMF	1.65052e-06	-0.0887872	0.223	0.284	0.0294519
KCNMB4	1.65267e-06	-0.085531	0.12	0.16	0.0294903
NUP107	1.68958e-06	-0.0758597	0.205	0.263	0.0301489
BACH2	1.69857e-06	0.189393	0.553	0.563	0.0303093
WASF2	1.70933e-06	-0.105668	0.112	0.15	0.0305012
GGA2	1.72245e-06	-0.0604132	0.115	0.156	0.0307354
DPYSL2	1.78347e-06	-0.0803085	0.382	0.474	0.0318243
CCNI	1.78356e-06	0.228906	0.413	0.408	0.0318259
RBMS2	1.80287e-06	-0.0887538	0.111	0.15	0.0321704
HS6ST3	1.80778e-06	-0.130646	0.424	0.49	0.0322579
LRPPRC	1.81464e-06	-0.0884706	0.208	0.264	0.0323804
HLTF	1.84576e-06	-0.0701985	0.146	0.193	0.0329357
PRDX1	1.85204e-06	0.221057	0.41	0.406	0.0330479
FADS2	1.88138e-06	-0.0571815	0.298	0.377	0.0335713
DHX57	1.88869e-06	-0.0721694	0.155	0.203	0.0337018
INTS8	1.94074e-06	-0.0929456	0.101	0.137	0.0346306
UBR2	1.98139e-06	-0.116965	0.199	0.252	0.035356
PARD3B	1.99211e-06	0.145077	0.672	0.685	0.0355471
TCF12	1.99508e-06	-0.112187	0.595	0.69	0.0356002
EAPP	1.99567e-06	-0.0841033	0.103	0.14	0.0356106
GLRX	2.01086e-06	-0.0858914	0.087	0.122	0.0358817
NBPF19	2.03061e-06	-0.0677133	0.13	0.173	0.0362343
SLC38A6	2.05413e-06	-0.0697135	0.077	0.109	0.036654
RGS17	2.06804e-06	-0.0884471	0.082	0.114	0.0369021
PANK2	2.10165e-06	0.289181	0.189	0.163	0.0375018
IREB2	2.11277e-06	-0.0697604	0.129	0.171	0.0377003
RABGAP1	2.11582e-06	-0.10168	0.301	0.375	0.0377546
PIAS1	2.12352e-06	-0.0898534	0.247	0.311	0.0378921
AGTPBP1	2.12942e-06	-0.108931	0.252	0.313	0.0379974
SUPT20H	2.1522e-06	-0.0930701	0.105	0.142	0.0384039
HYDIN	2.2226e-06	-0.0659715	0.103	0.141	0.0396601
TCAF1	2.22363e-06	-0.0722727	0.149	0.195	0.0396784
TSPAN31	2.26126e-06	-0.0916658	0.073	0.103	0.0403499
EIF2S2	2.26589e-06	0.274419	0.284	0.265	0.0404326
ZNF621	2.26597e-06	-0.0611973	0.099	0.135	0.0404339
EXOC2	2.26845e-06	-0.0805554	0.113	0.151	0.0404782
SAMD4A	2.28816e-06	-0.0972056	0.167	0.213	0.0408299
CLASP2	2.33565e-06	0.159539	0.65	0.676	0.0416774
RP11-437B10.1	2.38714e-06	0.176044	0.488	0.498	0.0425962
MAX	2.39522e-06	-0.0870779	0.189	0.24	0.0427403
PIK3CB	2.39624e-06	-0.0772	0.144	0.19	0.0427585
DCTN4	2.42294e-06	-0.0798363	0.151	0.198	0.0432349
MRPS23	2.45265e-06	0.266589	0.113	0.087	0.0437651
DNAJC24	2.46094e-06	-0.0834612	0.098	0.134	0.043913
ZFHX3	2.479e-06	-0.0745201	0.206	0.263	0.0442353
LRRC75A	2.57583e-06	0.285581	0.189	0.162	0.0459631
CST3	2.57627e-06	0.2911	0.158	0.132	0.0459709
PYGO1	2.58045e-06	-0.076971	0.117	0.157	0.0460455
ZDHHC17	2.6029e-06	-0.0680742	0.144	0.188	0.0464461
IGF1R	2.60813e-06	-0.0621051	0.259	0.33	0.0465394
PPIP5K2	2.72452e-06	-0.0763006	0.184	0.238	0.0486164
G2E3	2.7559e-06	-0.0566262	0.106	0.144	0.0491762
FAM171B	2.75872e-06	0.306101	0.192	0.167	0.0492266
DIP2C	2.76838e-06	-0.107352	0.389	0.473	0.049399
ACO2	2.7755e-06	-0.0755174	0.094	0.129	0.0495261
SLC35E2B	2.78403e-06	-0.0736392	0.085	0.117	0.0496783
ARHGAP17	2.79548e-06	-0.0934608	0.111	0.15	0.0498825
ARHGEF7	2.7983e-06	-0.087594	0.206	0.263	0.0499329
ATP6V1D	2.8071e-06	-0.074448	0.147	0.192	0.0500899
GNAI2	2.8311e-06	-0.0809595	0.213	0.272	0.0505181
CPSF6	2.85762e-06	-0.0805489	0.352	0.437	0.0509913
TTC39C	2.87919e-06	-0.0739307	0.187	0.241	0.0513763
SPAG16	2.90004e-06	-0.126128	0.135	0.176	0.0517484
RTN4	2.93786e-06	0.198922	0.498	0.506	0.0524232
INTS12	2.99261e-06	-0.071417	0.194	0.247	0.0534002
TERF1	3.01644e-06	-0.0935673	0.09	0.123	0.0538254
UQCRQ	3.02816e-06	-0.0734269	0.116	0.157	0.0540344
DGKD	3.04759e-06	-0.0714724	0.122	0.163	0.0543812
FOXK2	3.05425e-06	-0.0935022	0.282	0.352	0.0545
NUP155	3.07555e-06	-0.0942768	0.081	0.113	0.0548802
OLFM3	3.08036e-06	-0.0855937	0.19	0.241	0.0549659
NOTCH1	3.08269e-06	-0.0698103	0.209	0.266	0.0550076
ZFYVE16	3.09605e-06	-0.0640224	0.204	0.262	0.0552458
WDHD1	3.12057e-06	-0.0854006	0.136	0.178	0.0556834
SPATA7	3.13401e-06	-0.114519	0.126	0.165	0.0559232
TRAPPC13	3.15305e-06	-0.0991027	0.105	0.141	0.0562631
BBS9	3.15724e-06	-0.0982482	0.188	0.24	0.0563378
ANKFY1	3.18158e-06	-0.0598739	0.136	0.18	0.0567721
GIGYF2	3.24974e-06	-0.100502	0.333	0.413	0.0579883
ODF2L	3.25116e-06	-0.0829941	0.104	0.141	0.0580136
CTDSPL	3.27852e-06	-0.0971463	0.161	0.208	0.0585019
CDK5RAP2	3.3045e-06	-0.0622309	0.147	0.192	0.0589654
HES4	3.32972e-06	-0.0909521	0.399	0.493	0.0594155
SNAPC3	3.33679e-06	-0.0670509	0.163	0.213	0.0595418
AASS	3.34202e-06	-0.0754103	0.133	0.175	0.059635
PIK3CA	3.39943e-06	-0.0810401	0.11	0.148	0.0606595
DROSHA	3.51999e-06	-0.0950972	0.14	0.183	0.0628108
GABBR1	3.53696e-06	-0.0720437	0.117	0.156	0.0631135
PSMA7	3.57767e-06	-0.0624788	0.161	0.211	0.06384
NUSAP1	3.58364e-06	-0.100375	0.078	0.108	0.0639464
NFXL1	3.64904e-06	-0.0677382	0.076	0.107	0.0651134
SACM1L	3.65127e-06	-0.0677097	0.096	0.131	0.0651533
CIR1	3.75284e-06	-0.0958235	0.076	0.107	0.0669656
SSNA1	3.75636e-06	0.268609	0.104	0.079	0.0670285
DNAJC7	3.76819e-06	-0.0756109	0.146	0.192	0.0672395
PFDN4	3.77423e-06	-0.0746037	0.117	0.157	0.0673473
MCMBP	3.77957e-06	-0.0797415	0.095	0.13	0.0674426
TOMM20	3.78668e-06	0.274009	0.297	0.284	0.0675695
KDM3A	3.79044e-06	-0.0961821	0.073	0.103	0.0676365
WDR11	3.87237e-06	-0.0595948	0.118	0.158	0.0690987
TOMM70	3.91895e-06	-0.0814275	0.077	0.108	0.0699297
ZNF22	3.96296e-06	0.292928	0.121	0.096	0.070715
EZH1	4.00803e-06	-0.0821257	0.086	0.118	0.0715193
RMND5B	4.0312e-06	-0.108631	0.099	0.134	0.0719327
BCAS2	4.0873e-06	0.261537	0.131	0.105	0.0729339
UBE3C	4.10813e-06	0.2389	0.393	0.39	0.0733054
RUFY2	4.15525e-06	-0.0311749	0.168	0.22	0.0741462
ZC3H8	4.15776e-06	-0.0673139	0.127	0.168	0.0741911
TRPC1	4.16714e-06	-0.0672451	0.152	0.198	0.0743585
TMEM135	4.17649e-06	-0.065304	0.209	0.265	0.0745254
RNF121	4.19921e-06	-0.0640159	0.095	0.129	0.0749307
PDHX	4.22226e-06	-0.0744596	0.091	0.124	0.075342
VPS13D	4.24104e-06	-0.069284	0.19	0.243	0.0756771
FSTL5	4.2552e-06	0.295163	0.15	0.122	0.0759297
SEMA3A	4.27696e-06	-0.0780723	0.208	0.263	0.0763181
GDPD1	4.28431e-06	-0.0752521	0.092	0.125	0.0764492
FAM107B	4.41118e-06	-0.10036	0.089	0.121	0.0787131
HS2ST1	4.46502e-06	-0.0708251	0.212	0.271	0.0796738
APIP	4.48386e-06	-0.0452638	0.09	0.124	0.08001
BPTF	4.65793e-06	-0.124498	0.555	0.654	0.0831161
PARN	4.77262e-06	-0.080874	0.114	0.152	0.0851627
BCAS3	4.81847e-06	-0.0953801	0.346	0.418	0.0859807
INIP	4.91926e-06	-0.0707034	0.074	0.105	0.0877793
NNAT	4.93664e-06	-0.0900742	0.273	0.342	0.0880894
LRRC41	4.98972e-06	-0.069464	0.096	0.13	0.0890366
AGFG1	5.00278e-06	-0.0705219	0.172	0.224	0.0892695
NCALD	5.03942e-06	0.161009	0.679	0.701	0.0899234
USP54	5.04441e-06	-0.0634967	0.141	0.185	0.0900124
CC2D2A	5.05196e-06	-0.0677621	0.202	0.256	0.0901472
C3orf58	5.08866e-06	-0.0778534	0.086	0.118	0.0908021
TMCO1	5.11221e-06	-0.0286318	0.189	0.244	0.0912222
TM9SF3	5.19336e-06	-0.0557288	0.184	0.238	0.0926704
NHLRC2	5.23924e-06	-0.0501154	0.121	0.161	0.093489
ASAP2	5.24584e-06	-0.0620086	0.243	0.307	0.0936067
DDX52	5.29081e-06	-0.0636358	0.104	0.14	0.0944092
KDSR	5.29116e-06	-0.0879531	0.078	0.108	0.0944155
BCAP29	5.30345e-06	-0.0636082	0.075	0.105	0.0946348
MED23	5.39328e-06	-0.065319	0.087	0.119	0.0962378
DNAJC13	5.40476e-06	-0.0551968	0.104	0.141	0.0964425
DYNC1H1	5.46734e-06	-0.062261	0.198	0.251	0.0975592
ESF1	5.54134e-06	0.259357	0.216	0.191	0.0988797
NOS1AP	5.55458e-06	-0.0582225	0.19	0.244	0.0991159
DCP1A	5.59471e-06	-0.0791021	0.15	0.195	0.099832
RP11-287D1.3	5.67549e-06	0.262227	0.104	0.08	0.101273
RFX7	5.72248e-06	-0.115656	0.371	0.453	0.102112
XRCC4	5.80542e-06	-0.079105	0.108	0.144	0.103592
TAF11	6.06149e-06	-0.0872939	0.091	0.124	0.108161
EMC3	6.08637e-06	-0.0571947	0.163	0.21	0.108605
ETNK1	6.08794e-06	-0.0476182	0.24	0.304	0.108633
ANKRD36C	6.16202e-06	-0.0818742	0.248	0.311	0.109955
CCDC85B	6.24132e-06	0.271386	0.112	0.087	0.11137
CEACAM1	6.4225e-06	-0.0892619	0.112	0.148	0.114603
CPNE3	6.5342e-06	-0.0835736	0.076	0.105	0.116596
KCTD3	6.70334e-06	-0.062475	0.111	0.148	0.119614
C5orf42	6.75622e-06	-0.0743165	0.233	0.294	0.120558
RARS	6.82334e-06	-0.0572059	0.117	0.156	0.121756
ANAPC11	6.96288e-06	0.263352	0.267	0.248	0.124246
TPD52	6.96731e-06	-0.0658089	0.131	0.172	0.124325
CALR	6.96754e-06	-0.0590291	0.231	0.292	0.124329
MIA3	7.07896e-06	-0.0806467	0.096	0.129	0.126317
SEC62	7.09401e-06	-0.0348871	0.124	0.165	0.126586
TSC2	7.16836e-06	-0.0612926	0.085	0.117	0.127912
UBR4	7.31903e-06	-0.0526772	0.141	0.185	0.130601
IDH2	7.32802e-06	-0.0560025	0.117	0.156	0.130761
SREK1	7.46172e-06	-0.0464656	0.148	0.195	0.133147
TAOK3	7.56586e-06	-0.0456821	0.099	0.134	0.135005
FBXL13	7.64774e-06	-0.0619802	0.129	0.169	0.136466
HNRNPAB	7.67919e-06	-0.0723962	0.138	0.181	0.137028
ZNF75A	7.71375e-06	-0.0254448	0.11	0.148	0.137644
C11orf58	7.84776e-06	-0.0528316	0.287	0.359	0.140035
MRPS18C	7.87947e-06	-0.0573283	0.089	0.122	0.140601
SNRPE	7.91457e-06	-0.0651927	0.155	0.202	0.141228
PPP6C	7.96993e-06	-0.0732551	0.091	0.123	0.142215
ZNF438	8.31963e-06	-0.0856163	0.182	0.23	0.148455
ZNF827	8.39422e-06	-0.042701	0.232	0.292	0.149786
SMAD2	8.42864e-06	-0.0666564	0.24	0.303	0.150401
AP2B1	8.54548e-06	-0.0564344	0.212	0.27	0.152486
CCDC57	8.57043e-06	-0.0894837	0.154	0.197	0.152931
EIF2AK1	8.77142e-06	-0.0686903	0.093	0.126	0.156517
DPYSL5	9.00047e-06	-0.0829149	0.247	0.31	0.160604
TTC21B	9.0055e-06	-0.0526819	0.116	0.154	0.160694
ZNF326	9.05152e-06	-0.0662587	0.128	0.168	0.161515
EIF2AK4	9.26659e-06	-0.0535333	0.107	0.143	0.165353
POMZP3	9.27708e-06	-0.0749927	0.097	0.131	0.16554
TOP2B	9.5187e-06	-0.0564887	0.219	0.278	0.169852
SOX6	9.65859e-06	-0.119078	0.388	0.459	0.172348
ATN1	9.89174e-06	-0.0712538	0.101	0.135	0.176508
CNOT7	9.9882e-06	-0.0651219	0.106	0.141	0.178229
PRKAG2	1.01727e-05	-0.0543252	0.136	0.176	0.181522
CEP192	1.01984e-05	-0.0665614	0.168	0.215	0.18198
CHD3	1.02684e-05	-0.0950352	0.092	0.124	0.183229
TSSC1	1.03346e-05	-0.0831708	0.078	0.107	0.18441
IQCK	1.03577e-05	-0.0934578	0.136	0.175	0.184823
FAM45A	1.06426e-05	-0.0628614	0.073	0.102	0.189906
CTCF	1.10267e-05	-0.0419144	0.149	0.194	0.196761
MAD2L1	1.12727e-05	0.268437	0.12	0.096	0.20115
UQCR10	1.14351e-05	-0.0809594	0.319	0.392	0.204048
LIMD1	1.14703e-05	-0.0707787	0.092	0.124	0.204677
GKAP1	1.19431e-05	-0.05221	0.13	0.17	0.213113
TDRP	1.19751e-05	-0.0962322	0.074	0.103	0.213684
HSPA8	1.19913e-05	-0.0687891	0.171	0.221	0.213972
RPL23A	1.19918e-05	-0.0733273	0.261	0.326	0.213981
TMEM181	1.20461e-05	-0.0517528	0.127	0.167	0.214951
FAM168B	1.22694e-05	-0.069201	0.148	0.191	0.218934
ABHD3	1.26897e-05	-0.0660675	0.151	0.194	0.226435
NIPSNAP1	1.27664e-05	-0.079244	0.079	0.108	0.227804
CEP95	1.29259e-05	-0.0567129	0.162	0.209	0.230649
CERS4	1.30064e-05	-0.079917	0.1	0.134	0.232087
RP11-92K2.2	1.30639e-05	-0.0883881	0.283	0.351	0.233112
RECK	1.33614e-05	-0.0358541	0.113	0.149	0.238421
HBS1L	1.33772e-05	-0.0482174	0.111	0.148	0.238703
FBLN1	1.3392e-05	-0.0493908	0.129	0.169	0.238967
ZNF235	1.35187e-05	-0.0562716	0.23	0.288	0.241228
SEH1L	1.35328e-05	-0.0858607	0.078	0.106	0.24148
NHSL1	1.35441e-05	-0.0627526	0.204	0.257	0.241681
ALMS1	1.36957e-05	-0.0837512	0.226	0.283	0.244386
B4GALT6	1.37353e-05	-0.0568466	0.086	0.117	0.245093
GPALPP1	1.38614e-05	-0.0647683	0.128	0.167	0.247343
KIRREL	1.40969e-05	-0.0492702	0.124	0.162	0.251545
VPS36	1.4132e-05	-0.068251	0.119	0.156	0.252172
TMEM184C	1.42986e-05	-0.0721964	0.086	0.117	0.255144
MLLT4	1.43306e-05	-0.0971733	0.414	0.502	0.255716
NRF1	1.44915e-05	-0.0644078	0.197	0.25	0.258587
RAB6A	1.44928e-05	-0.0759276	0.251	0.312	0.258609
CKS2	1.4527e-05	0.253649	0.175	0.151	0.259221
RPL36AL	1.47899e-05	0.245732	0.306	0.294	0.263911
SNX1	1.48162e-05	-0.0653987	0.111	0.147	0.26438
RPL26L1	1.48418e-05	0.250252	0.113	0.09	0.264838
MED6	1.48828e-05	-0.0840977	0.085	0.115	0.265569
XPNPEP3	1.48903e-05	-0.072927	0.13	0.169	0.265702
MLH3	1.49828e-05	-0.039605	0.116	0.153	0.267352
ERO1A	1.50921e-05	-0.0578782	0.083	0.113	0.269303
GPD2	1.51041e-05	-0.0561699	0.119	0.157	0.269518
LSM14A	1.51951e-05	-0.0837595	0.282	0.348	0.271142
ATF2	1.53336e-05	-0.0552533	0.174	0.221	0.273613
C1orf21	1.54318e-05	-0.0690347	0.272	0.337	0.275366
MSANTD2	1.54622e-05	-0.0602425	0.102	0.136	0.275908
PPCDC	1.54844e-05	-0.0583546	0.219	0.272	0.276303
GTF3C1	1.56924e-05	-0.0551758	0.09	0.122	0.280015
EIF2AK2	1.57503e-05	-0.0671885	0.111	0.146	0.281048
FEZ2	1.57811e-05	-0.0445339	0.139	0.181	0.281598
CCDC88A	1.59233e-05	-0.067675	0.314	0.387	0.284135
FNBP4	1.60334e-05	-0.0525538	0.286	0.354	0.2861
UHRF2	1.63862e-05	-0.0606185	0.151	0.194	0.292396
TNKS	1.6478e-05	-0.0650951	0.35	0.428	0.294034
SLC3A1	1.68195e-05	-0.0644906	0.091	0.123	0.300127
GLCCI1	1.68285e-05	-0.122629	0.491	0.576	0.300288
CCDC130	1.69175e-05	-0.053911	0.095	0.128	0.301876
GBAS	1.69418e-05	-0.0351666	0.192	0.245	0.302309
DBI	1.69944e-05	-0.057151	0.151	0.196	0.303249
ZNF536	1.70417e-05	-0.0735307	0.355	0.434	0.304093
C2CD5	1.71479e-05	-0.0597681	0.148	0.19	0.305986
BTBD9	1.73268e-05	-0.0777416	0.306	0.37	0.309179
ZNF337	1.7527e-05	0.244312	0.103	0.08	0.312751
SFSWAP	1.75622e-05	-0.0478885	0.156	0.199	0.31338
R3HCC1L	1.75725e-05	-0.0604926	0.092	0.123	0.313563
RPS7	1.76966e-05	0.220854	0.358	0.351	0.315779
SREBF1	1.77867e-05	-0.0609605	0.09	0.121	0.317386
MEF2C	1.7914e-05	0.314668	0.224	0.201	0.319658
PGAP1	1.81359e-05	-0.0665836	0.288	0.357	0.323617
RPL34	1.83473e-05	-0.0735674	0.155	0.198	0.327389
RNF4	1.84149e-05	-0.0798481	0.091	0.121	0.328596
EYA3	1.84232e-05	-0.0752744	0.166	0.212	0.328744
DDX10	1.86172e-05	0.263548	0.213	0.189	0.332205
MSH6	1.86588e-05	-0.0558184	0.15	0.194	0.332947
KIAA0907	1.88919e-05	-0.0604466	0.104	0.138	0.337108
NDUFS6	1.91903e-05	-0.0535943	0.152	0.196	0.342432
TMEM59	1.93971e-05	0.279773	0.273	0.26	0.346121
KCNQ3	1.9538e-05	-0.0926532	0.678	0.761	0.348637
SNX4	1.95579e-05	-0.0376655	0.167	0.214	0.348991
SMCHD1	1.95602e-05	-0.112496	0.312	0.378	0.349032
FNBP1L	1.95775e-05	-0.0735212	0.278	0.344	0.34934
TBC1D15	1.96008e-05	-0.0573422	0.092	0.124	0.349756
YWHAG	1.96553e-05	0.275829	0.239	0.222	0.350729
CARM1	1.96561e-05	-0.0793778	0.076	0.104	0.350744
ULK2	1.97377e-05	-0.089118	0.165	0.209	0.3522
UBXN2B	1.97669e-05	-0.0559371	0.079	0.108	0.352721
NPRL3	2.00903e-05	-0.0646586	0.137	0.177	0.358492
PDE4B	2.04151e-05	0.212652	0.494	0.497	0.364288
YARS2	2.04325e-05	-0.0733326	0.094	0.125	0.364598
KIAA0922	2.0559e-05	-0.0439111	0.161	0.207	0.366855
ARL6IP6	2.10458e-05	-0.0658982	0.155	0.198	0.375541
CRTC3	2.11467e-05	-0.0543983	0.197	0.249	0.377343
ERP29	2.16258e-05	0.257993	0.308	0.302	0.38589
MAPRE1	2.17901e-05	-0.0534341	0.089	0.12	0.388822
TOM1L2	2.18348e-05	-0.049584	0.151	0.193	0.389621
HMBOX1	2.20718e-05	-0.0537191	0.166	0.213	0.393849
CCDC65	2.24702e-05	-0.0607638	0.174	0.222	0.400958
TOX3	2.27583e-05	-0.0623319	0.174	0.222	0.406098
GLUD1	2.27808e-05	-0.06926	0.108	0.142	0.406501
CENPV	2.28206e-05	0.196729	0.393	0.391	0.407211
CLSTN1	2.33448e-05	-0.0614148	0.19	0.24	0.416564
KLHL7	2.3383e-05	-0.0558458	0.172	0.219	0.417247
RQCD1	2.37581e-05	-0.0632105	0.082	0.112	0.42394
NACA2	2.38785e-05	0.270882	0.184	0.163	0.426088
CDC42BPB	2.38914e-05	-0.043354	0.124	0.162	0.426318
VRK1	2.39803e-05	-0.0639348	0.122	0.16	0.427905
SSBP3	2.44528e-05	-0.0638065	0.27	0.333	0.436335
MED1	2.45971e-05	-0.0706172	0.074	0.101	0.438911
IPO11	2.46486e-05	-0.0669995	0.09	0.12	0.439829
FAM49B	2.47808e-05	-0.0645946	0.217	0.272	0.442189
CLYBL	2.48049e-05	-0.0702367	0.118	0.153	0.442618
SYNC	2.49002e-05	-0.0682359	0.227	0.284	0.44432
RB1CC1	2.4956e-05	-0.0665367	0.24	0.298	0.445315
CHEK1	2.49861e-05	-0.0368107	0.105	0.139	0.445852
PTPN4	2.49898e-05	-0.062849	0.251	0.313	0.445919
METTL2B	2.49956e-05	-0.0650634	0.138	0.178	0.446021
ABR	2.50345e-05	-0.0369683	0.152	0.195	0.446715
DNAH11	2.50519e-05	-0.117	0.152	0.191	0.447026
RPA1	2.50988e-05	-0.0644035	0.098	0.13	0.447864
EFNB2	2.51309e-05	-0.0783388	0.317	0.388	0.448435
ZNF821	2.51613e-05	-0.085725	0.106	0.139	0.448978
NSUN7	2.55632e-05	-0.0710161	0.099	0.131	0.45615
PSD3	2.56871e-05	-0.0775303	0.45	0.535	0.458361
CHKA	2.61193e-05	-0.0525096	0.226	0.281	0.466073
NECTIN3	2.62201e-05	-0.0334725	0.14	0.182	0.467871
ELAVL3	2.72889e-05	-0.0636829	0.115	0.15	0.486943
UBR3	2.73248e-05	0.254196	0.334	0.328	0.487584
GTF2H1	2.73767e-05	-0.0713122	0.078	0.106	0.48851
EZR	2.74943e-05	0.285672	0.148	0.125	0.490609
TDG	2.76898e-05	-0.0713988	0.105	0.138	0.494097
VPS54	2.78218e-05	-0.0640039	0.242	0.3	0.496452
GK5	2.80242e-05	-0.042173	0.093	0.124	0.500064
ACADM	2.80697e-05	-0.0540872	0.078	0.106	0.500876
LY6H	2.80876e-05	0.267859	0.168	0.146	0.501195
YTHDC2	2.8134e-05	-0.0651905	0.157	0.2	0.502024
TCTN3	2.85205e-05	-0.0630385	0.096	0.127	0.50892
ZNF490	2.89642e-05	-0.0453678	0.075	0.103	0.516837
TEFM	2.90688e-05	-0.0310893	0.12	0.158	0.518703
CHD9	2.9256e-05	-0.0652509	0.557	0.664	0.522043
INTS7	2.94657e-05	-0.0314632	0.112	0.148	0.525786
FAM19A5	2.95835e-05	-0.0633363	0.184	0.231	0.527888
TSC22D1	2.99971e-05	0.16056	0.518	0.534	0.535268
LZIC	3.00735e-05	-0.062802	0.079	0.108	0.536631
RPL30	3.03835e-05	-0.0703215	0.307	0.379	0.542164
ZFP30	3.04111e-05	-0.0483284	0.116	0.152	0.542655
ABHD12	3.0467e-05	0.254503	0.11	0.088	0.543653
DDX50	3.05844e-05	-0.0594555	0.152	0.195	0.545749
NPAS3	3.0739e-05	-0.0709691	0.936	0.96	0.548507
LRRN1	3.08734e-05	-0.0613091	0.242	0.3	0.550906
TRIT1	3.09515e-05	-0.0641252	0.123	0.16	0.552299
SLC25A24	3.10144e-05	-0.0648042	0.074	0.102	0.553421
NAP1L1	3.13471e-05	0.204543	0.426	0.437	0.559358
ANKS1A	3.14732e-05	-0.0606809	0.232	0.288	0.561608
TRIOBP	3.19905e-05	-0.054695	0.086	0.115	0.570839
TNFRSF19	3.21703e-05	-0.073868	0.096	0.127	0.574046
FBXO28	3.22568e-05	-0.0878459	0.114	0.148	0.57559
SH3YL1	3.22657e-05	-0.0624479	0.085	0.114	0.575749
SNX13	3.24243e-05	-0.0577535	0.202	0.254	0.578579
SNX3	3.28235e-05	0.283633	0.198	0.177	0.585702
NPAT	3.29505e-05	-0.0420912	0.081	0.111	0.587968
ZHX3	3.3158e-05	-0.0522234	0.126	0.163	0.591672
OSTM1	3.40548e-05	-0.091319	0.11	0.143	0.607673
ZNF83	3.42864e-05	-0.0553575	0.206	0.26	0.611806
PPP6R3	3.43588e-05	-0.0709176	0.376	0.455	0.613098
PDGFC	3.47705e-05	-0.067862	0.138	0.177	0.620444
SPIRE1	3.50273e-05	-0.0712127	0.421	0.498	0.625027
PACS1	3.50417e-05	-0.0720374	0.186	0.231	0.625284
TNKS2	3.50993e-05	-0.0486347	0.166	0.211	0.626312
GATS	3.52224e-05	-0.0337038	0.171	0.218	0.628508
DHX30	3.58231e-05	-0.0437498	0.15	0.193	0.639228
MICU2	3.61112e-05	-0.0343956	0.198	0.248	0.644368
HS3ST4	3.63436e-05	-0.0618167	0.077	0.105	0.648515
PARP11	3.64526e-05	-0.0642393	0.122	0.158	0.650461
PPFIA2	3.66496e-05	-0.0593623	0.285	0.349	0.653976
SF3B3	3.69579e-05	-0.0397901	0.16	0.204	0.659476
PRKCE	3.69697e-05	-0.064366	0.104	0.137	0.659687
NUP54	3.73437e-05	-0.0560822	0.117	0.151	0.666361
TULP3	3.74901e-05	-0.0567471	0.136	0.174	0.668974
FUBP3	3.75039e-05	-0.074478	0.147	0.186	0.669219
LRP6	3.79867e-05	-0.0581796	0.334	0.412	0.677835
RP11-286N22.8	3.80294e-05	-0.0405667	0.083	0.112	0.678596
HELZ	3.82297e-05	-0.0558068	0.219	0.276	0.682171
FAM228B	3.8272e-05	-0.0492136	0.085	0.114	0.682925
KIAA1468	3.8667e-05	-0.0749047	0.142	0.18	0.689974
MAPK14	3.89419e-05	-0.0696034	0.112	0.145	0.694879
LUC7L	3.92616e-05	-0.0806757	0.212	0.261	0.700583
ASCC1	4.00071e-05	-0.0643846	0.11	0.144	0.713887
POT1	4.04201e-05	-0.0419441	0.099	0.131	0.721257
RBM25	4.05655e-05	-0.0615881	0.247	0.306	0.723852
ZNF577	4.07928e-05	-0.0616769	0.101	0.133	0.727906
ANK3	4.11525e-05	-0.0564191	0.156	0.198	0.734325
PITPNA	4.16221e-05	-0.0737631	0.121	0.155	0.742704
COPS8	4.16316e-05	-0.0546666	0.078	0.105	0.742875
PLEKHA5	4.22577e-05	0.138978	0.767	0.789	0.754046
RANBP10	4.36389e-05	-0.061206	0.076	0.103	0.778693
GDI2	4.38541e-05	-0.0563636	0.2	0.251	0.782532
SLC22A17	4.40111e-05	-0.0570526	0.091	0.121	0.785333
REV1	4.44613e-05	-0.049621	0.145	0.185	0.793368
ANKLE2	4.52115e-05	-0.0460911	0.096	0.127	0.806753
JAM2	4.58482e-05	-0.0605856	0.128	0.164	0.818116
FAM13A	4.6471e-05	-0.0685459	0.273	0.333	0.829229
TPP2	4.95435e-05	-0.0476756	0.08	0.108	0.884055
VASH1	4.96991e-05	-0.0210553	0.084	0.113	0.886831
BTF3L4	5.04434e-05	0.229378	0.326	0.318	0.900111
PPP6R2	5.07696e-05	-0.0595046	0.296	0.363	0.905933
CAMK4	5.17095e-05	-0.0641839	0.109	0.141	0.922704
POLR1C	5.20796e-05	0.278798	0.196	0.175	0.929308
UVRAG	5.24503e-05	-0.0567892	0.226	0.281	0.935924
SEMA5A	5.24979e-05	-0.0757565	0.333	0.397	0.936773
VCAN	5.31174e-05	0.140257	0.664	0.695	0.947827
MTOR	5.32349e-05	-0.0361739	0.129	0.166	0.949923
KLHL22	5.32942e-05	-0.0465722	0.109	0.141	0.950982
NOVA1	5.38972e-05	0.252399	0.335	0.326	0.961742
CADM2	5.39112e-05	-0.0991069	0.101	0.13	0.961992
DMRTA2	5.46021e-05	-0.0449224	0.101	0.133	0.97432
SPG7	5.49378e-05	-0.0629762	0.202	0.251	0.98031
ESD	5.57797e-05	0.252731	0.179	0.158	0.995333
TMEM230	5.58454e-05	0.253928	0.153	0.131	0.996506
SNU13	5.58579e-05	0.263915	0.25	0.234	0.996729
CRBN	5.59298e-05	-0.0625877	0.079	0.106	0.998012
PRDM2	5.59753e-05	-0.0399485	0.169	0.215	0.998822
XPR1	5.67083e-05	-0.071542	0.236	0.29	1
RNF214	5.68613e-05	-0.0672124	0.117	0.152	1
MEGF10	5.77495e-05	-0.10441	0.419	0.487	1
CBX5	5.88613e-05	-0.0665681	0.291	0.358	1
TGFB1	5.89832e-05	-0.0584795	0.201	0.249	1
TNFRSF10B	5.9066e-05	-0.0486498	0.103	0.135	1
TRIP4	5.91184e-05	-0.0699362	0.085	0.113	1
DHX32	5.94877e-05	-0.0353667	0.112	0.146	1
ATP6V0A1	5.96941e-05	-0.0565082	0.121	0.156	1
MGMT	6.09244e-05	0.273001	0.168	0.146	1
CLVS2	6.10142e-05	-0.0665523	0.076	0.103	1
NMNAT3	6.14289e-05	-0.0311838	0.108	0.14	1
HM13	6.24103e-05	-0.0578667	0.166	0.208	1
MAST2	6.26535e-05	-0.0525459	0.186	0.232	1
LRRC4B	6.29631e-05	-0.0347706	0.115	0.15	1
GALNT2	6.29841e-05	-0.0437187	0.249	0.31	1
SKI	6.33891e-05	-0.0544722	0.102	0.133	1
SMEK1	6.36274e-05	-0.0330719	0.149	0.19	1
NXN	6.40147e-05	0.214357	0.451	0.457	1
KIF7	6.40751e-05	-0.0396436	0.091	0.121	1
C6orf48	6.45006e-05	0.262592	0.148	0.127	1
SETBP1	6.46032e-05	0.0896218	0.822	0.847	1
MICU1	6.47022e-05	-0.0391481	0.289	0.352	1
ZNF451	6.47528e-05	-0.0521563	0.198	0.248	1
MACF1	6.53491e-05	-0.0717628	0.54	0.636	1
[truncated: 2,454 more rows]

## Sheet: aRGC_2
	p_val	avg_log2FC	pct.1	pct.2	p_val_adj
FOXP1	1.55602e-196	0.767087	0.93	0.492	2.77655e-192
PKIB	3.9693e-176	-1.5934	0.075	0.377	7.08283e-172
GPC6	1.10091e-169	-0.666443	0.906	0.972	1.96446e-165
MTHFD1L	9.00365e-127	0.90696	0.631	0.366	1.60661e-122
HIST1H4C	4.40745e-123	-0.942782	0.388	0.633	7.86466e-119
CARS	9.37255e-105	0.777711	0.287	0.086	1.67244e-100
ASNS	2.07803e-98	0.802174	0.287	0.092	3.70803e-94
ABTB2	6.44749e-98	0.864022	0.309	0.109	1.15049e-93
TUBB2B	4.48555e-95	0.513049	0.919	0.79	8.00402e-91
YARS	3.13982e-84	0.706843	0.37	0.164	5.60269e-80
SOX11	2.13908e-81	-0.883187	0.19	0.396	3.81697e-77
IARS	3.56438e-81	0.730213	0.564	0.355	6.36028e-77
ODZ4	1.06498e-80	-0.487805	0.915	0.951	1.90035e-76
EEF1A1	7.299e-80	0.383846	0.991	0.957	1.30243e-75
ANKRD44	2.84584e-77	0.583351	0.768	0.587	5.07811e-73
DACH1	3.71886e-77	-0.320863	0.998	0.999	6.63593e-73
FABP7	7.956e-75	0.638357	0.579	0.366	1.41967e-70
RPL41	2.8087e-74	-0.440522	0.847	0.944	5.01184e-70
CDH4	4.04355e-74	-0.466	0.881	0.937	7.21531e-70
ADGRB3	6.93751e-73	0.358404	0.988	0.975	1.23793e-68
SGCZ	2.25581e-70	0.902713	0.338	0.156	4.02527e-66
TMEM2	1.65744e-68	-0.70051	0.293	0.482	2.95754e-64
SLC7A11	1.83685e-68	0.515579	0.122	0.019	3.27767e-64
RGS7	1.1581e-67	-0.719992	0.379	0.58	2.06651e-63
RPL7	2.06685e-66	0.485838	0.849	0.701	3.68809e-62
SESN2	4.63069e-66	0.514943	0.141	0.03	8.26301e-62
ANKRD11	8.07641e-66	0.561792	0.708	0.537	1.44115e-61
PSAT1	2.93437e-61	0.632384	0.378	0.197	5.2361e-57
LRRC4C	1.08997e-60	0.731561	0.37	0.195	1.94495e-56
GARS	3.93572e-60	0.570355	0.252	0.102	7.02289e-56
COL9A3	4.70515e-55	-0.633167	0.057	0.187	8.39587e-51
WWOX	1.01039e-53	-0.595906	0.592	0.729	1.80294e-49
PTPRQ	1.83493e-51	0.529241	0.166	0.055	3.27425e-47
EIF1	8.06287e-51	0.447877	0.744	0.584	1.43874e-46
PRKCB	1.32734e-50	-0.599661	0.471	0.612	2.36851e-46
LRRC16A	1.73509e-50	0.459489	0.738	0.584	3.09609e-46
BRINP3	1.74731e-50	0.623201	0.284	0.139	3.11791e-46
GPT2	1.44901e-49	0.549607	0.258	0.12	2.58562e-45
SLC7A1	8.86439e-49	0.516063	0.264	0.124	1.58176e-44
SLC7A5	2.91678e-47	0.453607	0.135	0.039	5.20469e-43
SYT1	6.23361e-47	-0.456146	0.661	0.763	1.11233e-42
OOEP	1.22428e-46	-0.334641	0.781	0.896	2.18461e-42
PHACTR1	4.78719e-46	-0.480666	0.639	0.758	8.54227e-42
AARS	9.87706e-46	0.504142	0.265	0.128	1.76246e-41
RPS8	2.49659e-45	-0.492791	0.585	0.706	4.45491e-41
RALGAPA2	4.54625e-43	0.417224	0.619	0.445	8.11233e-39
CPNE8	2.82555e-42	0.47726	0.201	0.086	5.04192e-38
MSI2	4.28147e-42	0.32993	0.896	0.821	7.63985e-38
JDP2	6.40757e-42	0.372342	0.113	0.031	1.14337e-37
EIF4EBP1	2.41984e-41	0.483079	0.261	0.131	4.31797e-37
MTHFD2	2.60247e-41	0.460024	0.177	0.072	4.64384e-37
NRG1	4.16268e-41	-1.2999	0.111	0.232	7.42789e-37
OPCML	4.80807e-41	-0.705479	0.135	0.265	8.57953e-37
CLIC4	5.44728e-41	0.544255	0.29	0.159	9.72013e-37
DOK6	6.82249e-41	-0.535217	0.292	0.44	1.21741e-36
SH3RF1	2.94247e-40	0.423368	0.694	0.549	5.25054e-36
ST6GALNAC3	3.27394e-40	-0.484102	0.538	0.661	5.84202e-36
ZNF532	7.40636e-40	-0.445466	0.532	0.652	1.32159e-35
EPHA6	1.29367e-39	-0.493071	0.672	0.752	2.30843e-35
SLC44A5	1.79702e-39	-0.500461	0.425	0.559	3.2066e-35
TTN	2.0197e-39	0.468824	0.161	0.063	3.60395e-35
FBXL7	2.65631e-39	0.354426	0.874	0.769	4.73992e-35
ZNF717	1.34931e-38	0.396895	0.157	0.06	2.4077e-34
FSTL5	2.15872e-38	0.55485	0.271	0.145	3.85201e-34
DNAH14	2.92553e-38	-0.428885	0.591	0.706	5.22031e-34
ADRA1A	7.8315e-38	0.533917	0.263	0.14	1.39745e-33
UHRF1BP1	1.63015e-37	0.461374	0.316	0.18	2.90884e-33
SMYD3	3.83063e-37	-0.378949	0.727	0.813	6.83538e-33
FGFR3	3.95676e-37	0.424557	0.494	0.341	7.06044e-33
HECW2	6.56318e-37	-0.51698	0.224	0.359	1.17113e-32
CADPS	5.94475e-36	-0.639402	0.344	0.478	1.06078e-31
TFDP2	6.13796e-36	-0.428455	0.538	0.655	1.09526e-31
MARS	7.79568e-36	0.426927	0.199	0.093	1.39106e-31
CCSER1	1.19391e-35	-0.686537	0.255	0.38	2.13041e-31
RPS23	1.23444e-35	-0.378944	0.638	0.743	2.20273e-31
TMSB10	1.61424e-35	-0.351594	0.709	0.804	2.88046e-31
FUT8	1.73038e-35	0.43775	0.661	0.528	3.08769e-31
RPL35	3.71675e-35	-0.427472	0.434	0.567	6.63216e-31
RAB3GAP2	3.8466e-35	0.474671	0.475	0.335	6.86387e-31
BAIAP2L1	7.08835e-35	0.269344	0.971	0.918	1.26485e-30
IGFBP2	2.27067e-34	-0.463234	0.73	0.787	4.05179e-30
LARS	2.3716e-34	0.445227	0.431	0.29	4.23189e-30
BASP1	2.70995e-34	0.300591	0.901	0.831	4.83564e-30
MAP4	4.55598e-34	0.356252	0.744	0.624	8.12968e-30
COMT	4.77149e-34	0.39871	0.319	0.185	8.51425e-30
PUS7L	5.17311e-34	0.335712	0.145	0.057	9.2309e-30
PYCR1	7.7105e-34	0.347145	0.129	0.047	1.37586e-29
TRIM36	1.84765e-33	-0.428696	0.055	0.15	3.29695e-29
HERPUD1	2.03437e-33	0.380957	0.174	0.078	3.63014e-29
C6orf10	2.16768e-33	0.423269	0.164	0.071	3.868e-29
NETO2	6.32298e-33	-0.495283	0.119	0.234	1.12827e-28
HMGA2	1.18446e-32	-0.364248	0.882	0.904	2.11355e-28
RAPGEF2	1.36305e-32	0.352955	0.72	0.589	2.43223e-28
GAPDH	1.98174e-32	-0.344385	0.712	0.789	3.53622e-28
SETBP1	2.83e-32	0.244983	0.958	0.912	5.04985e-28
FAM182B	1.40628e-31	0.38991	0.325	0.193	2.50937e-27
TARS	3.11037e-31	0.391693	0.198	0.098	5.55014e-27
RPL15	4.30431e-31	0.2697	0.953	0.903	7.68061e-27
CMTM8	7.79767e-31	-0.510634	0.086	0.187	1.39142e-26
SPARC	1.2076e-30	0.401408	0.327	0.201	2.15485e-26
GRIP1	1.40278e-30	-0.321774	0.781	0.856	2.50312e-26
TSPAN18	1.53023e-30	0.383253	0.569	0.434	2.73054e-26
ATF4	2.30438e-30	0.393712	0.197	0.099	4.11193e-26
C20orf194	2.3666e-30	0.382763	0.503	0.361	4.22296e-26
ERBB4	2.42021e-30	0.50238	0.268	0.155	4.31863e-26
RIMS2	3.12305e-30	-0.544448	0.128	0.237	5.57278e-26
RPL13A	5.94817e-30	0.421685	0.33	0.206	1.06139e-25
FAM19A1	8.20765e-30	0.46866	0.172	0.082	1.46457e-25
EMX2	2.60687e-29	-0.440943	0.283	0.402	4.65169e-25
REV3L	4.37747e-29	-0.335417	0.785	0.833	7.81115e-25
CDK14	8.79426e-29	-0.377819	0.494	0.603	1.56925e-24
NCALD	8.83759e-29	0.320173	0.834	0.759	1.57698e-24
PLEKHA7	2.06922e-28	-0.264572	0.809	0.887	3.69232e-24
TUBB2A	2.65654e-28	0.366807	0.56	0.419	4.74034e-24
PLCB1	2.76477e-28	0.295041	0.88	0.786	4.93345e-24
VPS37B	8.78771e-28	0.303922	0.11	0.041	1.56808e-23
ATRN	1.5731e-27	0.366648	0.353	0.228	2.80705e-23
RPL14	2.34468e-27	0.272917	0.893	0.795	4.18384e-23
FAT3	2.91545e-27	-0.417697	0.35	0.474	5.20232e-23
GLI3	4.53068e-27	-0.20883	0.972	0.98	8.08454e-23
CADM1	4.66172e-27	0.314523	0.802	0.689	8.31837e-23
TMC7	6.91849e-27	-0.429663	0.115	0.214	1.23453e-22
FTH1	8.118e-27	0.263565	0.878	0.8	1.44858e-22
MDK	8.14347e-27	-0.415146	0.246	0.357	1.45312e-22
GALNT13	1.20958e-26	-0.443398	0.154	0.263	2.15838e-22
CTNNA2	1.45941e-26	-0.600469	0.116	0.213	2.60417e-22
KCNQ3	1.7101e-26	0.283621	0.859	0.792	3.0515e-22
IMMP2L	1.95038e-26	-0.42227	0.559	0.652	3.48025e-22
MARCKS	2.74506e-26	0.311171	0.741	0.633	4.89828e-22
FRMD4A	3.19585e-26	-0.376596	0.478	0.577	5.70267e-22
STAG1	3.39449e-26	-0.359069	0.612	0.701	6.05713e-22
CSNK2A1	6.55126e-26	0.340452	0.416	0.286	1.16901e-21
MLLT3	1.01952e-25	0.368997	0.535	0.411	1.81923e-21
VEGFA	1.30782e-25	0.341788	0.228	0.129	2.33368e-21
EPRS	1.30811e-25	0.318599	0.198	0.105	2.3342e-21
NCAM1	1.33883e-25	0.223495	0.942	0.895	2.38902e-21
FHIT	3.48377e-25	-0.525628	0.238	0.351	6.21643e-21
ATXN2L	4.86582e-25	0.356894	0.307	0.195	8.68257e-21
FGFBP3	5.8162e-25	0.354906	0.559	0.434	1.03784e-20
RPS15	6.62428e-25	-0.310587	0.607	0.711	1.18204e-20
MCF2L2	8.57343e-25	-0.435862	0.193	0.294	1.52984e-20
DSTN	9.42652e-25	0.366204	0.422	0.291	1.68207e-20
GRK5	9.92574e-25	0.345457	0.3	0.188	1.77115e-20
XPOT	1.11253e-24	0.36728	0.315	0.203	1.9852e-20
EFNA5	1.20544e-24	-0.483144	0.086	0.173	2.15099e-20
RNF150	1.9643e-24	-0.460696	0.248	0.356	3.5051e-20
DCLK1	2.77598e-24	-0.448279	0.181	0.283	4.95346e-20
ATP5E	2.77746e-24	-0.433404	0.174	0.277	4.9561e-20
MAN1C1	3.00856e-24	0.359352	0.242	0.143	5.36847e-20
RP11-287D1.3	3.45178e-24	0.360116	0.193	0.105	6.15936e-20
SERF2	3.47616e-24	-0.356921	0.386	0.5	6.20286e-20
RPLP1	3.85689e-24	-0.385047	0.289	0.397	6.88224e-20
SLC25A3	4.13972e-24	0.324372	0.553	0.422	7.38691e-20
PRDM16	5.77471e-24	0.336285	0.652	0.531	1.03044e-19
PHACTR2	6.65529e-24	-0.461302	0.148	0.245	1.18757e-19
BMPR1B	8.38464e-24	-0.37667	0.398	0.508	1.49615e-19
OSBPL1A	1.30219e-23	-0.392398	0.288	0.398	2.32364e-19
EEF2	1.36938e-23	0.30723	0.645	0.517	2.44352e-19
GRID2	2.03307e-23	0.416028	0.102	0.041	3.62781e-19
MEIS2	2.11507e-23	-0.249679	0.964	0.953	3.77414e-19
PROM1	3.15285e-23	-0.338953	0.057	0.132	5.62594e-19
ABCA5	3.1579e-23	0.323128	0.264	0.162	5.63496e-19
IDI1	4.16351e-23	0.342864	0.441	0.318	7.42937e-19
RABGAP1L	5.59383e-23	-0.330596	0.575	0.658	9.98162e-19
N4BP2L2	5.67608e-23	0.279022	0.744	0.623	1.01284e-18
FOXG1	5.95718e-23	-0.406955	0.661	0.701	1.063e-18
RPL32	6.16908e-23	-0.278049	0.699	0.769	1.10081e-18
SETD5	7.06026e-23	0.267233	0.818	0.724	1.25983e-18
LRRC75A	8.3966e-23	0.343712	0.312	0.205	1.49829e-18
ST6GAL2	9.67597e-23	-0.415898	0.177	0.275	1.72658e-18
PTPRA	9.70724e-23	0.293324	0.684	0.558	1.73216e-18
SLC13A3	1.29254e-22	0.371767	0.38	0.265	2.3064e-18
ARMC9	1.43404e-22	-0.315541	0.553	0.637	2.55891e-18
RBL1	1.83623e-22	-0.411103	0.35	0.447	3.27657e-18
KCNN3	2.98381e-22	0.335091	0.503	0.377	5.32432e-18
RGS16	3.93715e-22	0.270653	0.107	0.046	7.02546e-18
FAT4	6.02054e-22	0.33533	0.615	0.495	1.0743e-17
NCOA6	6.15636e-22	-0.36331	0.369	0.466	1.09854e-17
HECW1	7.29775e-22	-0.607025	0.278	0.375	1.30221e-17
CTH	7.80545e-22	0.272263	0.1	0.042	1.3928e-17
TRMT13	7.85471e-22	0.292588	0.214	0.123	1.40159e-17
KTN1	1.04038e-21	-0.370307	0.327	0.424	1.85645e-17
SH3RF3	1.24071e-21	0.302207	0.121	0.056	2.21392e-17
LARGE	1.49197e-21	-0.388269	0.351	0.454	2.66228e-17
ANKRD33B	1.65004e-21	-0.3573	0.049	0.116	2.94433e-17
CHD2	1.83879e-21	-0.378434	0.433	0.524	3.28114e-17
PDE4D	2.08247e-21	-0.419686	0.188	0.285	3.71595e-17
PLPP3	2.60111e-21	0.320829	0.447	0.33	4.64141e-17
CSMD2	2.91254e-21	0.309365	0.387	0.271	5.19713e-17
ARFGEF2	3.29724e-21	-0.413107	0.25	0.342	5.88359e-17
PRTG	3.32981e-21	-0.355223	0.058	0.129	5.94172e-17
ATP8A2	4.67158e-21	-0.387202	0.061	0.132	8.33596e-17
LDLRAD3	5.82344e-21	0.2575	0.765	0.675	1.03914e-16
HES1	6.19657e-21	-0.449068	0.472	0.537	1.10572e-16
TMEM163	7.02424e-21	-0.352965	0.477	0.574	1.25341e-16
CYBA	7.25525e-21	-0.347989	0.094	0.174	1.29463e-16
KCNH7	1.13527e-20	-0.480725	0.187	0.28	2.02578e-16
XPO1	1.3102e-20	-0.33813	0.635	0.684	2.33792e-16
NINL	1.39162e-20	0.306187	0.388	0.272	2.48321e-16
SEMA6D	2.11396e-20	-0.405453	0.249	0.348	3.77216e-16
SARS	3.47414e-20	0.348211	0.299	0.2	6.19926e-16
SH3D19	4.95154e-20	-0.404019	0.25	0.342	8.83553e-16
RPS19	5.66942e-20	-0.202505	0.772	0.85	1.01165e-15
HDAC4	8.74521e-20	0.307777	0.477	0.364	1.56049e-15
NEK9	1.22718e-19	0.254011	0.18	0.101	2.18978e-15
TUBA1A	1.25883e-19	0.160327	0.983	0.963	2.24626e-15
PLCB4	1.37652e-19	0.290607	0.545	0.424	2.45626e-15
PIEZO2	1.45041e-19	-0.367138	0.208	0.3	2.58812e-15
LRMP	1.48683e-19	0.303834	0.116	0.055	2.6531e-15
ZNF385D	1.60606e-19	0.345394	0.321	0.22	2.86586e-15
NIM1K	1.61324e-19	0.33283	0.138	0.071	2.87866e-15
SLC6A9	2.11809e-19	0.252624	0.11	0.051	3.77953e-15
CHD6	2.40719e-19	-0.329927	0.475	0.555	4.29539e-15
PIGU	2.52876e-19	-0.365603	0.254	0.349	4.51231e-15
ROBO2	3.77167e-19	-0.243885	0.801	0.848	6.73017e-15
MRPS26	3.98329e-19	0.315097	0.192	0.113	7.10778e-15
XPO5	4.12969e-19	0.294019	0.347	0.242	7.36903e-15
LSAMP	4.30776e-19	-0.396329	0.534	0.601	7.68676e-15
KAZN	4.75568e-19	0.265062	0.885	0.834	8.48603e-15
EIF4G3	5.53419e-19	0.189442	0.932	0.905	9.8752e-15
PTPN13	6.51627e-19	0.28745	0.615	0.512	1.16276e-14
ATXN1	8.04717e-19	0.326541	0.151	0.082	1.43594e-14
UQCC1	8.37465e-19	-0.388518	0.295	0.381	1.49437e-14
QKI	8.77713e-19	0.172207	0.972	0.95	1.56619e-14
KIAA1211	9.36524e-19	-0.313441	0.465	0.553	1.67113e-14
PLEKHA5	9.9103e-19	0.211624	0.941	0.897	1.76839e-14
FABP5	1.07024e-18	0.320151	0.42	0.31	1.90974e-14
DDIT3	1.24665e-18	0.27537	0.131	0.067	2.22452e-14
ZNF730	1.48879e-18	-0.346997	0.246	0.338	2.65659e-14
RSL24D1	2.07822e-18	0.292434	0.299	0.201	3.70838e-14
DSCAML1	2.15235e-18	0.322494	0.233	0.148	3.84065e-14
RSU1	2.32736e-18	0.265202	0.207	0.126	4.15295e-14
MARK1	2.42685e-18	0.326971	0.414	0.314	4.33048e-14
MYO1B	3.33281e-18	-0.29165	0.05	0.111	5.94707e-14
SLC8A1	3.78548e-18	-0.456744	0.132	0.211	6.75481e-14
BCL2L1	5.3451e-18	-0.367548	0.148	0.229	9.5378e-14
LEF1	5.38036e-18	-0.341451	0.449	0.528	9.60072e-14
ACTR3B	6.3755e-18	0.24829	0.634	0.525	1.13764e-13
RPS2	6.49839e-18	0.184505	0.936	0.896	1.15957e-13
SASH1	6.85156e-18	-0.375877	0.126	0.204	1.22259e-13
OVOL2	8.50693e-18	0.293164	0.15	0.083	1.51798e-13
ZEB1	8.61152e-18	0.231299	0.748	0.654	1.53664e-13
PCLO	9.18395e-18	-0.38686	0.316	0.406	1.63878e-13
ZFHX2	1.00094e-17	0.304363	0.531	0.426	1.78608e-13
RAB11FIP2	1.02261e-17	-0.344766	0.419	0.501	1.82474e-13
ORC5	1.04039e-17	0.28783	0.259	0.17	1.85648e-13
EZR	1.33412e-17	0.314445	0.264	0.176	2.3806e-13
EPHA7	1.49573e-17	0.300855	0.295	0.202	2.66899e-13
MSRA	1.61315e-17	0.340323	0.297	0.205	2.87851e-13
FAM208B	2.43641e-17	0.298693	0.343	0.246	4.34753e-13
DOCK3	2.46309e-17	-0.289505	0.603	0.661	4.39513e-13
SNRPB	2.82567e-17	0.297279	0.281	0.189	5.04212e-13
MAML3	2.90501e-17	-0.24732	0.672	0.737	5.1837e-13
TMEM230	3.31362e-17	0.322404	0.259	0.173	5.91282e-13
KIAA1549L	3.78029e-17	-0.351655	0.086	0.155	6.74555e-13
TIAM1	3.98235e-17	-0.368081	0.237	0.327	7.1061e-13
PHIP	4.12531e-17	0.2199	0.822	0.741	7.36121e-13
FBN2	4.21173e-17	-0.352798	0.052	0.111	7.5154e-13
GRB10	5.81149e-17	0.276823	0.443	0.339	1.037e-12
LIPG	5.83053e-17	0.270213	0.272	0.183	1.0404e-12
NAA20	6.37725e-17	0.255622	0.143	0.079	1.13796e-12
GRM3	6.71924e-17	-0.39052	0.114	0.185	1.19898e-12
FIGN	6.73533e-17	0.275873	0.176	0.104	1.20185e-12
SFPQ	7.66008e-17	0.291618	0.469	0.366	1.36686e-12
EPHA4	8.13756e-17	0.281074	0.492	0.392	1.45207e-12
MAP2	8.59559e-17	0.251411	0.752	0.665	1.5338e-12
LARP1	9.09885e-17	0.289926	0.396	0.294	1.6236e-12
TRANK1	1.18409e-16	0.293414	0.189	0.116	2.11289e-12
TRIM2	1.54494e-16	0.179712	0.907	0.847	2.75679e-12
HES5	1.65968e-16	0.284525	0.432	0.325	2.96154e-12
LAMA1	1.77886e-16	-0.33453	0.243	0.329	3.1742e-12
GLS	1.98482e-16	0.279155	0.395	0.294	3.54172e-12
EIF1B	2.11648e-16	0.290739	0.377	0.28	3.77665e-12
MKRN3	3.43411e-16	-0.334878	0.215	0.297	6.12782e-12
TSEN15	4.27706e-16	0.269289	0.177	0.107	7.63198e-12
PHF21A	4.5658e-16	0.251212	0.631	0.528	8.14721e-12
FBN3	6.44966e-16	-0.250935	0.047	0.102	1.15088e-11
CEBPG	6.4504e-16	0.205814	0.125	0.066	1.15101e-11
GLDC	6.68661e-16	-0.350758	0.279	0.361	1.19316e-11
CLASP2	7.51215e-16	0.227129	0.833	0.772	1.34047e-11
NXN	8.51544e-16	0.25355	0.662	0.562	1.51949e-11
RHCG	9.06945e-16	0.291851	0.25	0.169	1.61835e-11
RGL1	9.25412e-16	0.307782	0.404	0.307	1.65131e-11
TCF7L1	1.07e-15	0.213956	0.774	0.698	1.90931e-11
CPNE1	1.23683e-15	-0.304703	0.086	0.149	2.20699e-11
HIPK2	1.30229e-15	0.261623	0.563	0.458	2.3238e-11
MITF	1.35361e-15	0.309654	0.241	0.162	2.41538e-11
CDS2	1.37629e-15	0.244137	0.184	0.113	2.45584e-11
SLC18B1	1.4254e-15	0.214101	0.11	0.056	2.54348e-11
ZNF462	1.49561e-15	0.235331	0.71	0.621	2.66877e-11
SUGCT	2.02191e-15	-0.335564	0.248	0.332	3.6079e-11
PDE3B	2.19244e-15	-0.345762	0.19	0.267	3.91219e-11
RPLP0	2.22729e-15	0.191851	0.819	0.743	3.97438e-11
CHN1	2.7969e-15	-0.366632	0.194	0.271	4.99078e-11
FAIM2	3.08639e-15	0.214092	0.101	0.051	5.50736e-11
POLR1C	3.39246e-15	0.28924	0.332	0.245	6.05351e-11
TUBE1	3.61715e-15	0.201424	0.111	0.057	6.45445e-11
RP11-314N13.10	3.85143e-15	0.240504	0.224	0.146	6.87249e-11
MAPK8	4.07484e-15	-0.315688	0.506	0.571	7.27115e-11
PIP5K1B	4.16918e-15	-0.300094	0.048	0.1	7.43949e-11
SLC43A2	4.25152e-15	-0.306223	0.075	0.135	7.58641e-11
NTS	4.6217e-15	-0.302372	0.061	0.117	8.24697e-11
POGLUT1	4.73096e-15	0.247423	0.172	0.104	8.44192e-11
PRELID2	6.36061e-15	-0.415865	0.262	0.338	1.13499e-10
ATRNL1	6.75425e-15	-0.347697	0.275	0.355	1.20523e-10
FAU	7.22062e-15	-0.302279	0.388	0.471	1.28845e-10
SMARCA2	7.57724e-15	0.250715	0.148	0.086	1.35208e-10
SOX2	7.90318e-15	-0.31198	0.416	0.481	1.41024e-10
SPOCK1	8.20944e-15	-0.321994	0.23	0.306	1.46489e-10
TLN2	8.30376e-15	0.274771	0.4	0.305	1.48172e-10
ZNF280D	9.06545e-15	0.223968	0.148	0.086	1.61764e-10
TRPC4AP	9.09876e-15	-0.343175	0.337	0.407	1.62358e-10
ST6GALNAC5	1.09103e-14	-0.313059	0.432	0.506	1.94684e-10
HIST1H1D	1.42197e-14	-0.314672	0.116	0.183	2.53736e-10
EIF3E	1.47443e-14	0.234263	0.377	0.282	2.63097e-10
TBC1D5	1.90218e-14	-0.216064	0.747	0.79	3.39425e-10
INPP5B	1.92348e-14	0.259824	0.182	0.115	3.43226e-10
SRSF3	1.94428e-14	0.265415	0.422	0.325	3.46937e-10
HMCN1	2.39184e-14	-0.289856	0.052	0.103	4.26801e-10
TMEM178B	2.43005e-14	-0.264848	0.507	0.578	4.33618e-10
COL24A1	2.47055e-14	-0.331259	0.228	0.307	4.40844e-10
ANKRD26	2.47529e-14	0.230594	0.504	0.395	4.41691e-10
MRFAP1	2.50978e-14	0.281003	0.326	0.239	4.47845e-10
MAP3K13	2.63336e-14	0.260558	0.188	0.119	4.69896e-10
UBB	2.99263e-14	0.241412	0.594	0.489	5.34006e-10
SYT14	3.04172e-14	-0.338489	0.115	0.182	5.42765e-10
CD24	3.24601e-14	-0.313138	0.127	0.195	5.79218e-10
SPRED2	3.33409e-14	0.250579	0.262	0.181	5.94935e-10
CELSR1	3.58706e-14	0.210891	0.769	0.693	6.40075e-10
TPT1	3.6386e-14	0.183564	0.854	0.769	6.49271e-10
SPECC1	3.94972e-14	-0.313852	0.129	0.196	7.04788e-10
PTPRF	4.08571e-14	0.246842	0.3	0.213	7.29054e-10
HERC4	4.63894e-14	0.263591	0.54	0.444	8.27773e-10
BICD1	4.79656e-14	0.219132	0.763	0.697	8.55899e-10
CYCS	5.15151e-14	0.239629	0.283	0.198	9.19235e-10
SLC1A4	5.23073e-14	0.254137	0.147	0.088	9.33372e-10
UBC	5.47264e-14	0.218766	0.685	0.582	9.76538e-10
TTLL11	5.5295e-14	0.23208	0.162	0.099	9.86684e-10
DTD1	6.03673e-14	0.222803	0.173	0.107	1.07719e-09
BCAS2	6.09981e-14	0.230267	0.187	0.118	1.08845e-09
NEDD4	6.20224e-14	0.240434	0.245	0.168	1.10673e-09
CNTLN	6.26314e-14	-0.236335	0.66	0.705	1.11759e-09
SYT16	6.35042e-14	-0.270708	0.071	0.128	1.13317e-09
UBR3	6.47765e-14	0.24924	0.513	0.415	1.15587e-09
ALDH1L2	6.54576e-14	0.226427	0.144	0.085	1.16803e-09
POLR2L	6.97902e-14	-0.297264	0.106	0.169	1.24534e-09
TNRC6A	7.1094e-14	-0.2209	0.775	0.813	1.2686e-09
SCFD2	7.38307e-14	0.260987	0.381	0.291	1.31743e-09
SLC38A1	7.86734e-14	0.288415	0.29	0.21	1.40385e-09
ANO10	7.99469e-14	-0.302302	0.332	0.408	1.42657e-09
ZNF609	8.29581e-14	0.147657	0.928	0.888	1.4803e-09
MCC	8.43378e-14	-0.349207	0.206	0.279	1.50492e-09
ZNF638	8.59126e-14	0.204672	0.761	0.686	1.53302e-09
RPS16	1.16904e-13	-0.218571	0.605	0.67	2.08603e-09
PPA1	1.20096e-13	0.237784	0.501	0.404	2.143e-09
MMP16	1.30473e-13	-0.294056	0.306	0.387	2.32816e-09
XBP1	1.6924e-13	0.217766	0.119	0.067	3.01992e-09
NKAIN4	1.99676e-13	-0.312915	0.129	0.194	3.56302e-09
RPL27A	2.01308e-13	-0.253536	0.458	0.531	3.59214e-09
EPHA3	2.07773e-13	0.282381	0.353	0.271	3.7075e-09
NPAS3	2.27893e-13	0.14617	0.969	0.95	4.06652e-09
P3H2	2.37044e-13	-0.292703	0.085	0.144	4.22982e-09
PLXNA2	2.73939e-13	0.253804	0.113	0.063	4.88817e-09
SYNE2	2.77023e-13	0.129551	0.979	0.965	4.94319e-09
PDE3A	2.92429e-13	0.296926	0.207	0.14	5.2181e-09
MPC2	2.98248e-13	0.246613	0.2	0.132	5.32193e-09
TCF25	3.11036e-13	-0.266562	0.407	0.476	5.55013e-09
CAMTA1	3.39317e-13	-0.238003	0.674	0.716	6.05477e-09
GSPT1	3.90888e-13	0.246685	0.327	0.241	6.97501e-09
TASP1	4.14583e-13	0.24342	0.289	0.21	7.39783e-09
KCNB2	4.77355e-13	-0.425729	0.206	0.274	8.51791e-09
CRB2	4.87429e-13	0.236871	0.213	0.144	8.69767e-09
SETX	5.89467e-13	0.236262	0.322	0.237	1.05184e-08
ZNF682	5.94411e-13	-0.336234	0.215	0.283	1.06067e-08
ZFAND3	6.26586e-13	0.210182	0.708	0.622	1.11808e-08
ULK4	6.63425e-13	-0.32125	0.165	0.232	1.18382e-08
SLC23A2	6.70462e-13	0.244741	0.251	0.174	1.19637e-08
SUPT3H	6.76091e-13	-0.260915	0.564	0.61	1.20642e-08
LRP4	6.87895e-13	-0.317848	0.312	0.382	1.22748e-08
YBX3	7.71346e-13	0.182403	0.109	0.06	1.37639e-08
AGPAT4	7.79515e-13	0.243263	0.565	0.473	1.39097e-08
L3MBTL4	8.61729e-13	-0.324896	0.201	0.271	1.53767e-08
PSMA1	8.73271e-13	-0.295984	0.105	0.167	1.55827e-08
INTS6	1.08516e-12	0.209595	0.344	0.257	1.93635e-08
GRM5	1.09475e-12	-0.37414	0.06	0.11	1.95347e-08
ANKRD30BL	1.12327e-12	0.243794	0.104	0.057	2.00436e-08
NAPB	1.12682e-12	0.194454	0.14	0.084	2.0107e-08
NR6A1	1.16529e-12	0.220183	0.64	0.544	2.07934e-08
H2AFZ	1.18602e-12	0.212261	0.708	0.621	2.11633e-08
RSRC1	1.29042e-12	-0.286696	0.253	0.328	2.30263e-08
LRRC8B	1.37842e-12	-0.30653	0.14	0.202	2.45965e-08
DDB2	1.48878e-12	-0.302274	0.205	0.275	2.65658e-08
NAV1	1.85747e-12	-0.265173	0.406	0.471	3.31446e-08
PDE4B	2.262e-12	0.28634	0.596	0.521	4.03631e-08
PTPRK	2.41657e-12	-0.229816	0.556	0.618	4.31212e-08
GGACT	2.41902e-12	-0.26158	0.237	0.31	4.3165e-08
EGLN1	2.47541e-12	0.204921	0.164	0.104	4.41713e-08
TNRC6B	2.48279e-12	-0.201542	0.632	0.684	4.4303e-08
SUB1	2.66296e-12	0.23806	0.465	0.372	4.75178e-08
MEF2C	2.72309e-12	0.299296	0.345	0.268	4.85908e-08
WDR76	2.80161e-12	-0.275375	0.129	0.19	4.9992e-08
ZDHHC20	2.8815e-12	-0.281221	0.308	0.379	5.14174e-08
PIK3C2B	3.13062e-12	0.24239	0.292	0.213	5.58628e-08
ZNF337	3.37231e-12	0.203647	0.212	0.144	6.01755e-08
POLR2F	3.55563e-12	0.216878	0.207	0.139	6.34467e-08
KCNK10	3.62616e-12	0.246335	0.285	0.21	6.47053e-08
ZC3H14	4.01776e-12	0.238793	0.361	0.278	7.1693e-08
DDX10	4.33915e-12	0.221745	0.37	0.281	7.74278e-08
AGO3	4.39324e-12	0.166938	0.814	0.753	7.83929e-08
CAMK2G	4.5374e-12	0.219921	0.211	0.143	8.09654e-08
CIRBP	4.7129e-12	0.224655	0.529	0.435	8.4097e-08
NARS2	4.78662e-12	0.219204	0.356	0.273	8.54124e-08
RP11-701H24.9	5.50935e-12	0.232252	0.419	0.331	9.83089e-08
ZFP36L1	6.90824e-12	0.246598	0.449	0.363	1.23271e-07
GPBP1	6.98539e-12	0.202813	0.607	0.518	1.24647e-07
PPP4R2	7.13732e-12	0.237782	0.372	0.288	1.27358e-07
USP3	7.27862e-12	-0.268898	0.39	0.453	1.2988e-07
SLC38A2	7.32887e-12	0.198932	0.16	0.102	1.30776e-07
LRP1B	7.53339e-12	0.324178	0.192	0.13	1.34426e-07
KCNT2	7.54953e-12	0.234519	0.749	0.696	1.34714e-07
ASH1L	7.63329e-12	0.208255	0.713	0.639	1.36208e-07
UBE3C	8.09953e-12	0.223229	0.584	0.498	1.44528e-07
EIF4E3	8.30855e-12	-0.292573	0.134	0.194	1.48258e-07
ATP6V1G1	8.6081e-12	0.230044	0.372	0.29	1.53603e-07
IFRD1	9.24512e-12	0.223898	0.17	0.112	1.6497e-07
CNIH3	9.60054e-12	0.241134	0.175	0.115	1.71312e-07
ITPA	9.86912e-12	0.216815	0.131	0.079	1.76105e-07
ANKS1B	1.00377e-11	0.259458	0.424	0.343	1.79112e-07
FAM219A	1.01829e-11	0.23078	0.335	0.254	1.81704e-07
EEF2K	1.05139e-11	0.245428	0.212	0.147	1.87611e-07
NACA	1.07153e-11	0.231655	0.287	0.212	1.91204e-07
RPL4	1.10706e-11	0.211791	0.605	0.519	1.97543e-07
DNAJC15	1.20245e-11	0.200564	0.14	0.086	2.14566e-07
PKIG	1.20789e-11	-0.282508	0.132	0.194	2.15535e-07
SLC16A9	1.26355e-11	-0.305125	0.167	0.23	2.25467e-07
DTL	1.3129e-11	-0.301315	0.119	0.177	2.34274e-07
SLC44A2	1.33157e-11	-0.27852	0.12	0.178	2.37605e-07
RNF24	1.39695e-11	0.261166	0.27	0.199	2.49271e-07
OLFM3	1.43145e-11	-0.269186	0.317	0.387	2.55427e-07
RAPGEF4	1.55703e-11	-0.270778	0.066	0.115	2.77837e-07
GCFC2	1.5965e-11	0.22871	0.403	0.316	2.84879e-07
RGS20	1.61388e-11	0.231453	0.306	0.23	2.87981e-07
CLSPN	1.77412e-11	-0.261627	0.105	0.162	3.16574e-07
SAMD5	2.06535e-11	-0.354055	0.081	0.133	3.68541e-07
CMIP	2.1443e-11	0.213381	0.479	0.389	3.82629e-07
KAT6A	2.18096e-11	0.205824	0.535	0.445	3.89171e-07
TOMM20	2.24252e-11	0.217433	0.438	0.348	4.00156e-07
TAF7	2.24381e-11	0.221876	0.244	0.174	4.00385e-07
PPDPF	2.32379e-11	-0.273091	0.175	0.238	4.14657e-07
COX5B	2.37612e-11	-0.272101	0.153	0.216	4.23994e-07
ARHGAP44	2.48495e-11	-0.308451	0.139	0.198	4.43414e-07
PITPNB	2.87763e-11	0.200891	0.388	0.303	5.13485e-07
COX6B1	3.00197e-11	-0.261652	0.113	0.171	5.35671e-07
TRAPPC4	3.07225e-11	0.213157	0.166	0.109	5.48212e-07
SPIDR	3.0851e-11	-0.205131	0.652	0.695	5.50505e-07
YWHAG	3.18295e-11	0.205915	0.31	0.23	5.67966e-07
RPL35A	3.23637e-11	-0.231137	0.447	0.515	5.77498e-07
CLMN	4.07829e-11	0.186193	0.145	0.092	7.2773e-07
WSCD1	4.40544e-11	0.194908	0.144	0.092	7.86108e-07
ARPP19	4.4219e-11	0.186053	0.263	0.188	7.89043e-07
NOX4	4.4429e-11	-0.277928	0.096	0.148	7.92791e-07
CHCHD3	4.59127e-11	0.187663	0.776	0.703	8.19266e-07
ZMIZ1	4.63284e-11	0.20632	0.418	0.329	8.26684e-07
NDUFAF6	4.6668e-11	-0.249536	0.306	0.374	8.32745e-07
ASAP1	4.70213e-11	-0.226907	0.547	0.6	8.39048e-07
CCS	5.13624e-11	0.188312	0.152	0.097	9.16511e-07
THSD7A	5.17394e-11	-0.275103	0.129	0.186	9.23237e-07
PCSK9	5.30289e-11	0.178875	0.11	0.064	9.46248e-07
PKIA	5.36978e-11	-0.270281	0.221	0.284	9.58183e-07
LSS	5.41398e-11	0.236482	0.277	0.206	9.66071e-07
PLEKHG1	5.60395e-11	0.216045	0.667	0.603	9.99969e-07
CDH2	5.67991e-11	0.177514	0.824	0.771	1.01352e-06
HEATR5B	5.84209e-11	0.200805	0.249	0.178	1.04246e-06
PTP4A2	5.97403e-11	0.180309	0.242	0.172	1.06601e-06
ATXN2	5.97992e-11	0.209005	0.635	0.555	1.06706e-06
SNX5	6.3316e-11	0.193807	0.148	0.095	1.12981e-06
LRRTM4	6.47687e-11	-0.352708	0.328	0.4	1.15573e-06
FKRP	6.66625e-11	0.186333	0.121	0.073	1.18953e-06
NEK11	6.81447e-11	0.236188	0.102	0.059	1.21597e-06
VPS45	6.95498e-11	0.258757	0.363	0.288	1.24105e-06
WASHC4	7.03683e-11	0.214924	0.224	0.16	1.25565e-06
H3F3B	7.16482e-11	0.141901	0.87	0.81	1.27849e-06
MPC1	7.19535e-11	0.176978	0.143	0.09	1.28394e-06
YWHAH	7.1971e-11	0.223688	0.179	0.121	1.28425e-06
RAP1B	7.34221e-11	0.193519	0.556	0.471	1.31014e-06
NCOA1	7.79043e-11	0.185942	0.798	0.731	1.39012e-06
ID4	7.9944e-11	0.198703	0.643	0.567	1.42652e-06
PHGDH	8.19973e-11	0.245311	0.298	0.224	1.46316e-06
TFRC	8.38287e-11	0.205956	0.17	0.115	1.49584e-06
VIM	8.70322e-11	0.201991	0.75	0.687	1.553e-06
DDIT4	9.22755e-11	0.190568	0.302	0.223	1.64656e-06
2023-09-11	9.63663e-11	0.217169	0.538	0.458	1.71956e-06
DOK5	9.91558e-11	-0.237911	0.64	0.68	1.76934e-06
UQCRQ	9.95442e-11	-0.255353	0.102	0.154	1.77627e-06
SFRP2	1.02775e-10	0.207394	0.232	0.165	1.83391e-06
UBA52	1.03454e-10	-0.260608	0.295	0.359	1.84603e-06
CDH12	1.06176e-10	-0.378943	0.403	0.452	1.89461e-06
ANK2	1.06931e-10	0.213714	0.7	0.625	1.90808e-06
ADAMTS6	1.06942e-10	-0.233666	0.622	0.663	1.90828e-06
C5orf28	1.07092e-10	0.225332	0.222	0.157	1.91094e-06
CDKN2D	1.08614e-10	0.199603	0.185	0.124	1.93812e-06
FMNL2	1.16237e-10	0.190126	0.647	0.575	2.07412e-06
NCAN	1.17089e-10	-0.246433	0.116	0.171	2.08933e-06
PPP1R9A	1.1743e-10	-0.264486	0.435	0.496	2.09542e-06
ARGLU1	1.20201e-10	-0.225453	0.585	0.62	2.14486e-06
SFXN5	1.22482e-10	0.224289	0.438	0.354	2.18557e-06
FBXW7	1.24057e-10	0.231523	0.443	0.366	2.21367e-06
BLOC1S2	1.29497e-10	0.184689	0.133	0.083	2.31074e-06
MAD1L1	1.35268e-10	0.191229	0.315	0.239	2.41371e-06
BCAS4	1.40635e-10	-0.286406	0.118	0.172	2.50949e-06
ESF1	1.47994e-10	0.18598	0.355	0.273	2.64081e-06
ACSS3	1.48529e-10	0.214268	0.141	0.091	2.65034e-06
TXNL1	1.48554e-10	0.193346	0.264	0.193	2.6508e-06
LAPTM4A	1.48924e-10	0.198069	0.372	0.289	2.65741e-06
RPS29	1.5421e-10	0.189885	0.225	0.159	2.75172e-06
ZNF546	1.62246e-10	0.190638	0.213	0.148	2.89512e-06
RNF7	1.71973e-10	0.219045	0.234	0.167	3.06869e-06
LETMD1	1.8001e-10	0.195304	0.158	0.104	3.2121e-06
PMM2	2.02257e-10	0.205712	0.24	0.174	3.60908e-06
FKBP5	2.09114e-10	-0.283432	0.088	0.138	3.73143e-06
ZFPM2	2.10593e-10	0.185905	0.817	0.765	3.75783e-06
PHLPP1	2.11272e-10	0.145579	0.906	0.871	3.76994e-06
FAM20C	2.11292e-10	0.177514	0.114	0.069	3.7703e-06
PCNA	2.18234e-10	0.196917	0.126	0.078	3.89417e-06
RNF144A	2.25933e-10	-0.257415	0.162	0.221	4.03155e-06
ABCC4	2.43708e-10	0.19646	0.649	0.572	4.34872e-06
VAV3	2.53878e-10	-0.238248	0.09	0.141	4.5302e-06
ZCCHC8	2.61215e-10	0.193718	0.161	0.107	4.66112e-06
RBAK-RBAKDN	2.61862e-10	0.228756	0.233	0.17	4.67267e-06
AP3B1	2.62005e-10	-0.234624	0.37	0.429	4.67522e-06
RERE	2.85173e-10	-0.169407	0.887	0.894	5.08863e-06
FAM120A	2.93073e-10	0.193239	0.265	0.195	5.2296e-06
NKAIN2	3.18277e-10	-0.328609	0.229	0.294	5.67934e-06
WSB1	3.27032e-10	0.163252	0.787	0.722	5.83556e-06
FAM171B	3.30415e-10	0.20049	0.34	0.261	5.89592e-06
PLCH1	3.32198e-10	0.173687	0.716	0.642	5.92775e-06
CEP104	3.4791e-10	0.183967	0.159	0.106	6.20811e-06
LPAR6	3.57917e-10	0.213269	0.152	0.101	6.38666e-06
KANK1	3.59285e-10	-0.28692	0.13	0.187	6.41109e-06
JMJD1C	3.70317e-10	-0.163613	0.812	0.837	6.60793e-06
SLC25A33	3.7808e-10	-0.228568	0.059	0.102	6.74646e-06
ARRDC3	3.86842e-10	-0.287987	0.195	0.252	6.90281e-06
PATJ	3.91417e-10	-0.225998	0.297	0.36	6.98444e-06
PABPC1	4.11889e-10	0.21637	0.375	0.298	7.34975e-06
FRY	4.20439e-10	0.184656	0.615	0.532	7.50231e-06
BTBD3	4.28304e-10	0.203404	0.128	0.081	7.64266e-06
EIF2B3	4.73535e-10	0.235319	0.282	0.215	8.44976e-06
CERS6	4.85939e-10	-0.210814	0.634	0.67	8.67109e-06
STX12	4.92066e-10	0.194942	0.196	0.138	8.78042e-06
DNASE1	4.96837e-10	0.192091	0.279	0.208	8.86555e-06
XRCC5	5.0477e-10	-0.217698	0.527	0.575	9.00712e-06
DLGAP4	5.07938e-10	-0.261538	0.255	0.314	9.06365e-06
PAPOLA	5.08607e-10	0.188796	0.39	0.307	9.07558e-06
KCNN1	5.26193e-10	-0.277906	0.109	0.159	9.38939e-06
ITCH	5.29298e-10	-0.231102	0.538	0.575	9.44479e-06
IGF2BP3	5.51108e-10	-0.180105	0.801	0.818	9.83396e-06
XRN2	5.57108e-10	0.206759	0.251	0.184	9.94104e-06
RHBDD1	5.71996e-10	0.239297	0.26	0.194	1.02067e-05
XYLT1	5.88795e-10	0.17211	0.732	0.655	1.05065e-05
ABCE1	5.95267e-10	0.176447	0.143	0.093	1.0622e-05
ANAPC16	6.024e-10	0.212416	0.344	0.268	1.07492e-05
COX7A2L	6.0272e-10	0.223161	0.336	0.262	1.07549e-05
ZNF397	6.14632e-10	0.184443	0.283	0.21	1.09675e-05
R3HDM1	6.28814e-10	0.167215	0.675	0.602	1.12206e-05
NFIB	6.30561e-10	-0.137437	0.975	0.971	1.12517e-05
TSC22D1	6.80518e-10	0.178482	0.739	0.671	1.21432e-05
FRMD5	6.90157e-10	-0.203814	0.771	0.794	1.23152e-05
PARD3	7.00224e-10	-0.15329	0.871	0.875	1.24948e-05
PRKAR2A	7.31915e-10	0.211508	0.244	0.178	1.30603e-05
BTF3L4	7.60832e-10	0.198975	0.434	0.346	1.35763e-05
ZNF22	7.80596e-10	0.177573	0.17	0.115	1.3929e-05
CDH20	7.85351e-10	0.237059	0.28	0.211	1.40138e-05
MAP1B	7.93869e-10	-0.142372	0.977	0.98	1.41658e-05
HES4	8.05693e-10	-0.233814	0.445	0.496	1.43768e-05
ARID5B	8.19408e-10	0.208825	0.329	0.255	1.46215e-05
RBCK1	8.22883e-10	0.14981	0.115	0.071	1.46835e-05
RBBP4	8.25915e-10	-0.220092	0.41	0.464	1.47376e-05
CLEC16A	8.33156e-10	0.21005	0.29	0.22	1.48668e-05
RGMA	9.51611e-10	0.222002	0.408	0.331	1.69805e-05
CCNY	9.95515e-10	0.188524	0.655	0.577	1.7764e-05
AKAP6	1.02835e-09	0.210263	0.172	0.118	1.83498e-05
NRN1	1.07471e-09	0.205291	0.179	0.124	1.91771e-05
TBC1D19	1.21336e-09	-0.22585	0.472	0.521	2.16511e-05
CTBP2	1.24313e-09	0.174953	0.6	0.517	2.21824e-05
SORL1	1.30138e-09	-0.240968	0.112	0.163	2.32219e-05
ZMYM2	1.31426e-09	0.16558	0.719	0.642	2.34516e-05
C6orf106	1.34147e-09	0.17174	0.241	0.175	2.39372e-05
SESTD1	1.37365e-09	-0.239912	0.276	0.334	2.45114e-05
TPST1	1.38196e-09	-0.267214	0.416	0.47	2.46597e-05
RP11-92K2.2	1.42887e-09	-0.227102	0.29	0.354	2.54967e-05
GRK4	1.43333e-09	0.198447	0.133	0.086	2.55763e-05
STMN4	1.53024e-09	0.186312	0.279	0.208	2.73055e-05
ACSL3	1.54335e-09	-0.271926	0.273	0.331	2.75396e-05
TSHR	1.5497e-09	-0.293638	0.1	0.148	2.76528e-05
RBP1	1.58814e-09	-0.212404	0.06	0.101	2.83387e-05
COL6A2	1.59098e-09	-0.216859	0.08	0.126	2.83895e-05
PARP6	1.60053e-09	0.205199	0.174	0.12	2.85599e-05
PSPH	1.63833e-09	0.176212	0.115	0.072	2.92343e-05
PANK2	1.64895e-09	0.192382	0.317	0.242	2.94238e-05
ATAD2	1.7154e-09	-0.279254	0.238	0.295	3.06097e-05
VPS8	1.73642e-09	0.19322	0.364	0.29	3.09848e-05
TMEM117	1.77236e-09	-0.258543	0.375	0.432	3.16259e-05
ELP2	1.81884e-09	0.175363	0.293	0.224	3.24555e-05
CDON	1.83024e-09	-0.169265	0.883	0.897	3.26588e-05
LAMA3	1.86867e-09	-0.23966	0.321	0.38	3.33446e-05
SORCS2	1.88677e-09	0.262424	0.205	0.149	3.36675e-05
GRIN2B	1.90141e-09	0.243958	0.143	0.095	3.39288e-05
CNBP	1.92712e-09	0.212918	0.38	0.302	3.43876e-05
ADNP	1.94091e-09	-0.208239	0.633	0.66	3.46337e-05
MPRIP	1.9648e-09	0.205455	0.272	0.207	3.50599e-05
PPME1	2.07679e-09	-0.240125	0.195	0.254	3.70583e-05
MED27	2.15153e-09	0.220481	0.307	0.237	3.83919e-05
PTEN	2.18012e-09	0.203086	0.588	0.509	3.8902e-05
HSPA8	2.22462e-09	-0.24881	0.19	0.246	3.96962e-05
PRKD1	2.29468e-09	-0.164804	0.771	0.8	4.09462e-05
NUP98	2.40338e-09	0.201477	0.308	0.239	4.2886e-05
TTC13	2.45207e-09	0.183289	0.151	0.102	4.37547e-05
CYP2R1	2.49131e-09	0.174883	0.119	0.076	4.4455e-05
AMBRA1	2.54991e-09	-0.146453	0.947	0.942	4.55006e-05
GNAO1	2.61639e-09	0.196375	0.399	0.321	4.66868e-05
AFF3	2.69092e-09	-0.225789	0.513	0.565	4.80168e-05
TUBD1	2.74469e-09	0.18118	0.13	0.084	4.89762e-05
KMT2C	2.82188e-09	0.133193	0.882	0.839	5.03537e-05
HN1	2.82621e-09	0.174899	0.673	0.599	5.04308e-05
BAIAP2L2	2.94596e-09	0.157511	0.1	0.06	5.25677e-05
ACTG1	3.08744e-09	0.141625	0.907	0.867	5.50923e-05
RPS3	3.51754e-09	0.141254	0.887	0.83	6.2767e-05
TIAL1	3.63171e-09	0.206614	0.272	0.207	6.48042e-05
DHX35	3.84819e-09	-0.236881	0.122	0.173	6.86671e-05
RHOF	3.85302e-09	-0.246794	0.191	0.245	6.87533e-05
TTC28	3.95949e-09	-0.139463	0.944	0.945	7.06532e-05
ALDH2	4.30916e-09	0.170389	0.101	0.062	7.68927e-05
DIP2B	4.50457e-09	0.182969	0.639	0.568	8.03796e-05
CRLS1	4.69415e-09	0.172641	0.132	0.087	8.37625e-05
SMEK1	4.76786e-09	0.181899	0.3	0.231	8.50777e-05
CDK13	4.79436e-09	0.186311	0.543	0.461	8.55505e-05
EXT1	5.22507e-09	0.173107	0.766	0.698	9.32361e-05
SLC1A5	5.28865e-09	0.170053	0.133	0.087	9.43708e-05
ARHGAP32	5.31886e-09	-0.223741	0.481	0.518	9.49097e-05
SNX6	5.41192e-09	-0.230359	0.33	0.386	9.65703e-05
TUBA1B	5.4604e-09	0.156481	0.784	0.724	9.74354e-05
EIF2S2	5.85726e-09	0.191758	0.377	0.301	0.000104517
MLLT10	6.00746e-09	0.164039	0.697	0.615	0.000107197
MOB4	6.3615e-09	0.167759	0.131	0.086	0.000113515
PPP2R3A	6.5269e-09	-0.21724	0.358	0.42	0.000116466
SPEN	6.58719e-09	0.201428	0.491	0.416	0.000117542
ABHD12	6.78017e-09	0.147994	0.213	0.152	0.000120985
MAVS	6.90882e-09	0.145413	0.12	0.077	0.000123281
MAN2A1	6.91732e-09	-0.244768	0.177	0.23	0.000123433
UQCR10	6.91928e-09	-0.228048	0.311	0.369	0.000123468
TAF15	7.11137e-09	0.169704	0.655	0.581	0.000126895
PNMA2	7.2588e-09	0.164166	0.142	0.095	0.000129526
MEIS3	7.37457e-09	-0.233582	0.103	0.149	0.000131592
ATP9A	7.54223e-09	-0.236756	0.322	0.377	0.000134583
PSPC1	7.59078e-09	0.192411	0.488	0.413	0.00013545
XKR6	7.6365e-09	-0.217771	0.527	0.575	0.000136266
AKAP12	7.65055e-09	-0.248703	0.27	0.328	0.000136516
PDXDC1	7.6594e-09	0.185039	0.609	0.531	0.000136674
IKBIP	7.81871e-09	0.205464	0.163	0.114	0.000139517
GDAP1	7.85408e-09	-0.262262	0.141	0.193	0.000140148
DTNB	7.94605e-09	-0.20073	0.55	0.594	0.000141789
PARD3B	8.19959e-09	0.13821	0.861	0.825	0.000146314
SLC25A21	8.29059e-09	-0.275976	0.171	0.226	0.000147937
BTBD17	9.45515e-09	-0.210994	0.077	0.118	0.000168718
UBAP2	9.6038e-09	0.190401	0.399	0.324	0.00017137
MAP2K2	9.75574e-09	0.176808	0.254	0.191	0.000174081
WBSCR17	1.01913e-08	-0.20087	0.081	0.126	0.000181853
DCUN1D4	1.02943e-08	0.166636	0.281	0.214	0.000183692
GABRB3	1.05601e-08	-0.237767	0.063	0.102	0.000188434
RPS7	1.09197e-08	0.202196	0.446	0.371	0.000194851
SEZ6L2	1.20416e-08	-0.206732	0.063	0.103	0.000214871
EPB41L3	1.20686e-08	-0.247039	0.102	0.147	0.000215352
TM9SF4	1.26404e-08	-0.246872	0.227	0.28	0.000225556
CCNB1IP1	1.27796e-08	0.204658	0.225	0.168	0.000228039
TUBA1C	1.306e-08	0.178772	0.143	0.098	0.000233042
TP53BP1	1.45489e-08	0.176595	0.388	0.315	0.000259611
N4BP2	1.45961e-08	-0.238642	0.316	0.369	0.000260453
UFM1	1.46466e-08	0.156229	0.154	0.105	0.000261353
ZNF66	1.48776e-08	-0.214155	0.121	0.169	0.000265476
SERP1	1.50631e-08	0.17267	0.436	0.358	0.000268786
KIAA0232	1.51202e-08	0.18098	0.469	0.398	0.000269804
EDEM3	1.51562e-08	0.187803	0.159	0.111	0.000270448
SCOC	1.54484e-08	0.163347	0.185	0.132	0.000275662
MAP2K6	1.5613e-08	0.205545	0.474	0.398	0.000278598
CYP3A5	1.56325e-08	0.146872	0.104	0.065	0.000278946
STAC	1.58856e-08	-0.236345	0.063	0.102	0.000283463
ZNF704	1.59057e-08	-0.205913	0.432	0.487	0.000283822
TNKS1BP1	1.62971e-08	0.139191	0.106	0.066	0.000290805
CTTNBP2	1.64797e-08	-0.224455	0.126	0.175	0.000294063
C20orf100	1.69915e-08	-0.226512	0.089	0.133	0.000303196
EPS8	1.71574e-08	-0.230548	0.086	0.129	0.000306157
PAX6	1.72477e-08	-0.249673	0.264	0.315	0.000307768
UBE2G2	1.7992e-08	0.185205	0.313	0.245	0.00032105
LRP1	1.81655e-08	0.157209	0.157	0.108	0.000324145
EXOC4	1.82409e-08	-0.1661	0.744	0.77	0.000325491
SLC3A2	1.95345e-08	0.216648	0.405	0.339	0.000348574
TMED9	1.9841e-08	0.188618	0.36	0.29	0.000354043
CDC42	2.01748e-08	0.181498	0.385	0.31	0.00036
MPHOSPH10	2.11288e-08	0.169829	0.139	0.094	0.000377023
GNB5	2.25429e-08	-0.243524	0.143	0.19	0.000402255
ERP29	2.29253e-08	0.189307	0.449	0.376	0.000409079
CDC42EP4	2.32337e-08	0.16677	0.13	0.087	0.000414583
WDR7	2.42843e-08	0.193235	0.311	0.248	0.000433329
GALNT14	2.47263e-08	-0.230795	0.096	0.141	0.000441217
ELOB	2.59889e-08	-0.207644	0.098	0.142	0.000463746
UBE2S	2.60406e-08	0.184817	0.283	0.218	0.000464669
SDK2	2.63214e-08	-0.229283	0.422	0.472	0.000469678
PCOLCE2	2.71648e-08	-0.231742	0.08	0.121	0.000484729
SLC16A14	2.75279e-08	-0.254866	0.13	0.177	0.000491207
RIMS1	2.85834e-08	-0.23776	0.128	0.176	0.000510042
TRAM1	2.87441e-08	0.160697	0.141	0.096	0.00051291
NDUFA5	2.90126e-08	0.175474	0.32	0.252	0.000517702
TTBK2	3.08381e-08	0.184749	0.327	0.26	0.000550276
HMGN3	3.22373e-08	0.129033	0.771	0.696	0.000575242
HYAL2	3.24829e-08	-0.181248	0.069	0.109	0.000579625
PCSK5	3.26848e-08	-0.238138	0.068	0.106	0.000583228
HMGB1	3.30129e-08	-0.160162	0.793	0.812	0.000589083
IQSEC1	3.38787e-08	0.171252	0.372	0.299	0.000604532
SSBP3	3.81307e-08	0.17794	0.488	0.411	0.000680405
COL4A2	3.93141e-08	-0.23426	0.328	0.38	0.00070152
SAP18	4.05293e-08	0.202451	0.298	0.235	0.000723204
MECOM	4.11697e-08	-0.159889	0.517	0.578	0.000734632
DMXL1	4.14177e-08	0.145764	0.372	0.299	0.000739057
RPS27A	4.18051e-08	-0.167043	0.595	0.635	0.00074597
LANCL2	4.19071e-08	-0.230094	0.114	0.159	0.000747791
PTBP2	4.22194e-08	-0.172387	0.67	0.695	0.000753363
ACSM6	4.22532e-08	0.198076	0.209	0.156	0.000753967
PARK7	4.27178e-08	0.211327	0.428	0.358	0.000762257
COX7A2	4.29462e-08	-0.208208	0.216	0.27	0.000766332
HILPDA	4.32991e-08	-0.194986	0.086	0.129	0.000772628
SLC25A17	4.42897e-08	0.138121	0.154	0.106	0.000790305
EFNB2	4.43815e-08	0.132171	0.547	0.459	0.000791943
UCK2	4.45187e-08	0.206651	0.337	0.274	0.000794392
LRRN2	4.46593e-08	0.167768	0.272	0.207	0.0007969
ATF7IP	4.9621e-08	-0.196327	0.592	0.626	0.000885436
KLHL42	5.04409e-08	0.179014	0.178	0.128	0.000900068
CNTNAP3	5.14679e-08	0.172223	0.206	0.152	0.000918393
PKNOX2	5.36625e-08	0.200447	0.367	0.3	0.000957553
ENOX1	5.55972e-08	0.178993	0.275	0.213	0.000992077
RRAGD	5.57319e-08	0.153224	0.142	0.098	0.00099448
ZFC3H1	5.58815e-08	0.182058	0.223	0.168	0.000997149
DDRGK1	5.72431e-08	0.149174	0.118	0.077	0.00102145
PPP2R5A	5.73913e-08	0.182394	0.163	0.116	0.00102409
GRID1	5.74316e-08	-0.240519	0.181	0.234	0.00102481
LIMCH1	5.88193e-08	0.190922	0.451	0.382	0.00104957
EIF4A2	5.89574e-08	0.170946	0.349	0.28	0.00105204
PEX6	5.93106e-08	0.136112	0.138	0.094	0.00105834
C1orf122	6.0193e-08	0.174493	0.212	0.157	0.00107408
DNAJB6	6.22565e-08	0.188173	0.349	0.28	0.0011109
MEF2A	6.32302e-08	-0.189848	0.444	0.493	0.00112828
TBCD	6.45309e-08	0.165574	0.441	0.365	0.00115149
NSMAF	6.51219e-08	-0.237376	0.106	0.149	0.00116203
FAM110B	7.01383e-08	-0.242064	0.148	0.195	0.00125155
RPF2	7.1575e-08	0.184177	0.132	0.09	0.00127719
AKIRIN2	7.23202e-08	0.153907	0.11	0.072	0.00129048
RFXAP	7.29633e-08	0.148377	0.122	0.081	0.00130196
RAB14	7.3783e-08	0.164011	0.151	0.106	0.00131658
PYGB	7.44133e-08	0.148134	0.108	0.07	0.00132783
MFF	7.62208e-08	0.165457	0.213	0.158	0.00136008
LIN28B	7.72421e-08	-0.216471	0.432	0.476	0.00137831
SNED1	8.22984e-08	0.174153	0.112	0.074	0.00146853
PSMG4	8.25785e-08	0.180439	0.348	0.28	0.00147353
PRKCA	8.4071e-08	0.1734	0.489	0.416	0.00150016
SLX4IP	8.45408e-08	0.186048	0.183	0.135	0.00150855
C12orf45	8.53424e-08	0.185809	0.213	0.159	0.00152285
LIN52	8.5418e-08	-0.216941	0.275	0.33	0.0015242
KIAA1958	8.5915e-08	-0.208169	0.38	0.435	0.00153307
NELL2	8.65594e-08	0.228754	0.206	0.156	0.00154457
ABL2	8.71196e-08	0.179265	0.429	0.363	0.00155456
NOP56	8.7711e-08	0.138833	0.132	0.089	0.00156512
LPAR1	9.02317e-08	0.16761	0.154	0.109	0.00161009
ZNF718	9.48986e-08	-0.247241	0.311	0.361	0.00169337
TOMM7	9.67431e-08	-0.228356	0.184	0.232	0.00172628
PTPRD	9.68441e-08	-0.27894	0.201	0.249	0.00172809
RAI1	1.01279e-07	0.172053	0.225	0.17	0.00180723
TACR1	1.01912e-07	-0.240116	0.131	0.179	0.00181853
PIK3R1	1.02665e-07	0.153737	0.152	0.107	0.00183196
EMSY	1.05068e-07	0.15945	0.366	0.299	0.00187483
MBNL1	1.06408e-07	0.156344	0.41	0.339	0.00189874
CTIF	1.08446e-07	0.166579	0.373	0.303	0.0019351
ERGIC3	1.09154e-07	-0.204801	0.09	0.131	0.00194775
KBTBD2	1.09584e-07	0.13707	0.149	0.104	0.00195542
HNRNPDL	1.09811e-07	-0.202118	0.462	0.501	0.00195946
RPS6	1.11879e-07	0.171302	0.656	0.589	0.00199636
ZFP64	1.14387e-07	-0.244834	0.155	0.203	0.00204112
SLC9A9	1.15142e-07	0.173171	0.171	0.123	0.0020546
ARF1	1.16694e-07	0.18837	0.2	0.15	0.00208229
ABL1	1.24044e-07	0.164796	0.381	0.312	0.00221343
DDI2	1.25597e-07	0.148912	0.125	0.084	0.00224115
CDKAL1	1.26646e-07	-0.171501	0.709	0.729	0.00225987
SNX3	1.27762e-07	0.203743	0.26	0.205	0.00227979
CA12	1.27984e-07	0.169022	0.309	0.247	0.00228374
BMPR1A	1.28123e-07	-0.187515	0.54	0.582	0.00228622
MDN1	1.29828e-07	0.189261	0.308	0.246	0.00231665
CCNI	1.32383e-07	0.146163	0.546	0.471	0.00236224
NUFIP2	1.3305e-07	0.186683	0.273	0.213	0.00237415
COL5A1	1.33102e-07	0.156812	0.14	0.097	0.00237507
NDUFA4	1.36526e-07	-0.191129	0.462	0.507	0.00243617
CCDC85C	1.37918e-07	0.153376	0.123	0.083	0.00246102
HMGB2	1.3883e-07	0.179313	0.367	0.299	0.00247728
MSH2	1.42675e-07	-0.228714	0.39	0.432	0.00254589
PROS1	1.53157e-07	-0.235401	0.095	0.136	0.00273293
BACE1	1.55959e-07	0.164835	0.195	0.144	0.00278293
NRXN1	1.61608e-07	-0.260421	0.26	0.311	0.00288374
C1orf61	1.67615e-07	0.114992	0.862	0.803	0.00299091
CMPK1	1.6925e-07	0.149715	0.224	0.169	0.00302009
MAP2K4	1.70268e-07	-0.188275	0.297	0.35	0.00303827
RFC3	1.81061e-07	-0.239508	0.396	0.438	0.00323085
IRF2	1.8377e-07	0.144101	0.144	0.1	0.0032792
SNTG2	1.85392e-07	-0.223632	0.086	0.126	0.00330813
ARID1B	1.88929e-07	-0.145388	0.716	0.753	0.00337125
PWWP2A	1.89611e-07	0.152066	0.291	0.227	0.00338342
COCH	1.92583e-07	-0.198083	0.126	0.171	0.00343645
SUMO1	1.93217e-07	0.172888	0.418	0.349	0.00344776
UBE2M	1.93964e-07	0.165605	0.206	0.154	0.0034611
PEX3	1.94305e-07	0.14365	0.126	0.086	0.00346718
MASP1	1.94613e-07	0.151526	0.328	0.265	0.00347268
ESRRG	2.04572e-07	0.16257	0.32	0.257	0.00365039
STK3	2.05751e-07	-0.178309	0.569	0.608	0.00367142
INTS10	2.07067e-07	0.167392	0.217	0.164	0.00369491
MFAP2	2.20335e-07	-0.192876	0.083	0.121	0.00393166
SGMS1	2.24748e-07	0.147344	0.358	0.289	0.00401041
KLF13	2.3168e-07	0.150879	0.132	0.09	0.00413409
SEC23B	2.32286e-07	0.145508	0.128	0.088	0.0041449
TRPC6	2.37233e-07	-0.227924	0.159	0.204	0.00423319
STOX1	2.3784e-07	-0.227877	0.343	0.387	0.00424402
ZNF519	2.38354e-07	-0.240278	0.206	0.252	0.0042532
DENND4A	2.43465e-07	0.157739	0.306	0.243	0.00434439
PEBP1	2.50824e-07	0.150079	0.537	0.46	0.00447571
TNS1	2.54172e-07	0.166313	0.242	0.186	0.00453545
HSPA9	2.63573e-07	0.172117	0.242	0.188	0.0047032
GLYATL2	2.64271e-07	-0.216808	0.329	0.378	0.00471565
KCNH8	2.72071e-07	-0.227912	0.237	0.287	0.00485484
PDE7A	2.77525e-07	-0.181567	0.427	0.471	0.00495216
WWC2	2.86123e-07	-0.248784	0.16	0.204	0.00510557
TOM1L2	2.89796e-07	0.187482	0.29	0.231	0.00517111
ALPK1	2.91724e-07	0.136754	0.156	0.111	0.00520553
AKIRIN1	3.01012e-07	0.178308	0.181	0.135	0.00537126
COMMD6	3.10874e-07	-0.232713	0.25	0.301	0.00554724
ACAT2	3.15393e-07	0.171575	0.286	0.228	0.00562788
SH3GL3	3.24975e-07	-0.249037	0.095	0.134	0.00579886
RABEP1	3.28641e-07	0.157595	0.384	0.316	0.00586427
SEZ6L	3.31739e-07	-0.204903	0.068	0.104	0.00591955
UBE2D3	3.32214e-07	0.17594	0.499	0.432	0.00592802
EIF5	3.40062e-07	0.175779	0.187	0.14	0.00606807
LRIG3	3.44496e-07	0.154843	0.238	0.183	0.00614719
PARK2	3.47545e-07	0.17341	0.684	0.624	0.00620159
KDM2A	3.4874e-07	0.168199	0.496	0.423	0.00622291
BBS2	3.58781e-07	0.142611	0.189	0.139	0.00640208
BCHE	3.63994e-07	0.148886	0.146	0.103	0.00649511
NSF	3.68729e-07	0.150299	0.509	0.433	0.0065796
ADARB2	3.7606e-07	-0.241611	0.088	0.128	0.00671041
CELF5	3.91875e-07	-0.223654	0.143	0.187	0.00699262
RPL34	3.95053e-07	-0.214487	0.16	0.206	0.00704932
FAM107B	4.09088e-07	-0.197599	0.123	0.167	0.00729977
ZNF143	4.10628e-07	-0.223354	0.094	0.133	0.00732725
TANC2	4.11897e-07	-0.182036	0.394	0.441	0.0073499
STARD7	4.12712e-07	0.14158	0.148	0.105	0.00736443
PLXNB2	4.17337e-07	0.147713	0.131	0.091	0.00744696
TERF2IP	4.20633e-07	0.146205	0.355	0.288	0.00750578
DCTN3	4.22766e-07	0.164313	0.244	0.189	0.00754384
OTUD7A	4.22883e-07	-0.228185	0.119	0.162	0.00754593
ZMYM4	4.29775e-07	0.153208	0.654	0.581	0.0076689
TIMM44	4.3403e-07	0.137973	0.114	0.077	0.00774483
PITHD1	4.37746e-07	0.157091	0.155	0.111	0.00781114
HSPA5	4.3843e-07	0.166423	0.305	0.245	0.00782335
FAM13B	4.38805e-07	0.167238	0.427	0.358	0.00783003
TMA7	4.50555e-07	-0.227116	0.187	0.234	0.00803971
BRIP1	4.51623e-07	-0.220248	0.288	0.341	0.00805876
ARHGAP21	4.56425e-07	0.151021	0.685	0.62	0.00814445
ARPC3	4.64763e-07	0.178082	0.38	0.315	0.00829322
TSPO	4.81122e-07	0.150419	0.216	0.163	0.00858514
EEF1D	4.81223e-07	0.191375	0.389	0.328	0.00858694
NRIP1	5.03489e-07	0.169685	0.359	0.296	0.00898427
KRCC1	5.26831e-07	0.172506	0.164	0.119	0.00940078
TMEM131	5.3339e-07	-0.152342	0.715	0.729	0.0095178
PPM1E	5.35371e-07	-0.167132	0.471	0.528	0.00955316
DNM1L	5.4215e-07	-0.19456	0.327	0.373	0.00967412
ENO1	5.50025e-07	-0.210715	0.35	0.395	0.00981465
CTNNB1	5.60099e-07	0.15	0.327	0.265	0.00999441
PKD1	5.67739e-07	0.148304	0.188	0.139	0.0101307
DNA2	5.83532e-07	-0.223234	0.158	0.202	0.0104126
P4HA1	5.84294e-07	0.156144	0.44	0.368	0.0104261
SOX4	5.84623e-07	-0.149021	0.732	0.746	0.010432
PPM1K	5.85072e-07	0.151374	0.161	0.117	0.01044
NAPG	5.86951e-07	0.128696	0.115	0.078	0.0104735
SAFB2	5.95217e-07	0.119813	0.128	0.088	0.010621
BRAT1	6.1372e-07	0.138908	0.159	0.115	0.0109512
SNRPB2	6.16429e-07	0.164777	0.15	0.107	0.0109996
HIST1H1C	6.40903e-07	-0.213384	0.133	0.174	0.0114363
RNMT	6.42569e-07	-0.198996	0.311	0.36	0.011466
DAAM1	6.6054e-07	-0.253443	0.407	0.444	0.0117867
MGME1	6.82998e-07	0.138188	0.136	0.095	0.0121874
VEZT	6.91844e-07	-0.191528	0.483	0.517	0.0123453
COL25A1	6.94293e-07	-0.232211	0.083	0.121	0.012389
PSMA4	6.95186e-07	0.149944	0.164	0.12	0.0124049
MGEA5	7.10529e-07	-0.185164	0.441	0.485	0.0126787
ARL16	7.24627e-07	0.135929	0.129	0.09	0.0129302
SLC6A16	7.47803e-07	-0.195725	0.12	0.161	0.0133438
GRIK1	7.6382e-07	-0.202752	0.068	0.102	0.0136296
SMARCD1	7.71697e-07	-0.168402	0.071	0.105	0.0137702
AGO2	7.7746e-07	0.182108	0.345	0.283	0.013873
KDM4C	7.81949e-07	0.121972	0.397	0.328	0.0139531
TM7SF2	7.85357e-07	-0.190695	0.104	0.143	0.0140139
RTN1	7.90976e-07	-0.256461	0.233	0.275	0.0141142
NCOA7	7.92204e-07	0.152137	0.146	0.104	0.0141361
MAP2K5	8.17854e-07	0.14744	0.474	0.404	0.0145938
ERH	8.22064e-07	0.141873	0.462	0.391	0.0146689
KMT2A	8.3121e-07	0.156247	0.573	0.503	0.0148321
C17orf89	8.33454e-07	-0.216531	0.148	0.188	0.0148722
MAGEF1	8.42699e-07	0.156388	0.169	0.125	0.0150371
LYRM7	8.44e-07	0.145911	0.116	0.08	0.0150603
LRP8	8.46923e-07	0.151575	0.24	0.188	0.0151125
RRAS2	8.64067e-07	-0.218276	0.187	0.231	0.0154184
EXOC6B	8.71999e-07	-0.16322	0.714	0.74	0.0155599
SMIM20	8.80991e-07	0.145753	0.122	0.084	0.0157204
SRPK2	8.87842e-07	0.147509	0.738	0.682	0.0158427
TIMM9	9.61558e-07	0.123759	0.193	0.145	0.017158
TRIM27	1.01795e-06	0.14436	0.15	0.108	0.0181642
ANKRD50	1.03364e-06	0.126286	0.124	0.086	0.0184443
MLLT6	1.05621e-06	0.12892	0.148	0.106	0.018847
C12orf57	1.10826e-06	-0.196333	0.233	0.278	0.0197758
SPOP	1.1236e-06	0.139451	0.236	0.183	0.0200495
SYNGAP1	1.13991e-06	0.157904	0.173	0.129	0.0203406
ROCK2	1.15969e-06	0.165264	0.576	0.508	0.0206936
MZT1	1.18438e-06	0.147305	0.121	0.084	0.021134
ZXDC	1.2071e-06	0.168254	0.207	0.159	0.0215395
ZBTB43	1.21481e-06	0.138353	0.112	0.077	0.021677
PDE10A	1.22347e-06	-0.170117	0.529	0.563	0.0218315
TTYH3	1.23348e-06	0.131964	0.331	0.268	0.0220102
UCHL3	1.26435e-06	0.121212	0.119	0.082	0.022561
TRIM24	1.31114e-06	-0.159968	0.637	0.662	0.0233959
COL4A3BP	1.31501e-06	0.151366	0.29	0.234	0.023465
MED12L	1.34862e-06	-0.165494	0.227	0.275	0.0240648
RPRD1B	1.35533e-06	-0.197392	0.149	0.192	0.0241845
ZNF124	1.35724e-06	-0.210944	0.233	0.278	0.0242186
ATG10	1.36523e-06	-0.218242	0.285	0.332	0.0243612
C6orf48	1.36668e-06	0.166148	0.168	0.126	0.024387
LAPTM4B	1.36902e-06	-0.194678	0.371	0.413	0.0244289
ATP6V1H	1.37723e-06	-0.232407	0.156	0.197	0.0245752
ATP11B	1.38554e-06	-0.180688	0.216	0.263	0.0247236
SRGAP3	1.44813e-06	0.100468	0.923	0.885	0.0258405
BCL2L14	1.44943e-06	-0.166919	0.595	0.624	0.0258636
UBE2H	1.45272e-06	0.151573	0.547	0.479	0.0259223
PUS7	1.463e-06	0.170971	0.323	0.266	0.0261057
RPL36	1.50928e-06	-0.189236	0.322	0.369	0.0269316
AKT3	1.51092e-06	0.103714	0.868	0.832	0.0269608
EHMT1	1.51513e-06	-0.142861	0.604	0.631	0.027036
GAPVD1	1.53196e-06	0.152256	0.291	0.233	0.0273363
COL4A1	1.54971e-06	-0.176115	0.077	0.112	0.0276531
RPS6KB1	1.57538e-06	0.133369	0.158	0.116	0.0281112
KLF7	1.59048e-06	0.149983	0.215	0.165	0.0283805
ZBED5	1.59264e-06	0.15687	0.17	0.126	0.0284191
PTRH2	1.61696e-06	0.142828	0.339	0.277	0.0288531
CSPP1	1.63709e-06	0.146834	0.347	0.287	0.0292123
SLC2A3	1.63967e-06	0.149305	0.101	0.069	0.0292582
QTRT2	1.65041e-06	0.135885	0.15	0.109	0.02945
BLZF1	1.6916e-06	0.148493	0.152	0.112	0.0301849
TXNDC16	1.69373e-06	-0.227784	0.152	0.194	0.030223
DBF4	1.69433e-06	0.136774	0.163	0.121	0.0302337
LMO7	1.79389e-06	0.160946	0.104	0.071	0.0320102
PPP1R12B	1.79501e-06	0.140256	0.397	0.329	0.0320302
SLC9B1	1.79556e-06	0.112118	0.105	0.071	0.0320399
NTRK3	1.83141e-06	0.132135	0.549	0.477	0.0326798
ISCA1	1.83295e-06	0.130849	0.16	0.117	0.0327072
RHOT1	1.91551e-06	0.152935	0.35	0.289	0.0341804
PDCD7	1.93559e-06	0.115237	0.139	0.098	0.0345386
LATS1	1.94583e-06	0.13803	0.279	0.221	0.0347213
LTBP1	1.94761e-06	0.159859	0.544	0.474	0.0347531
STXBP5L	1.95508e-06	-0.167713	0.083	0.12	0.0348865
CD81	1.97375e-06	0.143092	0.585	0.513	0.0352196
CALM1	1.97413e-06	0.165741	0.397	0.336	0.0352264
FASTKD1	1.98823e-06	0.13887	0.21	0.161	0.035478
C21orf58	1.99887e-06	-0.188237	0.106	0.144	0.0356678
SAR1B	1.99894e-06	0.16358	0.176	0.133	0.0356691
SBNO1	2.05991e-06	0.147943	0.219	0.169	0.0367571
PHLDA1	2.06908e-06	0.147602	0.161	0.119	0.0369207
SEC31A	2.09519e-06	0.149304	0.537	0.468	0.0373865
SMG6	2.11299e-06	-0.190701	0.438	0.472	0.0377042
ARF4	2.15067e-06	0.135145	0.268	0.213	0.0383766
UHRF1	2.20046e-06	-0.17535	0.09	0.126	0.0392649
ANKRD12	2.2021e-06	0.133631	0.592	0.527	0.0392942
ACER3	2.2243e-06	-0.226072	0.243	0.286	0.0396904
SMG7	2.22502e-06	0.144228	0.261	0.21	0.0397033
ZBTB11	2.22779e-06	0.131564	0.117	0.082	0.0397527
DISP1	2.28101e-06	0.170124	0.21	0.163	0.0407023
SOCS7	2.28261e-06	0.14407	0.188	0.142	0.0407309
ATP5C1	2.28892e-06	0.148185	0.177	0.133	0.0408435
TMOD2	2.32907e-06	0.120719	0.139	0.099	0.0415599
FGD4	2.34815e-06	0.151657	0.444	0.382	0.0419004
MICU3	2.42021e-06	-0.208522	0.23	0.273	0.0431861
P4HA3	2.42428e-06	-0.226111	0.161	0.201	0.0432589
PAPD5	2.42968e-06	0.143648	0.129	0.092	0.0433552
PTGES3	2.45435e-06	0.143037	0.49	0.423	0.0437954
YBX1	2.45672e-06	0.146654	0.752	0.697	0.0438377
RSPRY1	2.50014e-06	0.14569	0.212	0.164	0.0446125
MNAT1	2.5789e-06	-0.164995	0.555	0.588	0.0460179
CDYL	2.5929e-06	-0.207851	0.28	0.324	0.0462677
STAT3	2.59959e-06	-0.207873	0.124	0.164	0.046387
EPT1	2.62844e-06	0.143721	0.29	0.233	0.0469019
HMGCS1	2.64089e-06	0.0850804	0.691	0.618	0.047124
NAMPT	2.74896e-06	0.141689	0.111	0.077	0.0490524
KLF12	2.81591e-06	-0.181237	0.418	0.464	0.0502471
NFRKB	2.81941e-06	0.126982	0.104	0.071	0.0503096
ZMAT3	2.84016e-06	0.152709	0.131	0.094	0.0506798
SCARB1	2.95672e-06	0.145085	0.196	0.149	0.0527597
TMEM147	2.96416e-06	-0.170353	0.085	0.12	0.0528925
CNTNAP3B	3.00103e-06	0.196558	0.516	0.461	0.0535504
MYO19	3.02425e-06	-0.193302	0.22	0.263	0.0539648
C4orf19	3.07577e-06	-0.17787	0.098	0.135	0.054884
ACLY	3.19164e-06	0.141711	0.209	0.163	0.0569516
PSAP	3.1942e-06	0.135817	0.245	0.193	0.0569972
GCA	3.23149e-06	0.12944	0.142	0.103	0.0576626
SBDS	3.25203e-06	0.116843	0.1	0.068	0.0580292
NFAT5	3.3036e-06	0.138828	0.561	0.497	0.0589494
STON2	3.34718e-06	0.164345	0.424	0.363	0.0597271
ARPC5L	3.37631e-06	0.125972	0.1	0.068	0.0602469
ELMO1	3.50108e-06	0.169596	0.484	0.421	0.0624733
LSM4	3.56662e-06	0.13407	0.366	0.302	0.0636428
KIF13A	3.58997e-06	-0.183868	0.38	0.425	0.0640595
HNRNPA2B1	3.60812e-06	-0.146477	0.713	0.724	0.0643833
CRLF3	3.63444e-06	0.132706	0.748	0.684	0.0648529
ZNF721	3.699e-06	-0.166972	0.558	0.577	0.0660049
SPIRE1	3.70396e-06	0.160696	0.655	0.587	0.0660934
KLHL3	3.72541e-06	-0.179823	0.091	0.126	0.0664762
NARS	3.75526e-06	0.116295	0.144	0.104	0.0670088
2023-03-03	3.80083e-06	0.15643	0.191	0.147	0.067822
SCD	3.82492e-06	0.134954	0.49	0.419	0.0682519
KCTD1	3.83571e-06	-0.229849	0.195	0.238	0.0684444
PAPD7	3.84215e-06	0.133849	0.206	0.16	0.0685593
MTMR7	3.86984e-06	-0.188187	0.095	0.131	0.0690534
NFIX	3.9028e-06	0.13959	0.259	0.205	0.0696415
P2RY14	3.91701e-06	-0.17952	0.138	0.18	0.0698951
IMPA2	3.93969e-06	-0.190629	0.087	0.122	0.0702998
SYNC	3.97332e-06	-0.168513	0.31	0.353	0.0709
SLC25A46	3.97869e-06	0.129208	0.165	0.123	0.0709958
SCAPER	4.01009e-06	-0.160187	0.467	0.501	0.0715561
TRIP11	4.08345e-06	0.146062	0.268	0.216	0.0728651
WNK1	4.18324e-06	0.145606	0.49	0.428	0.0746458
SAMD4A	4.26351e-06	0.178028	0.292	0.241	0.076078
SATB2	4.33414e-06	0.171394	0.133	0.097	0.0773383
UBE2N	4.36894e-06	0.156909	0.307	0.253	0.0779594
TMX3	4.41597e-06	0.123815	0.185	0.141	0.0787985
SOS1	4.43483e-06	0.141141	0.614	0.547	0.0791351
TYW1B	4.45115e-06	0.134259	0.426	0.359	0.0794263
NDUFV3	4.46424e-06	0.153457	0.31	0.254	0.0796599
PTGFRN	4.46498e-06	0.132398	0.418	0.348	0.079673
MGAT5	4.47813e-06	-0.193014	0.231	0.275	0.0799077
FBXL20	4.49157e-06	-0.187356	0.526	0.555	0.0801475
GNAS	4.50402e-06	-0.151204	0.712	0.729	0.0803698
CCDC102B	4.535e-06	0.175357	0.207	0.163	0.0809226
AKAP8L	4.55174e-06	0.142868	0.358	0.3	0.0812213
GFOD2	4.60598e-06	0.105091	0.133	0.096	0.0821892
DRAXIN	4.77509e-06	-0.165065	0.101	0.138	0.0852066
URI1	4.78611e-06	0.129167	0.566	0.497	0.0854033
TIMP3	4.78894e-06	0.156831	0.119	0.085	0.0854538
SYNE1	4.80423e-06	0.16616	0.301	0.246	0.0857268
ADGRG1	4.98979e-06	0.118747	0.232	0.181	0.0890377
ARHGEF2	5.03104e-06	0.120668	0.107	0.074	0.0897739
ATE1	5.03227e-06	0.162307	0.538	0.48	0.0897959
SLC24A3	5.03327e-06	0.219749	0.179	0.139	0.0898137
NFE2L2	5.10792e-06	0.15625	0.479	0.418	0.0911457
TIMM23B	5.10894e-06	0.169803	0.485	0.424	0.0911639
CTDSPL2	5.14542e-06	-0.189086	0.409	0.446	0.0918149
LPCAT3	5.16862e-06	0.130464	0.257	0.203	0.0922289
ITGB8	5.36231e-06	-0.18388	0.45	0.484	0.095685
SPDYE2	5.36371e-06	-0.171513	0.342	0.383	0.09571
VAV2	5.38995e-06	0.137006	0.308	0.252	0.0961782
PALD1	5.3907e-06	0.131118	0.126	0.09	0.0961917
TCF7L2	5.458e-06	0.176509	0.469	0.409	0.0973925
LDLR	5.57218e-06	0.139582	0.305	0.249	0.09943
ACAP2	5.60536e-06	0.142809	0.54	0.477	0.100022
SKP1	5.69266e-06	0.148368	0.478	0.416	0.10158
FRMD6	5.70114e-06	0.153497	0.198	0.153	0.101731
NOCT	5.70538e-06	0.13704	0.137	0.1	0.101807
RHOBTB1	5.71384e-06	-0.220401	0.119	0.155	0.101958
SNRPN	5.76118e-06	-0.156055	0.071	0.104	0.102802
SCD5	5.76945e-06	-0.188946	0.081	0.114	0.10295
YPEL1	5.81509e-06	-0.189214	0.144	0.184	0.103764
C11orf65	5.82153e-06	0.115799	0.196	0.149	0.103879
ANKRD17	5.83103e-06	0.124027	0.739	0.673	0.104049
CUL1	5.94013e-06	0.15622	0.367	0.306	0.105996
ZSCAN30	5.94361e-06	0.156969	0.168	0.127	0.106058
SMIM12	5.94981e-06	0.127309	0.121	0.086	0.106168
NOL10	6.0417e-06	0.143823	0.306	0.252	0.107808
MGMT	6.08574e-06	0.141192	0.27	0.218	0.108594
OST4	6.20642e-06	-0.187233	0.135	0.173	0.110747
FAM193B	6.25263e-06	0.121648	0.191	0.146	0.111572
BLM	6.26415e-06	-0.153252	0.078	0.111	0.111777
ANKRD16	6.40025e-06	0.1173	0.135	0.098	0.114206
ZBED4	6.43363e-06	0.129284	0.286	0.23	0.114802
HINT3	6.45693e-06	0.106414	0.1	0.069	0.115217
ZNF573	6.52245e-06	0.148497	0.179	0.137	0.116387
DCUN1D5	6.60561e-06	0.148731	0.193	0.15	0.11787
BCL2	6.80039e-06	0.157275	0.386	0.331	0.121346
HHAT	6.84296e-06	-0.209698	0.108	0.143	0.122106
CMC2	6.93741e-06	0.149452	0.184	0.142	0.123791
ACACA	6.9947e-06	0.139765	0.666	0.611	0.124813
RPL21	7.2475e-06	0.117633	0.198	0.154	0.129324
SIMC1	7.27831e-06	-0.187257	0.427	0.462	0.129874
RPN2	7.37278e-06	-0.192393	0.228	0.271	0.13156
NRG4	7.39885e-06	-0.185329	0.087	0.121	0.132025
UBN1	7.40918e-06	0.116785	0.152	0.113	0.132209
PSMF1	7.43656e-06	0.15139	0.192	0.149	0.132698
CDV3	7.60379e-06	0.132772	0.168	0.127	0.135682
KIF20B	7.73791e-06	0.115828	0.121	0.086	0.138075
TBC1D32	7.78595e-06	-0.201336	0.295	0.335	0.138932
RAB8B	8.01604e-06	0.141398	0.466	0.406	0.143038
NAA25	8.03972e-06	0.15758	0.379	0.321	0.143461
NPM1	8.05877e-06	0.131754	0.568	0.494	0.143801
SLC2A4RG	8.13007e-06	-0.147113	0.071	0.102	0.145073
OAZ2	8.19689e-06	0.143654	0.233	0.186	0.146265
ALKBH5	8.21508e-06	0.132186	0.113	0.08	0.14659
NACA2	8.27593e-06	0.116715	0.236	0.185	0.147676
PITPNC1	8.29316e-06	-0.233451	0.253	0.296	0.147983
EXOG	8.29425e-06	0.15221	0.377	0.32	0.148003
JPH1	8.38779e-06	0.138326	0.292	0.237	0.149672
NEK4	8.43697e-06	0.146064	0.172	0.131	0.150549
GABARAPL2	8.45913e-06	0.163303	0.316	0.262	0.150945
LRIG1	8.45977e-06	-0.17036	0.576	0.598	0.150956
SPATA6	8.46147e-06	-0.206219	0.207	0.247	0.150986
2023-09-09	8.46913e-06	0.138024	0.295	0.242	0.151123
KLHL5	8.51146e-06	-0.176036	0.284	0.327	0.151878
MSL2	8.56034e-06	0.131819	0.21	0.163	0.152751
KCNIP1	9.02114e-06	-0.160533	0.116	0.154	0.160973
SRP19	9.04787e-06	0.150809	0.237	0.192	0.16145
VAPB	9.0612e-06	-0.184978	0.19	0.228	0.161688
RNF11	9.11955e-06	0.111909	0.135	0.098	0.162729
LIX1	9.12552e-06	-0.165254	0.075	0.107	0.162836
ZNF516	9.20436e-06	0.148225	0.394	0.335	0.164243
C3orf14	9.3062e-06	0.172711	0.259	0.209	0.16606
TPM1	9.48645e-06	-0.201959	0.148	0.186	0.169276
MINK1	9.53156e-06	0.116389	0.149	0.11	0.170081
KIF1BP	9.67307e-06	0.121307	0.115	0.082	0.172606
ANKS3	9.70583e-06	0.127084	0.193	0.149	0.173191
FEZ1	9.72817e-06	0.13279	0.333	0.275	0.173589
DHX40	9.77132e-06	-0.181781	0.22	0.262	0.174359
METTL16	1.00068e-05	-0.22243	0.297	0.335	0.178561
LIMS1	1.00101e-05	-0.189595	0.265	0.306	0.17862
MYO9A	1.01073e-05	0.153759	0.489	0.431	0.180356
KCNQ2	1.04244e-05	-0.175486	0.078	0.108	0.186014
SAMD12	1.09255e-05	-0.212141	0.132	0.169	0.194954
JADE1	1.11496e-05	0.152083	0.187	0.146	0.198954
MLC1	1.11885e-05	0.126964	0.148	0.111	0.199648
ARIH1	1.15781e-05	0.143574	0.543	0.479	0.2066
PHF20	1.16089e-05	-0.17357	0.443	0.479	0.207149
ZNF207	1.16552e-05	0.123809	0.482	0.413	0.207976
GART	1.17423e-05	0.139863	0.234	0.187	0.20953
HELZ	1.19994e-05	0.12802	0.375	0.315	0.214117
FANCM	1.20427e-05	0.139595	0.194	0.151	0.214891
EXOSC1	1.22595e-05	0.13272	0.144	0.107	0.218759
B2M	1.22954e-05	0.15336	0.396	0.336	0.219399
MYL6	1.24195e-05	-0.166506	0.258	0.301	0.221613
UPF2	1.25768e-05	-0.198041	0.292	0.331	0.22442
DERA	1.25823e-05	-0.191873	0.154	0.193	0.224519
TOGARAM1	1.2669e-05	-0.162124	0.237	0.281	0.226066
SHROOM3	1.28353e-05	0.0777914	0.909	0.878	0.229033
EPB41L5	1.28587e-05	-0.213485	0.318	0.354	0.229451
CARHSP1	1.30657e-05	0.123489	0.288	0.234	0.233144
MFSD14B	1.32804e-05	-0.176413	0.177	0.217	0.236976
RP11-234B24.6	1.36029e-05	0.133955	0.109	0.077	0.24273
RBM4	1.36506e-05	0.136022	0.194	0.152	0.24358
FGFR2	1.38842e-05	-0.180979	0.634	0.649	0.24775
NDUFS6	1.39637e-05	-0.150857	0.159	0.199	0.249168
MDM2	1.40155e-05	0.118882	0.271	0.218	0.250092
PKN2	1.40373e-05	-0.155095	0.536	0.569	0.250482
CENPK	1.44324e-05	-0.182419	0.232	0.273	0.257531
ATP5L	1.4757e-05	-0.166423	0.297	0.339	0.263324
FAP	1.48072e-05	-0.18833	0.071	0.1	0.264219
C9orf84	1.50185e-05	0.143145	0.386	0.325	0.26799
MOGS	1.50204e-05	0.118386	0.162	0.122	0.268024
CFLAR	1.51561e-05	0.113942	0.122	0.089	0.270445
IFNGR1	1.52439e-05	0.0956803	0.121	0.087	0.272011
ARIH2	1.54465e-05	0.133604	0.253	0.203	0.275627
CRISPLD1	1.55849e-05	-0.185398	0.118	0.153	0.278097
RTN3	1.57953e-05	0.122379	0.692	0.631	0.281851
SLC35B3	1.59357e-05	0.113765	0.144	0.108	0.284357
H2AFY2	1.6011e-05	-0.188355	0.257	0.297	0.2857
ASXL3	1.60305e-05	-0.158049	0.089	0.122	0.286049
RPL6	1.65502e-05	0.116274	0.665	0.603	0.295322
RPL37	1.66718e-05	0.122983	0.292	0.238	0.297492
RNF38	1.67998e-05	-0.182735	0.396	0.435	0.299775
TRIO	1.69814e-05	0.126322	0.712	0.658	0.303016
DGKH	1.71592e-05	-0.200462	0.17	0.21	0.306189
VCAN	1.73459e-05	0.103884	0.872	0.834	0.30952
SCMH1	1.73641e-05	0.127554	0.695	0.643	0.309845
SLC22A23	1.75758e-05	0.13733	0.409	0.348	0.313623
UGGT2	1.75765e-05	0.116242	0.709	0.657	0.313636
KIAA0100	1.77628e-05	0.134503	0.133	0.099	0.316959
UACA	1.79207e-05	0.130376	0.142	0.106	0.319777
GRB2	1.81547e-05	0.159743	0.203	0.161	0.323953
RNPS1	1.8303e-05	0.122548	0.259	0.212	0.326598
ZNF331	1.83097e-05	0.11762	0.107	0.076	0.326718
GSE1	1.83353e-05	0.106641	0.771	0.708	0.327176
POGK	1.83531e-05	0.122687	0.128	0.094	0.327493
EVA1C	1.84086e-05	-0.182321	0.073	0.103	0.328484
MOB1A	1.85204e-05	0.115128	0.137	0.102	0.330478
RPL5	1.86108e-05	0.118362	0.603	0.536	0.332091
TTL	1.90931e-05	0.133326	0.239	0.193	0.340697
NUP88	1.94553e-05	0.16116	0.282	0.232	0.34716
RNPC3	1.95123e-05	-0.206532	0.215	0.252	0.348178
GATAD1	1.96621e-05	0.159271	0.24	0.195	0.350851
LRP12	1.97164e-05	-0.177323	0.145	0.183	0.35182
GAS1	1.97547e-05	-0.174723	0.153	0.192	0.352502
NLK	2.0046e-05	0.157265	0.377	0.321	0.357701
DKK3	2.01259e-05	0.156413	0.312	0.26	0.359126
DAP3	2.01379e-05	0.140384	0.259	0.21	0.35934
HEATR4	2.02606e-05	-0.192979	0.098	0.13	0.36153
NAV3	2.0276e-05	0.089584	0.886	0.837	0.361804
USP7	2.03804e-05	0.1107	0.155	0.116	0.363668
PDPK1	2.08972e-05	0.132249	0.24	0.194	0.37289
DCAF13	2.11526e-05	0.138819	0.129	0.096	0.377447
SLC31A1	2.12681e-05	0.0943509	0.132	0.097	0.379508
CEP250	2.12849e-05	-0.156375	0.098	0.132	0.379808
PPHLN1	2.18704e-05	0.153777	0.483	0.425	0.390256
DYM	2.19135e-05	-0.167422	0.432	0.465	0.391024
GAREM1	2.24369e-05	-0.221117	0.32	0.354	0.400365
ABCC5	2.29142e-05	0.139412	0.232	0.187	0.408881
SMAD5	2.3053e-05	0.119705	0.281	0.23	0.411358
C2CD3	2.31773e-05	0.136497	0.164	0.126	0.413575
TMEM263	2.33819e-05	0.107785	0.126	0.092	0.417227
SLC1A3	2.33938e-05	0.138934	0.471	0.409	0.417438
FAM136A	2.35538e-05	0.115744	0.109	0.078	0.420293
SETD2	2.3826e-05	0.117737	0.604	0.537	0.425151
MIPOL1	2.45023e-05	-0.142889	0.381	0.426	0.437218
KIAA0319L	2.46368e-05	0.138205	0.369	0.316	0.439619
RASGRP1	2.48186e-05	-0.157336	0.505	0.536	0.442863
CLIC1	2.48531e-05	0.11068	0.166	0.126	0.443479
IRF2BP2	2.494e-05	0.103965	0.128	0.094	0.44503
SLC16A10	2.50559e-05	-0.191659	0.127	0.163	0.447097
USO1	2.51391e-05	0.120805	0.264	0.216	0.448583
L2HGDH	2.52597e-05	-0.18809	0.232	0.271	0.450734
SRPRB	2.56593e-05	0.136745	0.127	0.095	0.457864
NUDCD1	2.57639e-05	0.122958	0.13	0.096	0.459731
STX7	2.58098e-05	0.13786	0.169	0.131	0.460549
AC109326.1	2.58298e-05	0.122924	0.137	0.103	0.460907
MRPS11	2.58366e-05	0.12215	0.138	0.103	0.461028
MAGI3	2.58939e-05	0.115795	0.386	0.326	0.462052
R3HDM2	2.59592e-05	-0.180077	0.486	0.517	0.463215
BNIP3	2.62148e-05	-0.18946	0.171	0.206	0.467776
RAB1A	2.62508e-05	0.132423	0.363	0.308	0.468418
RP11-21N3.1	2.66925e-05	0.123811	0.1	0.071	0.476301
PHLDB1	2.76247e-05	-0.146309	0.076	0.105	0.492936
CAV3	2.77012e-05	-0.148937	0.077	0.108	0.494301
TNPO2	2.77472e-05	0.0975529	0.17	0.13	0.49512
GPHN	2.79345e-05	-0.112533	0.849	0.846	0.498464
LYPD6B	2.80366e-05	-0.239755	0.251	0.289	0.500285
MRPS23	2.80654e-05	0.12516	0.131	0.097	0.500799
MIA2	2.82646e-05	0.122787	0.184	0.143	0.504353
RBM5	2.84896e-05	0.119807	0.224	0.18	0.508369
DDT	2.86902e-05	-0.173166	0.09	0.122	0.511948
SDCCAG8	2.93951e-05	0.137017	0.384	0.327	0.524527
CTSC	2.9883e-05	-0.160076	0.098	0.13	0.533232
TAF3	3.02982e-05	0.144157	0.281	0.23	0.540641
DDX6	3.05873e-05	0.129379	0.404	0.347	0.545799
LGALS3BP	3.06602e-05	0.111688	0.171	0.133	0.547101
PTTG1	3.13235e-05	0.115135	0.111	0.08	0.558937
SOX6	3.14448e-05	0.0977302	0.62	0.551	0.561101
C14orf166	3.15355e-05	0.161045	0.291	0.243	0.56272
RBM14-RBM4	3.1877e-05	0.124936	0.168	0.13	0.568814
PXK	3.23897e-05	0.122598	0.137	0.103	0.577961
WDR27	3.24767e-05	0.12885	0.284	0.235	0.579514
DZANK1	3.26251e-05	0.0900365	0.124	0.09	0.582161
CNTNAP2	3.29943e-05	-0.374807	0.398	0.422	0.58875
CLYBL	3.32604e-05	-0.210811	0.248	0.288	0.593498
CENPU	3.35582e-05	-0.167457	0.1	0.131	0.598813
EEA1	3.35974e-05	0.0996419	0.258	0.21	0.599512
MEAF6	3.36861e-05	0.116427	0.187	0.146	0.601095
MSH3	3.38661e-05	-0.164159	0.201	0.243	0.604306
STRAP	3.39059e-05	0.124585	0.319	0.265	0.605016
OIP5	3.40426e-05	0.127172	0.191	0.151	0.607457
CDK1	3.41613e-05	0.11343	0.1	0.071	0.609574
CLPB	3.42301e-05	0.0816587	0.103	0.072	0.610802
CAMLG	3.4626e-05	0.129863	0.25	0.203	0.617866
RPL13	3.47153e-05	0.0745196	0.902	0.853	0.619459
TFCP2	3.49806e-05	0.141271	0.512	0.456	0.624193
GLMN	3.54382e-05	-0.194402	0.284	0.321	0.63236
UTP4	3.56485e-05	0.0943499	0.113	0.082	0.636112
UBXN7	3.62057e-05	0.133111	0.312	0.263	0.646054
BCKDHB	3.62321e-05	-0.202542	0.364	0.394	0.646526
KDM1B	3.64424e-05	0.0855643	0.1	0.071	0.650279
SESN1	3.65409e-05	-0.169693	0.094	0.125	0.652036
SLC35A5	3.75562e-05	0.112679	0.117	0.085	0.670152
AFF4	3.80737e-05	-0.151068	0.46	0.481	0.679387
TRMT44	3.87357e-05	0.101864	0.104	0.074	0.6912
RPS3A	3.93964e-05	0.140569	0.436	0.378	0.702989
TSFM	4.00529e-05	0.110369	0.105	0.075	0.714703
SUPT16H	4.01035e-05	-0.176256	0.226	0.264	0.715607
KIAA2026	4.02825e-05	0.109995	0.304	0.248	0.718802
SEC63	4.03799e-05	0.167941	0.413	0.359	0.72054
DCAF5	4.12172e-05	0.143031	0.283	0.235	0.735479
SYCP2L	4.18991e-05	-0.170861	0.08	0.109	0.747647
SYNJ1	4.19454e-05	0.136802	0.119	0.088	0.748474
PPP1CC	4.20715e-05	0.14141	0.191	0.151	0.750724
FDX1	4.24694e-05	0.129353	0.134	0.101	0.757823
TMTC2	4.35418e-05	0.140747	0.54	0.493	0.77696
EEPD1	4.36188e-05	0.1517	0.253	0.211	0.778335
BCL11B	4.44103e-05	-0.16294	0.134	0.168	0.792457
FOXN2	4.45255e-05	0.111948	0.347	0.29	0.794513
DHRS4L2	4.52351e-05	-0.163226	0.092	0.121	0.807176
CAPS2	4.56225e-05	0.113153	0.151	0.115	0.814088
BCL2L13	4.58494e-05	0.12111	0.254	0.208	0.818137
FNIP2	4.66123e-05	0.135959	0.199	0.158	0.831749
RFTN2	4.67087e-05	-0.17117	0.073	0.101	0.83347
MGRN1	4.9064e-05	0.10576	0.168	0.13	0.875498
NEK5	4.90746e-05	0.119212	0.212	0.17	0.875686
HECTD2	4.93773e-05	-0.183862	0.157	0.192	0.881088
KLHDC4	4.94202e-05	0.11908	0.224	0.181	0.881854
NCOA5	4.98201e-05	-0.16682	0.107	0.138	0.88899
DIDO1	4.99586e-05	-0.153177	0.318	0.356	0.891461
DNAJA2	5.01986e-05	0.102366	0.116	0.084	0.895744
ARID2	5.15904e-05	-0.11827	0.596	0.628	0.920578
ADIPOR2	5.1691e-05	0.119088	0.277	0.228	0.922373
ELOVL2	5.16978e-05	-0.166925	0.115	0.147	0.922496
TMEM108	5.18454e-05	-0.197232	0.103	0.135	0.92513
MGST3	5.22232e-05	0.130427	0.362	0.308	0.931871
GLS2	5.22534e-05	0.117165	0.139	0.105	0.93241
C6orf62	5.24348e-05	0.109477	0.127	0.095	0.935647
RMND5A	5.30051e-05	0.128114	0.192	0.153	0.945823
HNRNPF	5.30752e-05	0.117893	0.291	0.242	0.947074
FAM216A	5.31104e-05	0.107626	0.136	0.103	0.947701
AGO4	5.34396e-05	-0.182657	0.286	0.323	0.953576
PPFIA1	5.39031e-05	0.136409	0.366	0.312	0.961847
STAP2	5.43547e-05	0.121297	0.135	0.102	0.969905
GK5	5.46643e-05	0.122038	0.202	0.161	0.975429
HLCS	5.48656e-05	-0.162197	0.198	0.237	0.979021
STEAP1B	5.5037e-05	0.104516	0.475	0.41	0.98208
ZNF131	5.50961e-05	0.12897	0.41	0.355	0.983135
SRFBP1	5.57115e-05	0.116927	0.248	0.202	0.994116
ANGEL2	5.71687e-05	0.12995	0.184	0.147	1
CPSF2	5.73365e-05	0.104193	0.17	0.132	1
2023-09-10	5.78964e-05	-0.170222	0.196	0.234	1
KIF5C	5.84152e-05	0.114611	0.393	0.334	1
TMEM160	5.87282e-05	-0.155813	0.179	0.216	1
MFN1	5.89707e-05	0.119121	0.168	0.13	1
ATG2B	5.91684e-05	0.121665	0.162	0.125	1
FAM19A5	6.0422e-05	0.114544	0.387	0.331	1
PCNP	6.20824e-05	0.13032	0.247	0.201	1
URGCP	6.2706e-05	0.120657	0.17	0.132	1
ZNF529	6.28338e-05	0.112626	0.298	0.248	1
CBX6	6.28511e-05	0.145798	0.14	0.107	1
ATP5G1	6.30315e-05	-0.15936	0.098	0.129	1
CDK17	6.31709e-05	0.124368	0.301	0.252	1
HSDL1	6.39749e-05	0.0932512	0.11	0.08	1
ABCC1	6.44548e-05	-0.169638	0.13	0.163	1
BNC2	6.48744e-05	0.132035	0.15	0.115	1
SRSF7	6.55571e-05	0.11173	0.418	0.358	1
SLC25A29	6.56125e-05	0.119218	0.198	0.158	1
PPM1L	6.6583e-05	-0.156114	0.338	0.378	1
ISCU	6.84742e-05	0.123569	0.11	0.081	1
CTDSP2	6.94433e-05	0.079313	0.138	0.103	1
MRPL18	7.10146e-05	0.136316	0.16	0.125	1
ZCCHC11	7.13062e-05	-0.13292	0.731	0.737	1
DARS	7.14099e-05	0.140298	0.275	0.23	1
LRRIQ1	7.23106e-05	-0.181613	0.108	0.14	1
RPL11	7.26998e-05	0.130577	0.298	0.25	1
CTNND2	7.28784e-05	-0.136995	0.621	0.636	1
RP11-795F19.5	7.34348e-05	0.141211	0.133	0.101	1
PAK1	7.35079e-05	-0.175195	0.377	0.41	1
NDEL1	7.35245e-05	0.123382	0.176	0.138	1
ELP6	7.36793e-05	-0.16834	0.118	0.15	1
C12orf65	7.45218e-05	0.124908	0.135	0.102	1
ZFYVE21	7.57439e-05	0.1057	0.113	0.084	1
STAT5B	7.61285e-05	-0.154008	0.345	0.381	1
RBM6	7.63863e-05	0.0981918	0.692	0.635	1
TLE4	7.66409e-05	-0.176424	0.302	0.335	1
USP32	7.67826e-05	0.121119	0.397	0.34	1
SPESP1	7.72502e-05	0.111572	0.104	0.076	1
DEAF1	7.74552e-05	0.110946	0.234	0.191	1
EML5	7.89518e-05	-0.161054	0.133	0.166	1
ZNF431	7.93395e-05	-0.166054	0.268	0.305	1
AZIN1	8.06306e-05	0.121946	0.259	0.214	1
CYBRD1	8.06313e-05	-0.138889	0.084	0.113	1
SWT1	8.13144e-05	0.126323	0.154	0.12	1
DAZAP1	8.13543e-05	0.0935989	0.159	0.122	1
UCHL5	8.13863e-05	0.110186	0.135	0.103	1
TATDN1	8.14103e-05	0.130824	0.214	0.173	1
LIAS	8.18238e-05	0.0955484	0.101	0.073	1
WDR26	8.20083e-05	0.118023	0.235	0.191	1
CSE1L	8.20275e-05	-0.177059	0.293	0.328	1
PRKCE	8.22869e-05	-0.182689	0.181	0.216	1
TET3	8.234e-05	0.119054	0.329	0.277	1
FAM49A	8.28041e-05	0.0805126	0.11	0.08	1
USP15	8.29156e-05	0.0986613	0.383	0.326	1
TPI1	8.30531e-05	-0.16191	0.362	0.39	1
CMBL	8.42335e-05	0.121521	0.177	0.141	1
CBFA2T2	8.46608e-05	-0.211574	0.447	0.466	1
SP3	8.49895e-05	0.123787	0.281	0.234	1
GALNT7	8.50346e-05	-0.173684	0.199	0.235	1
PSME4	8.56746e-05	0.102314	0.386	0.327	1
C19orf43	8.57639e-05	0.110528	0.331	0.278	1
POU3F3	8.57989e-05	0.101725	0.127	0.095	1
MAPK1	8.63486e-05	0.136392	0.43	0.377	1
HIST1H1E	8.6564e-05	-0.131233	0.092	0.121	1
CHMP5	8.67035e-05	0.12258	0.192	0.153	1
C5orf45	8.69407e-05	0.105102	0.155	0.119	1
LUC7L3	8.70162e-05	-0.105609	0.7	0.711	1
RNASEH2B	8.75831e-05	-0.184948	0.218	0.252	1
YTHDF2	8.86147e-05	0.12942	0.252	0.208	1
SLC35F1	8.93508e-05	-0.156406	0.746	0.746	1
GEMIN2	9.01555e-05	0.113025	0.1	0.073	1
IQGAP1	9.02238e-05	-0.160076	0.141	0.174	1
TRAF5	9.17343e-05	-0.143367	0.094	0.124	1
FLVCR1	9.17704e-05	0.121691	0.283	0.236	1
SMG1	9.20234e-05	0.100899	0.353	0.3	1
ANKRD46	9.203e-05	0.127841	0.17	0.134	1
EML1	9.20373e-05	0.123024	0.596	0.531	1
ZNF540	9.23946e-05	0.119171	0.16	0.125	1
CCDC41	9.24386e-05	0.127675	0.342	0.293	1
CNIH1	9.26163e-05	0.127693	0.217	0.174	1
POLE2	9.27156e-05	0.12158	0.371	0.319	1
FBXW4	9.29951e-05	0.103433	0.114	0.084	1
WWP2	9.30145e-05	-0.185677	0.181	0.215	1
CHAF1A	9.44346e-05	-0.147272	0.165	0.2	1
MPLKIP	9.5288e-05	0.106243	0.181	0.143	1
OGFRL1	9.57709e-05	0.135411	0.193	0.154	1
YY1AP1	9.58391e-05	0.124177	0.182	0.145	1
ZZZ3	9.63485e-05	0.101296	0.489	0.432	1
EPS15	9.66516e-05	0.129653	0.396	0.343	1
GSTCD	9.66548e-05	-0.193723	0.198	0.231	1
SLC6A15	9.75452e-05	0.0941371	0.219	0.177	1
HNRNPD	9.81605e-05	0.0964803	0.544	0.478	1
CTD-3088G3.8	9.83265e-05	0.10971	0.103	0.075	1
PIP5K1A	9.89895e-05	0.10364	0.498	0.436	1
TYW5	9.9785e-05	0.103241	0.131	0.099	1
NCK1	9.9843e-05	0.118599	0.311	0.261	1
NDST1	9.98868e-05	0.105394	0.109	0.08	1
C14orf156	9.98989e-05	0.117818	0.328	0.28	1
ZNF346	0.000100084	0.129791	0.298	0.253	1
CPSF4	0.000100203	0.104437	0.116	0.086	1
INVS	0.000100627	-0.160578	0.447	0.479	1
BLOC1S5-TXNDC5	0.000102328	0.130505	0.102	0.075	1
MAMDC2	0.000102732	-0.0910287	0.765	0.789	1
ZBTB1	0.000102746	0.105135	0.169	0.133	1
KIF1A	0.000102748	0.125827	0.22	0.18	1
MRPL19	0.000104574	0.0969331	0.339	0.285	1
PRMT2	0.000105594	0.11358	0.348	0.296	1
WDR25	0.000105858	0.129386	0.118	0.089	1
UBE2E3	0.000106028	-0.153127	0.389	0.419	1
FAM126B	0.000106181	0.12337	0.189	0.151	1
AFTPH	0.000106509	0.101048	0.191	0.152	1
ELMSAN1	0.000106653	0.102612	0.11	0.081	1
STK33	0.000107165	-0.133537	0.445	0.474	1
ASTN2	0.000108254	-0.172648	0.323	0.36	1
PCID2	0.000109281	0.0942795	0.171	0.133	1
PCSK7	0.000110752	0.108469	0.126	0.095	1
LIN7A	0.000110834	0.100762	0.111	0.083	1
PRPF4B	0.000113277	-0.143879	0.421	0.454	1
RNF168	0.000114774	0.0930188	0.27	0.224	1
HFM1	0.000116637	-0.168339	0.349	0.384	1
POLR3A	0.000116656	-0.183372	0.148	0.181	1
MECR	0.000116661	0.110365	0.14	0.107	1
STXBP1	0.000118104	0.124949	0.238	0.195	1
SMARCB1	0.000119071	-0.166756	0.192	0.226	1
CCP110	0.000119685	0.101158	0.14	0.106	1
ADAM22	0.000120059	-0.177895	0.213	0.25	1
DDX42	0.000120649	0.143298	0.199	0.162	1
PANK3	0.000121643	0.103553	0.289	0.242	1
DCTPP1	0.000121973	0.0868279	0.106	0.077	1
TMEM120B	0.00012233	0.121201	0.17	0.135	1
PPIB	0.000122891	-0.153273	0.306	0.337	1
NEK3	0.00012313	-0.143284	0.088	0.116	1
PRKAR2B	0.000123275	-0.159075	0.115	0.146	1
BTRC	0.000123421	0.130105	0.408	0.352	1
ARFGEF1	0.000123719	0.120894	0.446	0.394	1
RNF34	0.000123921	0.132751	0.214	0.174	1
HAGH	0.000124231	0.12037	0.191	0.152	1
TTC27	0.00012448	0.127472	0.202	0.163	1
ZNF506	0.00012573	0.108187	0.277	0.23	1
YAP1	0.000126733	-0.154167	0.415	0.444	1
AP1S1	0.000127835	0.112903	0.151	0.117	1
LIPI	0.000128209	-0.16908	0.102	0.131	1
PELI2	0.000128393	0.0985278	0.585	0.524	1
HSD17B12	0.000129482	0.090131	0.628	0.557	1
DDX18	0.000129811	-0.169101	0.272	0.305	1
SDCCAG3	0.000130179	0.0940832	0.106	0.077	1
ZNF738	0.000130393	-0.16711	0.162	0.196	1
CEP112	0.000130715	-0.159876	0.404	0.441	1
NGLY1	0.000132345	0.110609	0.214	0.173	1
RANBP3	0.00013434	0.0853059	0.118	0.088	1
BMP2K	0.000134348	-0.183677	0.201	0.233	1
FAM134C	0.000137332	0.109956	0.14	0.108	1
APBB2	0.00013771	0.147581	0.372	0.328	1
DOPEY1	0.000138176	0.12872	0.274	0.229	1
RPS19BP1	0.000138287	0.102879	0.133	0.101	1
COIL	0.000138526	-0.135003	0.091	0.119	1
ACAT1	0.000138862	0.144952	0.173	0.137	1
PUM2	0.000139409	-0.115877	0.735	0.739	1
SEC24B	0.000139534	0.118088	0.383	0.329	1
PRKG1	0.000140205	-0.182759	0.592	0.603	1
FBXO18	0.000140392	0.102588	0.144	0.111	1
SMARCC1	0.00014064	-0.111732	0.769	0.764	1
BTBD7	0.000142339	0.139264	0.374	0.325	1
ZFPM1	0.000142344	0.122532	0.131	0.101	1
BCL7A	0.000142536	-0.184218	0.197	0.229	1
TAX1BP1	0.000144378	0.0713101	0.23	0.186	1
NDUFS1	0.000144394	0.108808	0.358	0.304	1
MBD2	0.000145006	0.132903	0.215	0.176	1
CRY1	0.000145658	0.126132	0.146	0.114	1
CHD7	0.000147195	0.110848	0.614	0.565	1
TSHZ2	0.000147295	-0.158814	0.519	0.559	1
POLG2	0.00014795	0.0890365	0.154	0.119	1
NDUFS5	0.000148973	-0.142457	0.34	0.374	1
TIGAR	0.000150293	0.107226	0.153	0.12	1
NUP160	0.000150401	-0.160765	0.399	0.433	1
BRD9	0.000151739	-0.167409	0.201	0.233	1
SLC35D1	0.000152545	0.101603	0.159	0.124	1
INTS9	0.000154192	0.0955405	0.179	0.142	1
SFXN2	0.000154986	0.115257	0.173	0.138	1
GNAL	0.000156099	-0.210111	0.108	0.137	1
PTBP3	0.000156115	-0.225351	0.126	0.157	1
SUPT6H	0.000156754	-0.168452	0.153	0.185	1
DPY19L3	0.000157249	-0.157486	0.232	0.266	1
AGAP6	0.000159609	0.0946376	0.151	0.117	1
TXN	0.000160109	-0.148529	0.197	0.232	1
LMF1	0.000161541	0.111034	0.255	0.211	1
AHCTF1	0.000161979	0.110266	0.275	0.229	1
ZNF148	0.000165582	0.120831	0.563	0.504	1
EDC3	0.00016797	0.111483	0.176	0.14	1
SCG5	0.000168133	0.102385	0.459	0.402	1
RPL7L1	0.000168886	0.149312	0.286	0.244	1
PRELID3A	0.000169206	0.105714	0.151	0.118	1
ZRANB1	0.00016986	0.0970022	0.161	0.126	1
SNRPD3	0.000169933	0.115962	0.245	0.202	1
SELO	0.00017089	0.0987508	0.221	0.18	1
TMEM168	0.000172175	0.0949769	0.349	0.296	1
MTERF4	0.000173379	0.101359	0.179	0.142	1
C1S	0.000174237	0.116454	0.171	0.135	1
ANKS6	0.000175204	0.121034	0.146	0.115	1
GRHPR	0.000175346	0.116785	0.18	0.143	1
TRIM28	0.000176108	0.102497	0.184	0.148	1
NME3	0.000176594	0.122571	0.316	0.269	1
BTAF1	0.000180048	0.0975173	0.394	0.339	1
PLAG1	0.000180509	0.124897	0.326	0.276	1
RBM39	0.000181934	-0.13901	0.589	0.6	1
SLF2	0.000183421	0.121154	0.262	0.218	1
EIF4E	0.000183463	0.118244	0.363	0.312	1
BRAF	0.000183753	-0.124225	0.573	0.598	1
TNS3	0.000183838	-0.165193	0.081	0.107	1
WASL	0.000186513	0.11993	0.204	0.165	1
MANBA	0.000187033	-0.170509	0.214	0.245	1
DONSON	0.000187264	0.106799	0.107	0.079	1
DNMT1	0.000187382	-0.160352	0.24	0.273	1
MAPK4	0.000187693	0.112051	0.463	0.403	1
PCSK6	0.000188481	-0.170366	0.136	0.166	1
EHBP1	0.000189483	0.103506	0.684	0.627	1
DNAJC1	0.000190292	0.0958283	0.525	0.471	1
VPRBP	0.00019039	-0.128976	0.196	0.232	1
RPL24	0.000192037	0.0965588	0.128	0.098	1
PLAGL1	0.000194858	-0.187586	0.341	0.375	1
ATIC	0.000195137	0.0825565	0.104	0.076	1
PPP2R2A	0.000195246	0.124532	0.381	0.329	1
SRSF4	0.000196062	0.0973729	0.442	0.383	1
SRI	0.000196133	0.131293	0.226	0.187	1
AFF1	0.000196186	-0.159134	0.311	0.348	1
SOX9	0.000196858	0.103363	0.141	0.109	1
FBXO11	0.000197136	0.100334	0.738	0.683	1
SEPHS1	0.000200146	-0.16511	0.167	0.198	1
LONP2	0.00020108	0.12188	0.416	0.363	1
TSPAN11	0.000201992	-0.147669	0.084	0.11	1
MRPL3	0.000202715	0.130528	0.188	0.153	1
EXT2	0.000202806	0.107142	0.217	0.177	1
BACH1	0.000203053	-0.206503	0.256	0.286	1
ATP6V1D	0.000203444	-0.168689	0.228	0.263	1
ALDH7A1	0.000204607	-0.164998	0.299	0.333	1
SYF2	0.000205998	0.0843248	0.115	0.086	1
DTWD2	0.000207494	-0.172964	0.104	0.132	1
INIP	0.000210355	-0.152031	0.115	0.144	1
STRN3	0.000210978	0.10203	0.63	0.576	1
SLC35F5	0.000211288	0.108866	0.289	0.244	1
TMEM167A	0.000211308	0.108132	0.28	0.238	1
EIF3B	0.000213546	0.105494	0.234	0.192	1
CCDC12	0.00021486	0.110889	0.224	0.182	1
RBFOX2	0.000215029	-0.110696	0.659	0.678	1
DNM2	0.00021591	0.100736	0.192	0.155	1
CLTA	0.000215975	0.107401	0.438	0.381	1
COPS3	0.000216086	0.0938099	0.132	0.101	1
DYNLT1	0.000216401	0.115714	0.343	0.295	1
TKT	0.000217987	0.127521	0.205	0.168	1
ZNRF3	0.000218339	-0.168061	0.413	0.439	1
SLC7A6	0.000219158	0.107682	0.154	0.121	1
YY1	0.000221405	0.111854	0.27	0.224	1
SRSF9	0.000221492	0.096196	0.365	0.31	1
LSM1	0.000221659	0.0932053	0.105	0.078	1
NEO1	0.000222912	-0.156808	0.346	0.379	1
PEX26	0.000225068	0.105569	0.15	0.117	1
GLRX5	0.000225133	0.0994191	0.161	0.127	1
SHQ1	0.000225784	0.104234	0.14	0.108	1
KCMF1	0.000226694	0.111632	0.314	0.266	1
TXNDC9	0.000227411	0.087924	0.126	0.095	1
AC004076.9	0.000227907	0.119496	0.215	0.175	1
RLF	0.000228186	0.105999	0.415	0.364	1
LARP4	0.000228192	0.115118	0.301	0.255	1
AMBN	0.000228198	0.0882629	0.271	0.224	1
RP11-226E21.4	0.000231878	0.132599	0.312	0.267	1
PID1	0.000232597	0.126765	0.121	0.092	1
AHCY	0.000233619	-0.141304	0.086	0.112	1
REEP3	0.000234092	-0.145565	0.222	0.258	1
IKBKB	0.000236711	0.129062	0.209	0.171	1
GTF2H2C	0.000237543	0.112795	0.164	0.131	1
DYNC1I2	0.000237986	-0.169126	0.256	0.289	1
PAK7	0.000238384	0.114407	0.155	0.122	1
TMEM170B	0.000238792	0.0956746	0.144	0.112	1
AP1AR	0.000239445	0.123668	0.18	0.146	1
CXADR	0.000240072	-0.168673	0.155	0.186	1
JOSD1	0.00024296	0.102386	0.104	0.078	1
DMRTA2	0.000243243	-0.15141	0.151	0.183	1
PSMC2	0.00024377	0.101474	0.113	0.085	1
CPLX2	0.000244152	-0.191744	0.124	0.153	1
OXNAD1	0.000244507	0.115501	0.146	0.115	1
KAT2B	0.000251973	0.111138	0.202	0.164	1
INO80	0.000252208	0.127184	0.309	0.263	1
PEX14	0.000252729	-0.174042	0.204	0.236	1
KAT6B	0.000256285	0.0954359	0.73	0.681	1
C16orf72	0.000259965	0.101503	0.146	0.114	1
TMEM93	0.000260529	0.119123	0.152	0.121	1
UTP23	0.000260863	0.097047	0.113	0.085	1
RHBDD3	0.000261179	0.0895752	0.115	0.087	1
FHOD3	0.000261197	0.117407	0.781	0.739	1
SS18L2	0.000261581	0.0907681	0.162	0.128	1
RPS6KA2	0.000264179	0.157737	0.315	0.273	1
ZNF407	0.000265404	0.108421	0.386	0.332	1
SHOC2	0.000266764	-0.154736	0.249	0.284	1
CAND1	0.000266924	-0.142629	0.358	0.385	1
PDGFD	0.000268416	-0.155116	0.161	0.193	1
PHYKPL	0.000268503	0.111589	0.251	0.208	1
CECR2	0.000270093	-0.0967239	0.608	0.634	1
MYL12B	0.00027203	0.124916	0.237	0.197	1
CRMP1	0.000272461	-0.155513	0.405	0.429	1
PTK2	0.000277475	-0.120372	0.794	0.788	1
KDM1A	0.000279107	-0.171096	0.447	0.466	1
MAPK8IP3	0.000281807	0.108955	0.195	0.157	1
PKM	0.000282814	-0.152809	0.273	0.303	1
DENND1B	0.000286749	-0.139542	0.274	0.31	1
RPS6KA5	0.000287139	-0.144535	0.268	0.303	1
UBE2L3	0.000288597	0.100081	0.248	0.205	1
CPD	0.000288631	0.11642	0.173	0.139	1
TSC22D2	0.0002894	0.10383	0.239	0.197	1
VGLL4	0.000289401	0.108766	0.475	0.422	1
SCGB2B2	0.000289617	-0.169214	0.117	0.146	1
UBN2	0.000292132	0.0907663	0.246	0.204	1
PDZD2	0.000292425	-0.187232	0.154	0.185	1
PFDN4	0.000298503	-0.161967	0.136	0.166	1
NF2	0.000298811	0.112958	0.137	0.107	1
NDN	0.000299093	0.100421	0.267	0.221	1
JAZF1	0.000303459	0.100832	0.346	0.297	1
B3GAT1	0.000304623	0.0840354	0.102	0.076	1
NNAT	0.000304956	-0.165591	0.343	0.37	1
RPS11	0.000306609	-0.133936	0.481	0.514	1
RUVBL1	0.00031212	0.0949206	0.182	0.145	1
EFHD1	0.000313573	-0.151273	0.103	0.13	1
ZFHX4	0.000316568	0.0994557	0.731	0.681	1
SCN8A	0.000317209	-0.14436	0.138	0.169	1
SCP2	0.000317273	0.0961309	0.22	0.18	1
LRRC37A2	0.000317741	0.101833	0.188	0.153	1
JAKMIP2	0.000319259	-0.15438	0.486	0.504	1
CKMT2	0.00031982	0.0607114	0.123	0.094	1
NAT10	0.000320126	0.102317	0.104	0.078	1
TTLL7	0.000323098	-0.157751	0.137	0.166	1
HK1	0.000323634	0.107443	0.169	0.135	1
ARSG	0.000324918	-0.159068	0.181	0.213	1
TOX4	0.000326023	0.102404	0.179	0.144	1
TP53RK	0.000326307	0.0759289	0.136	0.105	1
TMEM184B	0.000329629	0.0864304	0.15	0.118	1
SLC30A5	0.000329947	0.0957732	0.223	0.183	1
RPL22L1	0.000333433	-0.117789	0.085	0.111	1
ELK3	0.000334134	0.104661	0.105	0.079	1
INSR	0.000334574	-0.176918	0.255	0.285	1
SRGAP1	0.000335616	-0.147349	0.413	0.447	1
RAB40C	0.000335877	0.106399	0.118	0.09	1
USP53	0.000336098	-0.146641	0.077	0.102	1
LTA4H	0.000342242	0.0972076	0.132	0.103	1
BTF3	0.000342556	0.100592	0.543	0.49	1
PLCE1	0.000342964	0.0895458	0.416	0.359	1
RAD51C	0.000343517	0.0760757	0.116	0.087	1
ANKRA2	0.000344819	0.0800926	0.109	0.082	1
RPL29	0.000345375	0.0702962	0.945	0.915	1
PFDN5	0.000345819	-0.133755	0.203	0.237	1
RTN4	0.000346756	0.102058	0.653	0.602	1
COTL1	0.000348334	0.0888861	0.11	0.083	1
PRPF6	0.000348668	-0.168801	0.178	0.208	1
ST8SIA1	0.000349243	0.118947	0.292	0.248	1
GBF1	0.000351118	0.0836127	0.317	0.271	1
BOD1	0.000351824	0.109752	0.137	0.107	1
DST	0.000352797	-0.141996	0.372	0.402	1
LAMTOR1	0.000355724	0.113239	0.161	0.129	1
STK11	0.000356731	0.0954292	0.113	0.086	1
TIMM8B	0.000357227	-0.156486	0.151	0.181	1
BCL9	0.000359532	0.114593	0.325	0.278	1
SPACA6	0.000360062	0.0878918	0.116	0.088	1
SNRPE	0.000362096	-0.173884	0.182	0.213	1
VMP1	0.00036303	0.0882575	0.348	0.297	1
CRK	0.00036444	0.120259	0.184	0.151	1
NOP58	0.000369164	0.101133	0.309	0.263	1
KIF5B	0.000370057	0.100317	0.277	0.232	1
PFDN2	0.000379023	0.11406	0.304	0.258	1
FMN2	0.000383881	-0.160057	0.366	0.39	1
CACNG7	0.000384247	-0.136486	0.102	0.13	1
CANX	0.000385499	0.107504	0.348	0.296	1
SETD3	0.000385789	0.0984746	0.179	0.144	1
SPINK8	0.000386102	0.109891	0.193	0.158	1
TEAD1	0.000386906	0.103454	0.671	0.624	1
GAS7	0.000390239	-0.149671	0.126	0.156	1
IPO5	0.000394274	0.100916	0.209	0.171	1
EMC7	0.000397331	0.110554	0.227	0.188	1
ATF6	0.000397691	0.0900609	0.304	0.258	1
CCDC40	0.00039828	-0.136405	0.077	0.101	1
NOC3L	0.000398873	0.0951864	0.112	0.085	1
SLC25A36	0.000399134	0.091453	0.253	0.21	1
C20orf196	0.000400306	0.112405	0.111	0.084	1
MATN2	0.000401414	0.102292	0.112	0.085	1
ARHGEF40	0.0004037	0.127384	0.148	0.119	1
EMP2	0.000405028	0.101641	0.223	0.184	1
ZNRF2	0.000407892	-0.118265	0.086	0.112	1
SH3GL2	0.000411664	0.110255	0.141	0.112	1
FAM189A1	0.000411907	-0.139182	0.097	0.125	1
MDM1	0.000413058	0.0838106	0.218	0.177	1
GSK3B	0.000413719	0.123712	0.671	0.617	1
SH3BGRL3	0.000413937	-0.160228	0.141	0.169	1
SEC61G	0.00041397	-0.130571	0.077	0.101	1
MARK3	0.000419061	0.097549	0.6	0.538	1
COA1	0.000419228	-0.12534	0.599	0.616	1
REEP1	0.000419572	0.111426	0.143	0.113	1
ZNF571	0.00042403	0.108343	0.118	0.09	1
SNU13	0.000425052	0.108737	0.274	0.234	1
SCLT1	0.000425195	0.110476	0.477	0.419	1
GOLGA3	0.000426399	0.103731	0.127	0.099	1
EPB41	0.00042692	-0.153411	0.37	0.401	1
CAPZA2	0.000427216	0.114254	0.291	0.245	1
STIP1	0.000430524	0.103263	0.11	0.084	1
EIF4ENIF1	0.000431791	0.114841	0.221	0.184	1
CNST	0.00043275	0.0688284	0.195	0.158	1
DENND2A	0.000434198	-0.162851	0.296	0.326	1
RNGTT	0.000434228	-0.164295	0.424	0.447	1
MAPRE2	0.000434951	0.0996907	0.275	0.232	1
FBXL17	0.000437126	-0.151043	0.493	0.517	1
GANAB	0.00044549	0.10266	0.209	0.171	1
CLINT1	0.00044557	0.0816239	0.212	0.174	1
JPH4	0.000445987	0.109731	0.221	0.182	1
WDFY2	0.000446039	0.111919	0.417	0.366	1
RAB11FIP3	0.000448222	-0.161833	0.319	0.347	1
FAXDC2	0.000449977	-0.158894	0.136	0.166	1
NELFCD	0.000450116	-0.120795	0.116	0.145	1
PRKACB	0.000450258	0.10674	0.388	0.34	1
CACNA1A	0.000451391	-0.1602	0.192	0.224	1
CALM3	0.000453345	0.126317	0.236	0.197	1
IPO8	0.000456141	0.0969192	0.103	0.078	1
CCDC90B	0.000460036	0.102105	0.125	0.098	1
BRCA2	0.000473028	-0.149987	0.116	0.144	1
SKI	0.000473383	0.100053	0.21	0.172	1
STRA6	0.000474122	-0.149543	0.124	0.153	1
GMDS	0.000476285	-0.112065	0.228	0.265	1
ESYT2	0.000477799	0.120663	0.275	0.236	1
GPR156	0.000479643	-0.20698	0.214	0.244	1
IAH1	0.000479977	0.10814	0.192	0.157	1
NEXN	0.000480357	0.123718	0.186	0.152	1
ZCCHC6	0.000481912	0.0787064	0.187	0.152	1
TMEM245	0.000484678	0.0963463	0.308	0.264	1
CCDC136	0.000484847	0.0845548	0.115	0.087	1
IDE	0.000488662	0.0896162	0.201	0.165	1
ATN1	0.000490934	0.0861582	0.192	0.155	1
NIPA2	0.000491192	0.0907379	0.154	0.121	1
FARP1	0.000498451	0.108733	0.637	0.591	1
HS3ST4	0.000498473	-0.129556	0.101	0.129	1
SPCS1	0.000508638	0.0968225	0.414	0.36	1
GPI	0.000508952	0.0992522	0.116	0.09	1
COX7C	0.000509146	-0.140811	0.18	0.211	1
FANCL	0.000510936	-0.143417	0.304	0.335	1
UTRN	0.000513495	-0.112929	0.682	0.692	1
PPM1D	0.000514914	0.114057	0.265	0.226	1
KLHL18	0.000519119	0.0843172	0.101	0.075	1
SUFU	0.000519179	0.114993	0.165	0.132	1
DNAJC10	0.000523779	0.0883225	0.228	0.188	1
UBE2V2	0.000524484	0.114869	0.32	0.276	1
FKBP15	0.000526995	0.113211	0.115	0.089	1
APRT	0.00052746	0.106904	0.105	0.08	1
UQCRC2	0.00052779	0.105031	0.228	0.188	1
FAM96B	0.000529101	0.105105	0.204	0.168	1
CCDC7	0.000529706	-0.17333	0.201	0.233	1
MCEE	0.00053216	0.0810574	0.135	0.106	1
SREBF1	0.000533999	0.0689082	0.195	0.158	1
FOCAD	0.000534645	-0.154132	0.54	0.551	1
IFT172	0.000536628	0.0914159	0.195	0.16	1
SLC7A6OS	0.000537349	0.0851177	0.162	0.129	1
C2orf69	0.000537975	0.109786	0.123	0.096	1
CCDC82	0.000542238	0.106438	0.201	0.164	1
DPP10	0.000543578	-0.290104	0.301	0.334	1
MTPN	0.000550216	0.10666	0.175	0.142	1
TRAPPC11	0.00055098	-0.1826	0.229	0.257	1
FASN	0.000551564	0.0957593	0.143	0.113	1
DHX9	0.000553769	0.106503	0.391	0.338	1
FYCO1	0.000558278	0.0962319	0.108	0.082	1
ZNF644	0.000558531	-0.144343	0.505	0.525	1
C8orf41	0.000572301	0.102256	0.196	0.161	1
DPH5	0.000573556	0.11167	0.185	0.152	1
RARRES1	0.00057407	0.130758	0.157	0.126	1
ATP1B3	0.000575678	0.0993716	0.524	0.465	1
ENOPH1	0.000576537	0.0915071	0.167	0.135	1
DIRC2	0.000578746	-0.158832	0.173	0.202	1
STARD9	0.000581849	-0.133773	0.308	0.341	1
THOC1	0.00058515	-0.140637	0.298	0.328	1
ENPEP	0.000585284	-0.139262	0.182	0.213	1
CDIP1	0.00058548	0.0906107	0.131	0.102	1
MTHFD1	0.00058736	0.110294	0.179	0.146	1
TMEM44	0.000591273	-0.137458	0.08	0.104	1
TTF1	0.00059184	-0.178378	0.166	0.194	1
CUL2	0.000593995	0.116298	0.183	0.149	1
TCF12	0.000595228	-0.0900963	0.79	0.796	1
CCT4	0.000596998	0.110319	0.261	0.221	1
ACVR1B	0.000597949	-0.152435	0.114	0.14	1
GSTP1	0.000598474	-0.131845	0.442	0.466	1
NEK6	0.000606412	0.102428	0.157	0.126	1
SGPL1	0.000609231	0.0911257	0.198	0.161	1
SNRPD2	0.000609637	-0.116104	0.215	0.248	1
MCFD2	0.000615468	0.0894787	0.215	0.178	1
TMCO3	0.000615666	0.0987522	0.222	0.183	1
ZDHHC5	0.000617593	0.097433	0.116	0.09	1
ZNF706	0.000619657	0.108574	0.309	0.265	1
POLK	0.000619821	0.115276	0.265	0.226	1
SORBS2	0.000620128	-0.126321	0.481	0.515	1
ZNF654	0.000620329	0.0871317	0.437	0.385	1
C19orf25	0.000623938	-0.143001	0.177	0.209	1
SPTAN1	0.00063175	0.0870386	0.286	0.24	1
FOXN3	0.000635557	-0.131823	0.67	0.681	1
G3BP1	0.000643608	0.126006	0.371	0.327	1
RCN1	0.000645001	0.0920207	0.3	0.255	1
BRK1	0.000645859	0.122146	0.317	0.274	1
SREBF2	0.000649817	-0.0989065	0.771	0.781	1
PARP8	0.000649895	-0.154557	0.088	0.113	1
FZD3	0.000651473	-0.15303	0.297	0.327	1
PMS1	0.000657457	0.109328	0.351	0.302	1
ERBIN	0.000659919	-0.110102	0.551	0.566	1
RUNX2	0.000663155	0.0873151	0.181	0.147	1
RNF175	0.000665629	-0.171515	0.25	0.279	1
NREP	0.000665689	-0.142784	0.411	0.439	1
MDFIC	0.000666871	-0.141631	0.127	0.155	1
NDUFAF2	0.000670073	0.10072	0.43	0.378	1
RPL10A	0.000672861	0.0932549	0.684	0.62	1
EFR3B	0.000673749	-0.164858	0.278	0.306	1
SLC38A10	0.00068282	0.0987112	0.128	0.1	1
SRSF10	0.000684792	-0.14703	0.434	0.451	1
ACTB	0.000690097	-0.106922	0.545	0.569	1
CCNG1	0.000694399	0.10537	0.119	0.093	1
KIF3A	0.000694785	0.100804	0.193	0.158	1
RAF1	0.000695991	0.111241	0.403	0.352	1
RTFDC1	0.000700331	-0.120329	0.085	0.109	1
SMAP2	0.000701062	0.0837501	0.109	0.083	1
HMGN2	0.000701573	-0.141556	0.523	0.535	1
RCC1	0.000702795	0.0896955	0.129	0.101	1
MYO1D	0.000703668	-0.146523	0.178	0.209	1
TNPO3	0.000704044	-0.160591	0.232	0.262	1
RFX4	0.000705354	0.106489	0.563	0.51	1
INPP5F	0.000709088	0.097028	0.144	0.116	1
MTF2	0.000709582	0.112298	0.4	0.35	1
SLC9A8	0.000712815	-0.160048	0.167	0.195	1
SEM1	0.000715129	-0.160152	0.203	0.232	1
ST3GAL1	0.000715185	-0.162711	0.173	0.201	1
ZNF445	0.00071956	0.119642	0.242	0.204	1
DPYD	0.000720706	0.0987184	0.1	0.076	1
TFG	0.000726095	0.0956349	0.201	0.166	1
ATPIF1	0.000728452	-0.126307	0.313	0.347	1
KLHL23	0.00072848	-0.14069	0.473	0.494	1
C1QTNF3-AMACR	0.000733247	-0.166261	0.345	0.372	1
CKS1B	0.000734735	0.0871801	0.159	0.127	1
CRLF1	0.000737097	0.0910523	0.104	0.079	1
CACNA2D1	0.000746818	-0.129164	0.367	0.399	1
CD164	0.000748874	0.0806676	0.124	0.097	1
GNL3	0.000751833	0.0943056	0.174	0.142	1
ZNF737	0.000755193	0.0917537	0.127	0.1	1
ABR	0.000770465	0.114481	0.305	0.264	1
EXOSC6	0.000773466	0.0731802	0.1	0.076	1
MXI1	0.00077709	0.0982843	0.3	0.255	1
GDF11	0.000786348	-0.130171	0.107	0.132	1
PDK1	0.000788235	0.0888957	0.139	0.11	1
TBC1D14	0.000792443	-0.133791	0.165	0.194	1
IMMT	0.000795721	0.113056	0.239	0.202	1
MLLT11	0.000796402	0.0899862	0.273	0.23	1
OGFOD1	0.000796717	0.0856905	0.116	0.09	1
IQCE	0.000797248	0.0886948	0.111	0.085	1
GGT7	0.000799572	-0.147994	0.248	0.276	1
C1QBP	0.000801065	0.0682005	0.262	0.218	1
B3GAT2	0.000802054	-0.146649	0.45	0.473	1
CDK5RAP2	0.00080751	-0.138151	0.27	0.299	1
GINS1	0.000808707	0.0970245	0.163	0.132	1
NRXN3	0.000808953	0.0638008	0.526	0.47	1
ZNHIT3	0.000814487	0.0867943	0.15	0.12	1
HSP90AB1	0.000819441	0.08346	0.56	0.501	1
COMMD4	0.000820158	-0.120397	0.079	0.102	1
LIMK2	0.000828596	-0.131955	0.11	0.136	1
KDELR1	0.000830893	-0.15075	0.173	0.201	1
FNBP4	0.000841886	0.100422	0.505	0.46	1
IPMK	0.000848934	0.104029	0.137	0.109	1
GNG4	0.000850653	-0.156371	0.158	0.187	1
VDAC3	0.00085354	0.10708	0.304	0.26	1
ETF1	0.000855642	0.105628	0.132	0.104	1
ADCY3	0.000856146	0.11125	0.261	0.222	1
NKAIN1	0.00085618	-0.175143	0.144	0.171	1
TFB1M	0.000860314	0.102095	0.199	0.165	1
ATP5F1	0.000862416	0.0916248	0.188	0.153	1
GTPBP2	0.00086371	0.0673322	0.104	0.079	1
CAP2	0.000865048	-0.179469	0.294	0.324	1
RP11-176H8.1	0.00086861	0.0769773	0.132	0.104	1
MTUS1	0.00087373	0.0926896	0.228	0.191	1
DCC	0.000878766	-0.184805	0.122	0.147	1
NDUFB5	0.000882324	0.0980945	0.2	0.165	1
ANKDD1A	0.000893185	-0.107237	0.079	0.103	1
NDST4	0.000893658	-0.119623	0.422	0.454	1
ZBTB20	0.000900882	0.0555956	0.954	0.934	1
WIPF2	0.000902316	0.0971691	0.192	0.159	1
TMX1	0.000926238	0.0752926	0.206	0.171	1
C2orf88	0.000935357	0.11155	0.283	0.242	1
RAB2A	0.000937652	0.0961189	0.37	0.322	1
GRAMD4	0.000937986	0.0750723	0.124	0.097	1
PDE6D	0.000942652	0.0838702	0.119	0.093	1
ATXN10	0.000947614	0.0925421	0.613	0.556	1
LYRM2	0.000947634	0.118513	0.245	0.207	1
LINGO1	0.000949669	-0.147636	0.116	0.141	1
PACS1	0.000951257	0.0834403	0.34	0.295	1
TIMM17A	0.000951554	0.0766932	0.134	0.105	1
KPNA5	0.000952251	0.0789839	0.246	0.207	1
AKAP9	0.000954313	-0.118884	0.474	0.498	1
LONRF2	0.000956815	0.0645414	0.236	0.196	1
RNF146	0.000958095	0.0798753	0.155	0.123	1
ERC2	0.000959446	-0.153182	0.295	0.327	1
PCP4	0.000963413	0.146643	0.137	0.111	1
IDH2	0.000966421	-0.138947	0.172	0.2	1
ANKS1A	0.000974001	0.0982131	0.441	0.389	1
SNX27	0.000975625	0.0851866	0.228	0.19	1
RAD9A	0.000975826	-0.134435	0.166	0.195	1
TRIM9	0.000976904	0.121855	0.24	0.204	1
RNF216	0.00098002	0.0880154	0.377	0.33	1
SZRD1	0.000982036	0.0818118	0.121	0.095	1
PSMA7	0.000985896	-0.151242	0.193	0.222	1
ATM	0.000986394	0.11688	0.474	0.426	1
CCT2	0.000991373	0.0835742	0.219	0.182	1
TTC17	0.000992997	0.108483	0.724	0.689	1
FGFR1OP2	0.000994785	0.0794265	0.132	0.104	1
ATL1	0.0010016	-0.130903	0.13	0.157	1
TMEM87A	0.00100749	-0.146091	0.243	0.271	1
MCM7	0.00101222	-0.127938	0.15	0.178	1
TNFRSF10B	0.00101811	0.135063	0.196	0.164	1
RNF121	0.00102047	-0.13325	0.166	0.195	1
FAXC	0.00103322	-0.139281	0.1	0.124	1
ORMDL1	0.00104013	0.0997394	0.266	0.227	1
PRPF31	0.00104741	0.0833066	0.123	0.096	1
AP3S1	0.00104949	0.0800829	0.177	0.146	1
PRIM2	0.00105211	-0.126761	0.474	0.497	1
ACSBG2	0.00105462	0.0761556	0.105	0.081	1
FILIP1L	0.00105527	0.0821485	0.626	0.588	1
CUL5	0.0010573	-0.149923	0.468	0.48	1
LCORL	0.00106103	-0.117078	0.498	0.52	1
MPST	0.00106125	0.0774631	0.113	0.087	1
TMEM206	0.00106151	0.0826907	0.162	0.131	1
FOXP2	0.00107119	-0.171764	0.266	0.295	1
TRAPPC6B	0.00107307	0.074298	0.126	0.099	1
CEP63	0.00107566	0.112849	0.201	0.167	1
GPALPP1	0.00108222	-0.165722	0.198	0.225	1
ODC1	0.00108568	0.0838704	0.443	0.389	1
PCM1	0.00109296	0.0823577	0.561	0.51	1
EPS15L1	0.00109845	0.0981831	0.267	0.227	1
SELT	0.00109985	0.0821592	0.173	0.142	1
KDM4B	0.00110189	0.11738	0.308	0.268	1
CDC37L1	0.00111312	0.0799713	0.124	0.098	1
ERO1B	0.00111327	-0.149446	0.103	0.128	1
HSCB	0.00112968	0.0941213	0.112	0.087	1
RAB3GAP1	0.00113005	0.0878748	0.363	0.316	1
ACVR2A	0.00113108	-0.14136	0.422	0.447	1
AP3M2	0.00113382	0.100665	0.138	0.111	1
MGST1	0.00113392	-0.136281	0.099	0.124	1
SNRNP70	0.00113944	-0.155751	0.289	0.314	1
CDK19	0.00114145	-0.159483	0.516	0.531	1
IFT88	0.00114507	-0.136073	0.219	0.249	1
SLTM	0.00115644	0.0710198	0.364	0.313	1
CLK1	0.00115669	0.0839625	0.102	0.079	1
IPO9	0.00115691	-0.1231	0.451	0.476	1
PHF12	0.00115877	0.0731511	0.131	0.103	1
WDPCP	0.00117989	0.121624	0.596	0.552	1
NDUFV2	0.00118044	0.0948686	0.233	0.196	1
KIAA0355	0.00118239	-0.134208	0.185	0.213	1
CTD-2010I16.2	0.00118529	0.0897103	0.155	0.125	1
TTYH1	0.00119037	0.0762558	0.746	0.704	1
SLMAP	0.00119181	0.077805	0.378	0.332	1
MBIP	0.00119183	0.0932648	0.113	0.088	1
FBRSL1	0.00119801	0.0864917	0.176	0.145	1
CASD1	0.00119845	0.0743763	0.257	0.218	1
CD46	0.0012102	0.0993056	0.383	0.337	1
SC5D	0.00121097	0.0849117	0.107	0.083	1
CTNNA3	0.0012126	-0.120405	0.155	0.186	1
RPL23	0.00121457	0.0569014	0.159	0.128	1
APPBP2	0.00121733	0.101326	0.34	0.295	1
ST3GAL2	0.00121897	0.0813287	0.171	0.14	1
DRG1	0.00122152	0.0823166	0.314	0.27	1
EBF4	0.00123358	0.0886006	0.152	0.122	1
ZDHHC6	0.00123376	-0.137984	0.085	0.107	1
MRPS35	0.00124153	0.0970903	0.153	0.124	1
EZH2	0.00124621	-0.129818	0.431	0.445	1
GEMIN5	0.00125169	0.10925	0.113	0.088	1
SLC35G2	0.001253	0.0917682	0.29	0.249	1
SPG11	0.00127015	0.100355	0.366	0.323	1
[truncated: 4,119 more rows]

## Sheet: aRGC_3
	p_val	avg_log2FC	pct.1	pct.2	p_val_adj
RPL41	2.07844e-182	-1.49419	0.806	0.939	3.70877e-178
OOEP	8.8579e-166	-1.52327	0.724	0.909	1.5806e-161
TMSB10	5.51478e-165	-1.77043	0.634	0.878	9.84057e-161
PLEKHA7	4.97454e-153	-1.46508	0.726	0.892	8.87656e-149
RPS19	2.66646e-121	-1.24034	0.724	0.881	4.75802e-117
HIST1H4C	1.60555e-119	-1.76637	0.388	0.702	2.86493e-115
RPS15	4.67644e-112	-1.4226	0.525	0.773	8.34465e-108
RPS8	1.19696e-102	-1.44695	0.494	0.748	2.13585e-98
RPL35	3.06075e-96	-1.60838	0.311	0.618	5.4616e-92
ARMC9	2.46583e-89	-1.46326	0.353	0.63	4.40003e-85
RPL32	4.75291e-88	-1.18443	0.635	0.814	8.48108e-84
RPS23	1.0556e-78	-1.16669	0.577	0.774	1.88361e-74
MARCKS	3.77042e-73	0.896663	0.875	0.55	6.72793e-69
FAU	4.81676e-67	-1.30888	0.301	0.554	8.59502e-63
RPL35A	1.48285e-60	-1.1391	0.313	0.558	2.64601e-56
HNRNPH1	2.24113e-60	1.11159	0.597	0.247	3.99908e-56
GGACT	7.89491e-59	-1.31381	0.147	0.37	1.40877e-54
RPS16	3.25013e-54	-0.963102	0.555	0.716	5.79952e-50
ATP5E	3.6835e-53	-1.24239	0.126	0.33	6.57283e-49
ELOB	1.67799e-51	-1.19571	0.079	0.252	2.9942e-47
LRRC75A	3.54493e-51	1.38407	0.315	0.043	6.32558e-47
RPS27A	2.68056e-50	-1.00048	0.51	0.683	4.78319e-46
SERF2	2.7868e-50	-1.16688	0.309	0.524	4.97277e-46
MECOM	8.30931e-50	-1.05244	0.439	0.63	1.48271e-45
HMGCS1	3.9793e-48	0.803455	0.711	0.395	7.10067e-44
FOXP1	3.10859e-47	0.86586	0.478	0.158	5.54696e-43
TUBB2B	5.45566e-46	0.531835	0.956	0.81	9.73507e-42
RPLP1	5.61582e-44	-1.22153	0.214	0.413	1.00209e-39
TOMM7	3.98667e-43	-1.11044	0.112	0.285	7.11381e-39
MAMDC2	5.3019e-42	-0.742204	0.724	0.801	9.46072e-38
AMBRA1	1.2667e-40	-0.614008	0.929	0.92	2.2603e-36
RPL27A	2.23189e-40	-0.975659	0.371	0.554	3.98259e-36
FABP7	5.5099e-40	0.756297	0.654	0.356	9.83186e-36
CRLF3	1.71702e-39	0.901862	0.497	0.223	3.06385e-35
RPL36	3.16571e-38	-1.10858	0.241	0.424	5.6489e-34
RPS25	3.09475e-37	-1.08474	0.246	0.434	5.52227e-33
UQCR10	9.84221e-37	-1.06519	0.235	0.418	1.75624e-32
MYEOV2	3.22672e-33	-0.998924	0.082	0.217	5.75776e-29
COX7A2	3.8649e-33	-1.03863	0.152	0.316	6.89653e-29
POLR2L	4.31009e-33	-1.00623	0.074	0.205	7.69093e-29
NFIB	9.51639e-33	0.33696	0.938	0.748	1.6981e-28
SCD	4.52273e-32	0.806205	0.425	0.179	8.07036e-28
OST4	1.46798e-31	-0.94375	0.08	0.212	2.61947e-27
CCSER1	3.76567e-31	0.0754742	0.757	0.47	6.71945e-27
TXNRD1	5.03982e-31	-0.483219	0.969	0.956	8.99305e-27
RP11-92K2.2	1.84645e-29	-0.977898	0.26	0.42	3.29481e-25
UBA52	4.61529e-29	-0.940645	0.246	0.409	8.23552e-25
SNRPD2	5.4972e-28	-0.984721	0.173	0.324	9.80921e-24
EEF1A1	8.28864e-28	0.295512	0.993	0.935	1.47903e-23
COX6B1	1.07913e-27	-1.00153	0.086	0.211	1.9256e-23
COX5B	3.80893e-27	-0.967539	0.109	0.242	6.79666e-23
RPL28	8.26443e-27	-0.891906	0.158	0.305	1.4747e-22
COMMD6	3.36873e-26	-0.900534	0.185	0.335	6.01117e-22
RP1-56L9.7	1.77496e-25	0.913253	0.236	0.065	3.16723e-21
NFIA	3.37245e-25	0.280529	0.913	0.729	6.0178e-21
FBXO11	6.80152e-25	0.541495	0.495	0.27	1.21366e-20
TEX14	1.24227e-23	-0.790543	0.031	0.108	2.2167e-19
RPL34	3.43105e-23	-0.825854	0.11	0.233	6.12236e-19
RPL19	3.70104e-23	-0.615962	0.664	0.704	6.60414e-19
SRSF3	4.26995e-23	0.645028	0.466	0.253	7.61931e-19
UQCRQ	4.66726e-23	-0.851565	0.073	0.179	8.32825e-19
SPIRE1	8.91907e-23	0.523796	0.492	0.263	1.59152e-18
BICD1	1.543e-22	0.496498	0.558	0.332	2.75334e-18
RPL13A	1.75724e-22	0.67859	0.372	0.176	3.13561e-18
MAP4	2.04591e-22	0.637269	0.447	0.245	3.65072e-18
ADGRB3	2.11409e-22	0.251622	0.839	0.565	3.77239e-18
ATPIF1	3.33105e-22	-0.89284	0.261	0.398	5.94393e-18
DDX6	5.97747e-22	0.695146	0.336	0.157	1.06662e-17
ASH1L	6.44225e-22	0.602349	0.466	0.263	1.14956e-17
LSM7	7.41874e-22	-0.948189	0.197	0.328	1.3238e-17
NDUFS5	8.63863e-22	-0.863828	0.279	0.414	1.54148e-17
IDI1	1.01483e-21	0.587462	0.444	0.238	1.81087e-17
DPYD	1.28388e-21	0.615773	0.276	0.101	2.29095e-17
RPS11	1.49045e-21	-0.696441	0.433	0.553	2.65955e-17
YWHAE	2.24719e-21	0.414162	0.754	0.54	4.00988e-17
SCG5	3.00053e-21	0.5527	0.439	0.227	5.35414e-17
SEC61G	4.95183e-21	-0.641857	0.04	0.119	8.83605e-17
AFF3	6.1074e-21	0.364456	0.516	0.306	1.0898e-16
RPS14	1.31789e-20	-0.743031	0.439	0.542	2.35165e-16
CTNNB1	1.42343e-20	0.671035	0.349	0.17	2.53997e-16
ARHGAP21	1.61633e-20	0.452376	0.604	0.375	2.88418e-16
AGO3	2.22944e-20	0.530032	0.437	0.237	3.97821e-16
TMA7	1.46854e-19	-0.82732	0.154	0.276	2.62047e-15
PLEKHA5	2.03132e-19	0.369167	0.624	0.404	3.62468e-15
HFM1	2.66942e-19	-1.17873	0.311	0.418	4.76331e-15
GAPDH	3.50726e-19	-0.47097	0.782	0.799	6.25835e-15
2023-03-01	6.64279e-19	0.404972	0.498	0.289	1.18534e-14
RNF24	7.07944e-19	0.586482	0.262	0.105	1.26326e-14
USP34	8.13932e-19	0.515092	0.473	0.277	1.45238e-14
PARD3B	1.1746e-18	0.263472	0.503	0.283	2.09595e-14
RP11-437B10.1	1.65565e-18	0.414634	0.565	0.353	2.95435e-14
PEBP1	1.79379e-18	0.414886	0.635	0.425	3.20085e-14
ANKRD11	2.44573e-18	0.46556	0.476	0.277	4.36417e-14
ELOVL6	2.69255e-18	0.464895	0.37	0.19	4.80459e-14
EIF4G3	2.75961e-18	0.389089	0.662	0.438	4.92424e-14
SYNE2	3.62322e-18	0.327922	0.7	0.463	6.46528e-14
MTHFD1L	3.8575e-18	0.519262	0.272	0.116	6.88332e-14
SMARCC1	4.67335e-18	0.427287	0.483	0.28	8.33912e-14
NDUFA4	5.10107e-18	-0.721711	0.395	0.494	9.10235e-14
BPTF	6.6763e-18	0.417511	0.549	0.349	1.19132e-13
PTPRS	7.7527e-18	0.45336	0.551	0.356	1.38339e-13
PCDH9	8.0478e-18	0.0402976	0.492	0.292	1.43605e-13
HSD17B12	8.48515e-18	0.547379	0.384	0.211	1.51409e-13
SNX6	1.08767e-17	-0.85569	0.215	0.33	1.94083e-13
TRIM2	1.13317e-17	0.327966	0.584	0.36	2.02203e-13
BASP1	1.31938e-17	0.330572	0.87	0.688	2.35431e-13
ACAP3	1.92455e-17	-0.722325	0.053	0.132	3.43416e-13
RPLP2	2.38382e-17	-0.683532	0.055	0.136	4.25368e-13
KCNQ3	3.02101e-17	0.392009	0.543	0.328	5.39069e-13
NPAS3	4.33067e-17	0.115791	0.668	0.411	7.72765e-13
RPL7	4.70802e-17	0.31877	0.882	0.705	8.401e-13
BIRC6	6.41692e-17	0.45301	0.507	0.31	1.14504e-12
CCND2	6.60032e-17	0.413138	0.553	0.352	1.17776e-12
CNBP	7.53364e-17	0.533135	0.374	0.205	1.3443e-12
PTPRZ1	1.02951e-16	0.276052	0.71	0.478	1.83707e-12
RPS24	1.34483e-16	-0.741393	0.317	0.428	2.39972e-12
C12orf57	1.62339e-16	-0.841343	0.193	0.306	2.89678e-12
MSMO1	1.70134e-16	0.43571	0.476	0.287	3.03588e-12
MLLT10	1.72023e-16	0.484035	0.394	0.223	3.06959e-12
DSE	2.43409e-16	0.593417	0.268	0.12	4.34339e-12
NDUFS6	2.5309e-16	-0.716094	0.115	0.219	4.51614e-12
RBFOX2	2.7752e-16	-0.5812	0.544	0.601	4.95207e-12
DLGAP1	2.86976e-16	0.231971	0.749	0.54	5.1208e-12
IL7	3.08619e-16	0.567795	0.274	0.127	5.507e-12
ZFPM2	3.09918e-16	0.0672259	0.719	0.496	5.53017e-12
QKI	3.60732e-16	0.270632	0.681	0.472	6.4369e-12
SUMF1	4.67591e-16	0.351681	0.419	0.24	8.34369e-12
CSMD1	5.09415e-16	0.721389	0.178	0.057	9.09001e-12
RPL30	5.97782e-16	-0.681279	0.277	0.395	1.06668e-11
MGST1	6.96974e-16	0.57616	0.243	0.105	1.24368e-11
ATP5L	7.12405e-16	-0.713798	0.248	0.36	1.27122e-11
RTN3	7.86016e-16	0.403128	0.586	0.386	1.40257e-11
PCMT1	8.73571e-16	0.511064	0.321	0.165	1.5588e-11
CDC42	8.82722e-16	0.392225	0.449	0.265	1.57513e-11
RUNX1T1	1.27518e-15	0.180865	0.48	0.28	2.27544e-11
ADK	1.68676e-15	0.335629	0.458	0.274	3.00985e-11
SET	2.05027e-15	0.320758	0.626	0.414	3.6585e-11
ZMYM4	2.16267e-15	0.440936	0.449	0.273	3.85907e-11
C14orf37	2.26908e-15	0.460992	0.466	0.284	4.04895e-11
C20orf194	2.34488e-15	0.463905	0.337	0.181	4.1842e-11
TSPYL1	2.39123e-15	0.619439	0.175	0.057	4.2669e-11
TTC28	2.84495e-15	0.248534	0.685	0.461	5.07653e-11
TPT1	3.55686e-15	0.237802	0.911	0.759	6.34686e-11
NBEAL1	3.78325e-15	-0.603107	0.554	0.609	6.75083e-11
ESR2	4.1263e-15	0.442676	0.3	0.152	7.36296e-11
DLG2	4.55591e-15	0.212134	0.726	0.51	8.12957e-11
SOX4	4.68208e-15	-0.489494	0.84	0.809	8.3547e-11
FAM172A	4.95518e-15	0.384138	0.595	0.4	8.84202e-11
SNCAIP	5.56681e-15	0.447794	0.296	0.15	9.93342e-11
MAP1B	5.77155e-15	0.226315	0.946	0.842	1.02988e-10
COX7C	5.78025e-15	-0.727439	0.115	0.211	1.03143e-10
ID4	8.35706e-15	0.343164	0.522	0.334	1.49123e-10
ZMYM2	8.58575e-15	0.361445	0.48	0.292	1.53204e-10
TOMM20	1.59362e-14	0.402204	0.438	0.269	2.84365e-10
NACA	1.88715e-14	0.506589	0.301	0.155	3.36743e-10
UBC	2.33571e-14	0.307608	0.778	0.591	4.16784e-10
RPL13	2.48068e-14	-0.391125	0.924	0.891	4.42653e-10
SUMO1	2.59467e-14	0.457459	0.407	0.245	4.62993e-10
XPO5	2.65426e-14	0.495637	0.279	0.14	4.73625e-10
PDXDC1	3.40288e-14	0.449763	0.33	0.183	6.07211e-10
NKAIN3	3.45088e-14	0.189128	0.541	0.341	6.15775e-10
CSNK1A1	3.93569e-14	0.393379	0.417	0.256	7.02284e-10
BTF3L4	4.28795e-14	0.413301	0.355	0.201	7.65141e-10
RPS13	4.74135e-14	-0.743411	0.2	0.307	8.46047e-10
PLXNA2	4.92813e-14	0.42331	0.31	0.163	8.79376e-10
HIP1R	5.27737e-14	-0.62089	0.042	0.105	9.41694e-10
CECR2	5.31582e-14	0.369917	0.421	0.255	9.48554e-10
FUT8	6.3915e-14	0.429138	0.337	0.187	1.1405e-09
SOS1	8.68191e-14	0.356417	0.38	0.223	1.5492e-09
MSI2	9.06903e-14	0.272875	0.512	0.327	1.61828e-09
ROBO1	1.15672e-13	0.388613	0.277	0.139	2.06404e-09
SENP6	1.18941e-13	0.476079	0.344	0.201	2.12238e-09
TBL1XR1	1.28296e-13	0.396146	0.462	0.294	2.28931e-09
ATXN2	1.3186e-13	0.358608	0.371	0.219	2.35291e-09
YBX1	1.34816e-13	0.252209	0.855	0.675	2.40566e-09
RPLP0	1.5087e-13	0.250305	0.888	0.73	2.69213e-09
PSAT1	1.57251e-13	0.496896	0.202	0.083	2.80599e-09
CRIP2	1.75112e-13	-0.485816	0.04	0.101	3.12469e-09
UBE3A	1.85686e-13	0.386107	0.4	0.238	3.31337e-09
GATAD2B	1.87441e-13	0.447582	0.349	0.201	3.3447e-09
SEZ6L2	2.27225e-13	-0.75609	0.111	0.198	4.0546e-09
THRAP3	2.43397e-13	0.407829	0.332	0.183	4.34318e-09
ANK2	2.71462e-13	0.203748	0.631	0.425	4.84396e-09
UBE2V2	2.90964e-13	0.470209	0.299	0.161	5.19197e-09
RPL7L1	2.96492e-13	0.469867	0.307	0.169	5.2906e-09
ROBO2	3.90429e-13	0.142098	0.485	0.301	6.96682e-09
AP000304.12	4.19827e-13	0.424162	0.257	0.129	7.49139e-09
RASA1	4.54036e-13	0.318525	0.427	0.26	8.10182e-09
AKT3	4.54692e-13	0.215289	0.684	0.501	8.11352e-09
BAIAP2L1	4.73582e-13	0.207793	0.983	0.893	8.45061e-09
ERC1	4.96883e-13	0.347648	0.496	0.324	8.86637e-09
SETBP1	5.30244e-13	0.230305	0.65	0.442	9.46167e-09
EZR	5.32442e-13	0.476472	0.203	0.09	9.50089e-09
HMGCR	5.63721e-13	0.444607	0.301	0.163	1.0059e-08
NCL	6.14387e-13	0.32138	0.595	0.411	1.09631e-08
LDLRAD3	6.18929e-13	0.408528	0.298	0.159	1.10442e-08
PIK3C2A	6.51074e-13	0.422799	0.279	0.148	1.16178e-08
SCLT1	6.5296e-13	0.40294	0.304	0.169	1.16514e-08
UBE2K	7.74177e-13	0.38851	0.394	0.247	1.38144e-08
RPRD2	9.36034e-13	0.408208	0.338	0.197	1.67026e-08
SETD5	9.60295e-13	0.332868	0.487	0.314	1.71355e-08
MIB1	9.96453e-13	0.321832	0.371	0.22	1.77807e-08
NUCKS1	1.17946e-12	0.331281	0.55	0.377	2.10463e-08
ACAT2	1.50993e-12	0.457225	0.299	0.163	2.69432e-08
TCF12	1.61884e-12	0.279868	0.529	0.343	2.88866e-08
TSC22D1	1.66328e-12	0.329062	0.553	0.373	2.96796e-08
SNRPE	1.68366e-12	-0.707172	0.116	0.202	3.00432e-08
SSH2	1.72092e-12	0.30502	0.474	0.306	3.07081e-08
2023-03-06	1.76003e-12	0.387105	0.465	0.306	3.1406e-08
PDGFC	1.80453e-12	0.409438	0.323	0.184	3.22e-08
SLC22A23	1.94266e-12	0.341796	0.272	0.144	3.46649e-08
CDK13	2.25874e-12	0.443714	0.345	0.211	4.0305e-08
GSE1	2.29181e-12	0.378896	0.39	0.247	4.0895e-08
ANKRD44	2.56713e-12	0.304264	0.452	0.287	4.58078e-08
ZNF609	2.58919e-12	0.27524	0.569	0.386	4.62016e-08
GPBP1	2.99858e-12	0.369152	0.399	0.251	5.35067e-08
CCNH	3.0578e-12	0.257129	0.455	0.288	5.45633e-08
FILIP1L	3.1989e-12	0.266876	0.306	0.166	5.70811e-08
THSD4	3.50777e-12	0.313213	0.247	0.122	6.25927e-08
MACF1	3.68711e-12	0.246453	0.552	0.374	6.57927e-08
CLIP1	3.77831e-12	0.480568	0.264	0.145	6.74202e-08
SHROOM3	4.03628e-12	0.176424	0.406	0.245	7.20234e-08
MACROD2	4.38761e-12	0.174777	0.488	0.303	7.82925e-08
CSMD2	4.66797e-12	0.293676	0.301	0.165	8.32953e-08
POTEF	4.68058e-12	0.429344	0.311	0.177	8.35203e-08
GSK3B	5.25344e-12	0.306531	0.45	0.292	9.37423e-08
TMCC1	5.67441e-12	0.345088	0.402	0.256	1.01254e-07
POGZ	5.89021e-12	0.362539	0.347	0.209	1.05105e-07
LRRTM4	6.06235e-12	-0.14463	0.676	0.479	1.08177e-07
PDE5A	6.48789e-12	0.243294	0.341	0.193	1.1577e-07
PGAP1	7.07637e-12	0.264613	0.443	0.284	1.26271e-07
IGF2BP3	7.36193e-12	0.224034	0.468	0.296	1.31366e-07
VIM	8.25364e-12	0.266984	0.805	0.622	1.47278e-07
FAM184B	8.42871e-12	0.427779	0.2	0.09	1.50402e-07
SOX5	1.0218e-11	0.100145	0.869	0.695	1.82331e-07
RPL27	1.07933e-11	-0.64173	0.097	0.175	1.92596e-07
RBM6	1.15739e-11	0.319524	0.465	0.306	2.06524e-07
RDX	1.30717e-11	0.377817	0.347	0.213	2.33251e-07
CDKAL1	1.30842e-11	0.312889	0.378	0.231	2.33475e-07
DSTN	1.33544e-11	0.245726	0.447	0.281	2.38296e-07
STRAP	1.33681e-11	0.41321	0.318	0.181	2.38541e-07
PLCB1	1.33683e-11	0.208691	0.627	0.417	2.38544e-07
CMBL	1.36074e-11	0.489737	0.157	0.061	2.42811e-07
KIAA0232	1.37162e-11	0.427819	0.323	0.191	2.44752e-07
FCHSD2	1.37742e-11	0.330074	0.403	0.253	2.45786e-07
BRINP3	1.51985e-11	0.251361	0.202	0.093	2.71203e-07
GCFC2	1.59616e-11	0.427952	0.215	0.105	2.84818e-07
BTBD9	1.68441e-11	0.331402	0.303	0.17	3.00566e-07
KIF5A	1.7361e-11	0.543158	0.162	0.066	3.0979e-07
PTGR1	2.07063e-11	0.497244	0.167	0.069	3.69484e-07
LRRC16A	2.13669e-11	0.361968	0.371	0.233	3.81272e-07
ACBD6	2.20073e-11	0.342045	0.377	0.237	3.92697e-07
PAFAH1B1	2.42568e-11	0.335196	0.461	0.309	4.32838e-07
MYL6	2.43116e-11	-0.687605	0.246	0.338	4.33817e-07
ZNF462	2.51802e-11	0.291398	0.486	0.323	4.49315e-07
HMGB2	2.63413e-11	0.344155	0.45	0.292	4.70034e-07
NCAM1	2.95239e-11	0.214628	0.686	0.496	5.26824e-07
N4BP2L2	3.07532e-11	0.326759	0.511	0.348	5.48761e-07
ZEB1	3.15472e-11	0.289166	0.355	0.217	5.62928e-07
RPL5	3.16911e-11	0.240359	0.659	0.472	5.65495e-07
RPL29	3.19895e-11	-0.302198	0.96	0.917	5.70821e-07
KIF21A	3.37439e-11	0.264033	0.401	0.253	6.02127e-07
EPS15	4.10532e-11	0.421891	0.204	0.098	7.32553e-07
ACACA	4.13182e-11	0.336589	0.351	0.217	7.37282e-07
TUBB2A	4.42495e-11	0.284034	0.683	0.507	7.89588e-07
ACTG1	5.02755e-11	0.192208	0.951	0.837	8.97116e-07
FRMD5	5.37816e-11	0.198234	0.46	0.298	9.59679e-07
SOX11	5.51514e-11	0.148632	0.443	0.271	9.84121e-07
SUZ12	5.59627e-11	0.366748	0.296	0.173	9.98599e-07
CLASP2	6.16697e-11	0.218825	0.67	0.493	1.10043e-06
PARG	6.73119e-11	0.44088	0.303	0.183	1.20111e-06
CCDC88A	7.57908e-11	0.323082	0.391	0.253	1.35241e-06
NCOA1	7.99723e-11	0.223937	0.482	0.323	1.42703e-06
HN1	8.03196e-11	0.278922	0.743	0.576	1.43322e-06
FSTL5	8.62976e-11	0.406631	0.268	0.148	1.53989e-06
PFDN5	8.97673e-11	-0.644219	0.196	0.281	1.60181e-06
TULP4	9.26276e-11	0.361278	0.357	0.226	1.65285e-06
TIMM8B	9.45618e-11	-0.62677	0.122	0.201	1.68736e-06
FGFBP3	1.03725e-10	0.364191	0.307	0.177	1.85088e-06
SCMH1	1.08908e-10	0.288354	0.36	0.227	1.94336e-06
NCKAP5	1.16477e-10	-0.0059002	0.552	0.36	2.07842e-06
B4GALNT4	1.44678e-10	-0.60293	0.084	0.154	2.58164e-06
NEBL	1.46049e-10	0.292093	0.348	0.216	2.6061e-06
EIF1	1.47149e-10	0.248852	0.761	0.583	2.62572e-06
KANSL1	1.48248e-10	0.311187	0.394	0.253	2.64534e-06
NDUFB7	1.54094e-10	-0.60561	0.078	0.145	2.74966e-06
NUMB	1.56611e-10	0.352981	0.283	0.163	2.79456e-06
ASIC2	1.63443e-10	0.328753	0.147	0.058	2.91647e-06
RSF1	1.70775e-10	0.277526	0.374	0.234	3.04731e-06
NAA15	1.9845e-10	0.452101	0.279	0.163	3.54113e-06
SLC4A7	1.99008e-10	0.322743	0.299	0.175	3.55109e-06
CACNA2D1	1.9948e-10	0.0593708	0.453	0.292	3.55952e-06
ZZZ3	2.05453e-10	0.355302	0.254	0.14	3.6661e-06
PRRC2C	2.0628e-10	0.335855	0.309	0.186	3.68087e-06
ENAH	2.1682e-10	0.306533	0.509	0.355	3.86894e-06
CDK19	2.23027e-10	0.25824	0.388	0.247	3.97969e-06
WSB2	2.3027e-10	0.51419	0.14	0.055	4.10893e-06
GGCT	2.62451e-10	0.439013	0.112	0.035	4.68317e-06
UBAP2	2.73261e-10	0.448037	0.235	0.13	4.87607e-06
PDS5B	2.8014e-10	0.271297	0.315	0.187	4.99881e-06
ZCCHC7	2.87969e-10	0.296768	0.351	0.222	5.13851e-06
SLC25A3	3.1737e-10	0.267307	0.585	0.409	5.66316e-06
PPM1E	3.44502e-10	0.150234	0.385	0.241	6.14729e-06
RNF130	3.511e-10	0.18977	0.49	0.323	6.26503e-06
2023-03-07	3.5454e-10	0.334281	0.257	0.143	6.3264e-06
RAB11A	3.81265e-10	0.326611	0.321	0.197	6.80329e-06
PPP3CA	4.03736e-10	0.179959	0.473	0.312	7.20426e-06
HES4	4.23302e-10	-0.597173	0.368	0.442	7.5534e-06
WDR33	4.51599e-10	0.309783	0.309	0.186	8.05833e-06
EPHA3	4.53109e-10	0.175731	0.239	0.129	8.08527e-06
CYCS	4.58129e-10	0.335955	0.338	0.204	8.17485e-06
TTC17	4.68057e-10	0.296487	0.433	0.291	8.352e-06
NR6A1	4.72647e-10	0.244726	0.281	0.162	8.43392e-06
SLC24A5	4.7688e-10	0.405051	0.138	0.054	8.50944e-06
CDC27	4.80081e-10	0.470243	0.223	0.122	8.56657e-06
ELP4	4.83762e-10	0.379416	0.281	0.166	8.63224e-06
ABI2	5.39131e-10	0.273934	0.418	0.271	9.62026e-06
CAMSAP2	5.43264e-10	0.321767	0.306	0.186	9.694e-06
MON2	5.46966e-10	0.357096	0.315	0.197	9.76006e-06
RLF	5.61715e-10	0.386157	0.228	0.12	1.00232e-05
NDUFA2	6.09787e-10	-0.585489	0.075	0.14	1.0881e-05
VTI1A	6.31669e-10	0.296157	0.312	0.193	1.12715e-05
FRMD4B	6.46709e-10	0.230738	0.292	0.173	1.15399e-05
RBP1	6.49308e-10	-0.589448	0.052	0.107	1.15862e-05
MPHOSPH9	6.69065e-10	0.35461	0.226	0.119	1.19388e-05
KANSL1L	7.28008e-10	0.342009	0.268	0.154	1.29906e-05
MKL1	7.41962e-10	0.376028	0.291	0.173	1.32396e-05
POU2F1	7.53243e-10	0.304522	0.373	0.241	1.34409e-05
RASGEF1B	7.53751e-10	0.377857	0.147	0.062	1.34499e-05
HSPA8	7.74755e-10	-0.645511	0.246	0.325	1.38247e-05
HNRNPC	8.28587e-10	0.262019	0.497	0.345	1.47853e-05
GRIA1	8.40538e-10	0.0114942	0.568	0.393	1.49986e-05
LSM14A	9.17308e-10	0.342196	0.287	0.176	1.63685e-05
STRN3	9.38489e-10	0.242633	0.376	0.244	1.67464e-05
NFAT5	9.98363e-10	0.299044	0.355	0.227	1.78148e-05
KCNIP4	1.03029e-09	0.20104	0.271	0.154	1.83845e-05
NSD1	1.04238e-09	0.266132	0.342	0.213	1.86002e-05
NAIP	1.07394e-09	0.429555	0.21	0.111	1.91635e-05
WDPCP	1.09805e-09	0.271266	0.326	0.201	1.95936e-05
CIRBP	1.10026e-09	0.297879	0.49	0.341	1.9633e-05
MRFAP1	1.10044e-09	0.284849	0.391	0.245	1.96363e-05
GPATCH8	1.11359e-09	0.308742	0.383	0.253	1.98709e-05
SETD2	1.16808e-09	0.281695	0.361	0.234	2.08433e-05
C14orf166	1.18648e-09	0.336214	0.322	0.198	2.11716e-05
SERP1	1.20032e-09	0.271269	0.292	0.177	2.14186e-05
MED13L	1.2424e-09	0.212001	0.612	0.442	2.21693e-05
FAF1	1.31279e-09	0.253871	0.458	0.307	2.34253e-05
ADNP	1.31756e-09	0.243711	0.462	0.312	2.35106e-05
CDH20	1.32225e-09	0.197644	0.182	0.086	2.35942e-05
HNRNPA0	1.3356e-09	0.321865	0.326	0.201	2.38324e-05
C17orf89	1.3384e-09	-0.568583	0.07	0.132	2.38825e-05
LTBP1	1.33916e-09	0.379005	0.18	0.089	2.3896e-05
RERE	1.40248e-09	0.204836	0.669	0.478	2.50259e-05
CNTNAP2	1.44199e-09	0.0704381	0.73	0.553	2.5731e-05
NAA50	1.44924e-09	0.439526	0.148	0.065	2.58602e-05
C1orf61	1.51198e-09	-0.489865	0.625	0.64	2.69798e-05
ANKRD12	1.66401e-09	0.297193	0.409	0.274	2.96926e-05
ATR	1.66849e-09	0.446509	0.206	0.112	2.97725e-05
NLK	1.71239e-09	0.421283	0.214	0.118	3.05559e-05
JMJD1C	1.8911e-09	0.111253	0.643	0.461	3.37448e-05
ANP32E	1.90653e-09	0.337633	0.236	0.13	3.402e-05
MAP2	1.96416e-09	0.209901	0.745	0.571	3.50484e-05
CEP85L	2.05599e-09	0.353272	0.273	0.163	3.66871e-05
SPG11	2.11678e-09	0.411074	0.188	0.097	3.77719e-05
BMPR2	2.13083e-09	0.256042	0.431	0.296	3.80225e-05
INO80	2.17931e-09	0.37933	0.168	0.08	3.88875e-05
FDPS	2.20935e-09	0.252005	0.449	0.303	3.94237e-05
CNTNAP3B	2.2399e-09	0.324725	0.229	0.126	3.99688e-05
RHEB	2.26246e-09	0.345762	0.313	0.194	4.03713e-05
RAD51B	2.2846e-09	0.104567	0.393	0.252	4.07664e-05
SENP5	2.29912e-09	0.38065	0.245	0.143	4.10255e-05
PTPN12	2.41966e-09	0.364049	0.283	0.175	4.31765e-05
SNAPC3	2.45864e-09	0.41837	0.216	0.119	4.3872e-05
NRXN1	2.51142e-09	-0.0522449	0.701	0.515	4.48137e-05
PLXNA4	2.56912e-09	0.289389	0.249	0.144	4.58434e-05
HERC4	2.57232e-09	0.325668	0.3	0.184	4.59004e-05
RAPH1	2.65889e-09	0.288414	0.362	0.235	4.74452e-05
RPS20	2.73482e-09	-0.596065	0.429	0.476	4.88001e-05
ANKRD26	2.76557e-09	0.348189	0.229	0.13	4.93489e-05
ACYP2	2.78731e-09	0.313986	0.355	0.231	4.97367e-05
ATOX1	2.85143e-09	-0.510304	0.056	0.111	5.08808e-05
FBXW7	2.92673e-09	0.392293	0.26	0.155	5.22246e-05
ZFR	3.03951e-09	0.235145	0.328	0.204	5.4237e-05
LRRC4C	3.08522e-09	0.286091	0.173	0.083	5.50527e-05
RFX7	3.13178e-09	0.236356	0.331	0.206	5.58835e-05
FBXL7	3.17232e-09	0.132252	0.372	0.229	5.66068e-05
RIF1	3.39514e-09	0.368032	0.221	0.123	6.0583e-05
SSR2	3.40942e-09	0.324045	0.326	0.206	6.08377e-05
CLIC4	3.65648e-09	0.386394	0.189	0.097	6.52462e-05
PHLPP1	3.7e-09	0.164815	0.432	0.284	6.60228e-05
CTTN	3.77752e-09	0.381038	0.147	0.065	6.74062e-05
NSF	3.88367e-09	0.351123	0.3	0.188	6.93003e-05
ANKRD28	3.95135e-09	0.246707	0.406	0.276	7.05078e-05
ERP29	4.0146e-09	0.32873	0.343	0.22	7.16365e-05
SEM1	4.0913e-09	-0.664319	0.116	0.186	7.30052e-05
HNRNPA1	4.14037e-09	0.193979	0.781	0.636	7.38808e-05
PTK2	4.4281e-09	0.29364	0.514	0.367	7.90151e-05
LHFPL3	4.71702e-09	0.40536	0.16	0.075	8.41705e-05
R3HDM1	4.78594e-09	0.190283	0.455	0.312	8.54004e-05
RFWD2	4.95662e-09	0.226021	0.392	0.258	8.84459e-05
CLMP	4.95776e-09	0.25493	0.187	0.093	8.84663e-05
NSRP1	5.21197e-09	0.294903	0.246	0.144	9.30023e-05
MGAT4C	5.25498e-09	0.388983	0.119	0.044	9.37698e-05
RTN4	5.30132e-09	0.24073	0.634	0.468	9.45967e-05
SFRP1	5.47253e-09	0.260781	0.527	0.373	9.76518e-05
LMO3	5.53959e-09	0.271338	0.278	0.163	9.88484e-05
MEF2C	5.63173e-09	0.316686	0.216	0.119	0.000100493
PIP5K1A	5.66864e-09	0.35589	0.249	0.148	0.000101151
ZFAND3	5.7435e-09	0.188479	0.523	0.368	0.000102487
ST7L	5.78817e-09	0.39959	0.162	0.078	0.000103284
TIAM2	5.85077e-09	0.270115	0.289	0.176	0.000104401
SRPK2	6.14888e-09	0.214042	0.487	0.343	0.000109721
PITHD1	6.15372e-09	0.364443	0.157	0.073	0.000109807
DCC	6.23874e-09	-0.0952814	0.644	0.452	0.000111324
MAK	6.58683e-09	0.392141	0.181	0.094	0.000117535
MYO6	6.74241e-09	0.201063	0.372	0.242	0.000120312
CCDC144NL	7.01658e-09	0.410779	0.132	0.057	0.000125204
SLC7A1	7.25256e-09	0.40616	0.112	0.042	0.000129415
UQCRH	7.26192e-09	-0.593346	0.305	0.373	0.000129582
ARID4B	7.51685e-09	0.27289	0.388	0.263	0.000134131
DTD1	7.77545e-09	0.420316	0.198	0.109	0.000138745
EVI5	7.79087e-09	0.297984	0.224	0.126	0.00013902
PBX1	7.80635e-09	0.17307	0.553	0.392	0.000139297
ZC3H14	7.86014e-09	0.399283	0.2	0.109	0.000140256
HES5	8.20193e-09	0.23459	0.354	0.227	0.000146355
CELSR1	8.3609e-09	0.328173	0.234	0.133	0.000149192
TFAP2C	8.94965e-09	0.393121	0.117	0.044	0.000159698
ADGRV1	9.15393e-09	0.258679	0.18	0.091	0.000163343
SLC39A11	9.21213e-09	0.274829	0.164	0.079	0.000164381
LARP1B	9.4727e-09	0.348724	0.242	0.143	0.000169031
SPAST	9.48741e-09	0.306222	0.239	0.14	0.000169293
MED13	9.65198e-09	0.322039	0.265	0.163	0.00017223
HSPB1	9.67814e-09	-0.540314	0.108	0.176	0.000172697
CASC4	9.84555e-09	0.280102	0.312	0.198	0.000175684
KCNQ1	9.91557e-09	0.325107	0.175	0.087	0.000176933
C3orf14	9.98164e-09	0.296794	0.249	0.144	0.000178112
SVIL	1.00332e-08	0.249894	0.26	0.157	0.000179033
FBXL20	1.054e-08	0.282096	0.272	0.168	0.000188075
MZT2B	1.07424e-08	-0.58068	0.363	0.427	0.000191687
TRIP11	1.07612e-08	0.368854	0.157	0.075	0.000192023
EP300	1.08995e-08	0.379869	0.238	0.14	0.00019449
PSPC1	1.09241e-08	0.288554	0.339	0.224	0.00019493
RSL24D1	1.12534e-08	0.241617	0.298	0.181	0.000200806
PCNX1	1.13522e-08	0.295833	0.289	0.18	0.000202568
EMX2	1.19676e-08	-0.566346	0.17	0.248	0.00021355
ACTR3B	1.20507e-08	0.311311	0.277	0.168	0.000215033
SKA2	1.22348e-08	0.331269	0.305	0.191	0.000218317
LDHA	1.23334e-08	0.284196	0.261	0.154	0.000220078
GABRG3	1.23715e-08	0.206777	0.276	0.163	0.000220758
C14orf2	1.27532e-08	-0.711992	0.203	0.276	0.000227569
ZNF131	1.29104e-08	0.328438	0.24	0.141	0.000230374
MYO9A	1.29286e-08	0.234778	0.329	0.209	0.000230697
LIN7A	1.4088e-08	0.24371	0.218	0.12	0.000251386
ARIH1	1.40955e-08	0.277285	0.36	0.235	0.000251519
CHD7	1.42042e-08	0.198821	0.342	0.217	0.000253459
UBR3	1.42573e-08	0.283535	0.291	0.179	0.000254407
NEGR1	1.48495e-08	0.161776	0.373	0.244	0.000264975
PTPN13	1.51491e-08	0.329317	0.235	0.137	0.000270321
TAOK1	1.55522e-08	0.254403	0.376	0.251	0.000277514
ADGRL3	1.57838e-08	0.394895	0.218	0.12	0.000281647
CDC37	1.60669e-08	-0.567787	0.088	0.15	0.000286697
YWHAZ	1.65786e-08	0.275746	0.395	0.267	0.000295828
RAP1B	1.73054e-08	0.303643	0.307	0.195	0.000308798
LCOR	1.73451e-08	0.235296	0.351	0.234	0.000309506
PDS5A	1.84132e-08	0.238865	0.377	0.252	0.000328566
PAN3	1.91517e-08	0.154209	0.332	0.209	0.000341744
THUMPD1	1.92133e-08	0.430982	0.127	0.054	0.000342842
GRID2	2.01556e-08	0.297165	0.12	0.048	0.000359656
SPIDR	2.12378e-08	0.23148	0.304	0.191	0.000378967
PUS7L	2.22033e-08	0.396778	0.118	0.047	0.000396195
MFSD14C	2.26807e-08	0.171759	0.318	0.199	0.000404714
ZNF148	2.47861e-08	0.229686	0.385	0.259	0.000442283
PNPLA8	2.52484e-08	0.359726	0.153	0.073	0.000450533
C1orf56	2.58074e-08	0.429961	0.105	0.039	0.000460508
SYNCRIP	2.6642e-08	0.378116	0.162	0.08	0.0004754
BTRC	2.71164e-08	0.269632	0.25	0.15	0.000483865
SGCZ	3.16332e-08	0.289038	0.116	0.047	0.000564463
PALLD	3.31069e-08	0.294158	0.341	0.224	0.000590759
PANK2	3.39438e-08	0.376065	0.201	0.112	0.000605693
PTGES3	3.44094e-08	0.205731	0.468	0.321	0.000614002
TTR	3.4848e-08	-0.968998	0.285	0.348	0.000621828
CHCHD3	3.55444e-08	0.210025	0.773	0.596	0.000634254
H2AFZ	3.61376e-08	0.204838	0.766	0.596	0.000644839
TRPM7	3.63913e-08	0.271485	0.236	0.14	0.000649366
KDM2A	3.6813e-08	0.315316	0.237	0.143	0.000656892
TRIP4	3.73271e-08	0.389636	0.112	0.046	0.000666065
HDAC9	3.88432e-08	0.0235182	0.69	0.496	0.000693119
ZNF804A	3.96548e-08	0.404996	0.118	0.05	0.000707601
GABARAPL2	3.96676e-08	0.241442	0.375	0.249	0.000707829
SNAP23	3.99507e-08	0.405634	0.117	0.048	0.00071288
KIAA1217	4.1736e-08	0.126655	0.304	0.194	0.000744737
NACA2	4.17905e-08	0.295619	0.274	0.17	0.00074571
HNRNPR	4.21449e-08	0.248895	0.477	0.349	0.000752034
TRAPPC8	4.22579e-08	0.374694	0.162	0.083	0.000754051
RFX4	4.25426e-08	0.231223	0.223	0.129	0.00075913
MAPK1	4.36347e-08	0.268817	0.239	0.143	0.000778618
ATM	4.3782e-08	0.277777	0.253	0.154	0.000781245
NSD2	4.69306e-08	0.246357	0.312	0.202	0.00083743
CENPV	4.70562e-08	0.201777	0.489	0.332	0.000839671
PRRC2B	4.8492e-08	0.20165	0.374	0.249	0.000865292
EWSR1	4.97021e-08	-0.524608	0.151	0.223	0.000886883
PDE4B	5.07116e-08	0.186094	0.293	0.184	0.000904899
PWWP2A	5.1834e-08	0.273594	0.216	0.122	0.000924926
CEP350	5.19125e-08	0.345749	0.229	0.137	0.000926327
GNAI3	5.41963e-08	0.366213	0.208	0.12	0.000967079
TOR1AIP2	5.77459e-08	0.376405	0.152	0.075	0.00103042
C2orf88	5.90844e-08	0.39247	0.17	0.09	0.0010543
HNRNPU	5.94742e-08	0.243166	0.495	0.36	0.00106126
PTPN4	5.95135e-08	0.281967	0.26	0.162	0.00106196
CSNK2A1	6.21801e-08	0.270909	0.252	0.154	0.00110954
RAB6A	6.26491e-08	0.254161	0.271	0.17	0.00111791
IGF2BP2	6.35152e-08	0.149445	0.641	0.467	0.00113336
FTH1	6.40561e-08	0.155325	0.936	0.791	0.00114302
APP	6.45012e-08	0.198031	0.416	0.285	0.00115096
PTMS	6.46472e-08	-0.465493	0.526	0.55	0.00115356
ATP5G2	6.4711e-08	-0.50301	0.483	0.511	0.0011547
ZNF529	6.5367e-08	0.291883	0.19	0.102	0.00116641
PPA1	6.63743e-08	0.198533	0.497	0.359	0.00118438
MRPS26	6.79709e-08	0.362512	0.202	0.112	0.00121287
NCOR1	6.99636e-08	0.250051	0.352	0.235	0.00124843
C1QBP	7.14738e-08	0.259267	0.292	0.183	0.00127538
ANGEL2	7.26398e-08	0.319298	0.136	0.062	0.00129618
CASP8AP2	7.34613e-08	0.355481	0.174	0.093	0.00131084
RPS3A	7.51169e-08	0.205634	0.49	0.353	0.00134039
TSPAN18	7.59306e-08	0.26515	0.274	0.169	0.00135491
EIF4E	7.64392e-08	0.331711	0.256	0.158	0.00136398
RAB3GAP2	7.69539e-08	0.328869	0.249	0.152	0.00137316
ANKRD13C	8.00644e-08	0.295765	0.219	0.127	0.00142867
IARS	8.03208e-08	0.351087	0.28	0.181	0.00143325
ENSA	8.07242e-08	0.30452	0.355	0.242	0.00144044
ZNF197	8.08027e-08	0.305807	0.178	0.096	0.00144184
SLC13A3	8.59949e-08	0.314683	0.156	0.079	0.00153449
ROCK2	8.65412e-08	0.254622	0.327	0.219	0.00154424
DSCAM	8.8103e-08	0.1846	0.308	0.197	0.00157211
PUM3	9.13085e-08	0.37448	0.177	0.097	0.00162931
ARID1B	9.21409e-08	0.170042	0.478	0.332	0.00164416
WTAP	9.37297e-08	0.309479	0.262	0.165	0.00167251
FXR1	9.46727e-08	0.299552	0.29	0.187	0.00168934
BCL11A	9.51247e-08	0.12184	0.596	0.431	0.00169741
UBE2H	9.63374e-08	0.277675	0.344	0.233	0.00171904
MAML3	9.66566e-08	0.0543179	0.469	0.319	0.00172474
TAF7	9.68624e-08	0.209878	0.269	0.168	0.00172841
SNRPB	9.77316e-08	0.302335	0.275	0.172	0.00174392
IAH1	9.86485e-08	0.382467	0.165	0.087	0.00176028
DOCK3	1.03941e-07	0.137747	0.468	0.328	0.00185473
PCM1	1.0521e-07	0.237717	0.358	0.24	0.00187736
PTPRO	1.06617e-07	0.159511	0.265	0.162	0.00190247
SMC5	1.06895e-07	0.371585	0.237	0.151	0.00190744
RUFY3	1.08435e-07	0.216914	0.344	0.233	0.00193491
PHF21A	1.10109e-07	0.286752	0.341	0.233	0.00196478
ITFG1	1.13444e-07	0.176325	0.381	0.251	0.00202429
RNF7	1.16827e-07	0.37639	0.252	0.159	0.00208467
GGCX	1.17227e-07	0.330943	0.1	0.039	0.00209181
GLG1	1.17624e-07	0.265156	0.332	0.226	0.00209887
SNW1	1.17992e-07	0.425509	0.129	0.061	0.00210544
NDUFA10	1.1855e-07	0.316807	0.248	0.151	0.00211541
CBR4	1.21172e-07	0.301004	0.315	0.209	0.0021622
ZNF254	1.21242e-07	0.232581	0.344	0.233	0.00216343
HECTD4	1.24253e-07	0.215472	0.348	0.233	0.00221717
SBF2	1.28083e-07	0.235245	0.448	0.314	0.00228551
PUM2	1.30074e-07	0.101361	0.472	0.332	0.00232105
SCAF8	1.32116e-07	0.280153	0.284	0.187	0.00235748
COX7A2L	1.35577e-07	0.21228	0.363	0.244	0.00241924
NSMCE2	1.36574e-07	0.191687	0.332	0.22	0.00243702
ZNF33A	1.37001e-07	0.316666	0.224	0.136	0.00244465
FEZ1	1.37361e-07	0.256454	0.382	0.269	0.00245106
SLC23A2	1.38419e-07	0.328868	0.158	0.082	0.00246996
GALNT2	1.38654e-07	0.304815	0.184	0.102	0.00247415
ENOSF1	1.40487e-07	0.408959	0.131	0.064	0.00250686
HIST1H1B	1.46204e-07	0.344794	0.165	0.086	0.00260886
ODC1	1.48093e-07	0.222589	0.528	0.385	0.00264257
TCF4	1.48417e-07	0.112567	0.735	0.557	0.00264835
GNB1	1.49314e-07	0.258233	0.436	0.314	0.00266436
ABL1	1.50947e-07	0.275862	0.194	0.108	0.0026935
ITGB1BP1	1.53089e-07	0.335909	0.195	0.111	0.00273172
FAM168A	1.57357e-07	0.27863	0.318	0.213	0.00280788
SRSF4	1.61818e-07	0.239936	0.249	0.152	0.00288748
SMEK1	1.71932e-07	0.310839	0.193	0.111	0.00306796
ERCC8	1.72456e-07	0.276543	0.154	0.078	0.0030773
MGMT	1.74194e-07	0.352687	0.154	0.08	0.00310831
DENND5A	1.81298e-07	0.28607	0.276	0.179	0.00323508
METTL9	1.84504e-07	0.263346	0.264	0.165	0.0032923
CLNS1A	1.87914e-07	0.30023	0.287	0.183	0.00335313
KAT6A	1.89937e-07	0.253747	0.297	0.195	0.00338924
FRY	1.90473e-07	0.195137	0.258	0.161	0.0033988
UBE2N	1.92973e-07	0.340046	0.21	0.123	0.00344341
ZNF22	1.95703e-07	0.352898	0.182	0.101	0.00349213
SLC16A4	1.97123e-07	0.392135	0.131	0.064	0.00351747
MCU	2.02881e-07	0.274395	0.183	0.104	0.00362021
ISLR2	2.03952e-07	-0.476595	0.085	0.141	0.00363932
PLCH1	2.04145e-07	0.123358	0.26	0.159	0.00364277
PLCB4	2.0658e-07	0.234764	0.177	0.097	0.00368621
TTBK2	2.09454e-07	0.354892	0.189	0.109	0.0037375
DLG1	2.11233e-07	0.194244	0.336	0.226	0.00376924
CTNNA1	2.11504e-07	0.283837	0.261	0.165	0.00377407
NIFK	2.15632e-07	0.258562	0.101	0.039	0.00384773
WAC	2.18776e-07	0.222544	0.361	0.248	0.00390383
KIF2A	2.19305e-07	0.269266	0.269	0.173	0.00391327
KPNA3	2.20562e-07	0.164348	0.254	0.155	0.00393571
DENND1A	2.25898e-07	0.162898	0.427	0.292	0.00403092
UBE2R2	2.45119e-07	0.245439	0.319	0.215	0.0043739
SCAI	2.45272e-07	0.219445	0.216	0.126	0.00437664
VPS45	2.48163e-07	0.32859	0.191	0.109	0.00442822
PLEKHG1	2.53043e-07	0.216441	0.234	0.143	0.00451531
RIMKLB	2.58343e-07	0.318714	0.236	0.144	0.00460987
NUP98	2.62487e-07	0.324218	0.184	0.104	0.00468382
NF1	2.63762e-07	0.156497	0.442	0.31	0.00470657
SAR1A	2.64179e-07	0.330748	0.12	0.054	0.00471401
AHI1	2.66762e-07	0.206667	0.246	0.154	0.0047601
EHBP1	2.67004e-07	0.119461	0.395	0.271	0.00476442
BRAF	2.67333e-07	0.244092	0.337	0.224	0.0047703
PPP2R2B	2.68907e-07	0.0904482	0.389	0.269	0.00479837
IQCK	2.72798e-07	0.245599	0.142	0.072	0.00486781
KMT2C	2.73709e-07	0.130258	0.58	0.422	0.00488407
TRPM3	2.75655e-07	-0.681565	0.113	0.172	0.00491878
C9orf3	2.79626e-07	0.212506	0.281	0.179	0.00498965
NRF1	2.8117e-07	0.352022	0.188	0.108	0.0050172
TIMM23B	2.81422e-07	0.196259	0.255	0.159	0.0050217
SNX4	2.91821e-07	0.419065	0.207	0.126	0.00520725
NPM1	2.9495e-07	0.190202	0.609	0.458	0.00526309
GNG5	3.20812e-07	-0.532966	0.081	0.134	0.00572457
NELL2	3.24244e-07	0.0735222	0.429	0.292	0.00578582
EXOC4	3.3091e-07	0.120562	0.426	0.295	0.00590477
DENND5B	3.3483e-07	0.129294	0.332	0.222	0.0059747
NSD3	3.38629e-07	0.221403	0.466	0.342	0.00604249
RPL37A	3.41756e-07	-0.541695	0.233	0.302	0.0060983
GNAQ	3.46364e-07	0.175897	0.409	0.284	0.00618052
CCNB1IP1	3.46568e-07	0.253431	0.226	0.133	0.00618415
KAT6B	3.47328e-07	0.161246	0.478	0.341	0.00619773
MPC1	3.57462e-07	0.318554	0.149	0.076	0.00637855
SOX9	3.61632e-07	0.325119	0.137	0.068	0.00645297
NUP155	4.0369e-07	0.328894	0.1	0.042	0.00720345
SARAF	4.07347e-07	0.22307	0.399	0.274	0.00726871
ERH	4.09967e-07	0.193297	0.49	0.35	0.00731546
TRIM24	4.118e-07	0.175465	0.387	0.27	0.00734816
FGF12	4.13238e-07	0.228427	0.175	0.096	0.00737383
C6orf62	4.24258e-07	0.390507	0.14	0.072	0.00757047
SNAP25	4.25705e-07	0.294541	0.163	0.087	0.00759629
KIAA1456	4.25789e-07	0.263186	0.195	0.112	0.00759777
CUL5	4.27607e-07	0.293431	0.258	0.166	0.00763023
DENND6A	4.32778e-07	0.265629	0.16	0.084	0.00772249
APPBP2	4.33331e-07	0.29437	0.19	0.109	0.00773235
H3F3B	4.36759e-07	0.157297	0.893	0.778	0.00779353
CDKN2D	4.38695e-07	0.310014	0.239	0.148	0.00782807
RAD54L2	4.44447e-07	0.29464	0.111	0.05	0.00793072
NAALADL2	4.59868e-07	0.221051	0.285	0.184	0.00820588
ARPC2	4.62137e-07	0.320318	0.224	0.14	0.00824638
RCOR3	4.7233e-07	0.27012	0.197	0.116	0.00842826
TNPO1	4.75732e-07	0.183956	0.398	0.28	0.00848896
EXOC6B	4.77732e-07	0.15789	0.449	0.32	0.00852465
GPATCH2L	4.7779e-07	0.309617	0.224	0.139	0.00852568
MBTD1	4.79886e-07	0.284216	0.195	0.114	0.00856308
ARMC8	4.90181e-07	0.303188	0.207	0.125	0.00874679
CNOT10	4.94151e-07	0.300078	0.171	0.096	0.00881763
NEK5	4.98292e-07	0.352528	0.1	0.042	0.00889152
TIMM9	5.027e-07	0.329278	0.159	0.084	0.00897018
CRB1	5.04763e-07	0.325667	0.193	0.115	0.00900699
RORA	5.16335e-07	-0.0311579	0.474	0.313	0.00921348
TP53I11	5.21555e-07	0.201962	0.198	0.112	0.00930663
P4HA1	5.2165e-07	0.208131	0.213	0.127	0.00930833
KIF1B	5.23693e-07	0.154724	0.621	0.471	0.00934477
RNF111	5.30664e-07	0.276992	0.284	0.187	0.00946917
BTG3	5.35925e-07	0.248013	0.254	0.159	0.00956304
GLS	5.54171e-07	0.196088	0.286	0.187	0.00988862
HMGN3	5.6501e-07	0.132562	0.602	0.446	0.010082
CCNC	5.99722e-07	0.291902	0.201	0.12	0.0107014
COA1	6.2715e-07	0.197893	0.356	0.249	0.0111909
XYLT1	6.36529e-07	0.146966	0.261	0.166	0.0113582
SORCS1	6.40564e-07	0.274329	0.104	0.044	0.0114302
FAM135A	6.47198e-07	0.242449	0.213	0.13	0.0115486
DNAJA2	6.52888e-07	0.297495	0.152	0.079	0.0116501
EIF1B	6.65387e-07	0.187453	0.417	0.296	0.0118732
BCL2L13	6.68201e-07	0.360001	0.139	0.072	0.0119234
RAD23B	6.72538e-07	0.239621	0.25	0.158	0.0120008
WDR70	6.77907e-07	0.218256	0.248	0.158	0.0120966
DCUN1D1	6.86085e-07	0.297649	0.102	0.043	0.0122425
ZNF43	7.20747e-07	0.260233	0.17	0.094	0.012861
DDX18	7.25519e-07	-0.574219	0.158	0.22	0.0129462
TLK2	7.32553e-07	0.324553	0.2	0.122	0.0130717
MPC2	7.37577e-07	0.267465	0.236	0.144	0.0131613
PHTF2	7.45649e-07	0.239325	0.24	0.151	0.0133054
FER	7.49473e-07	0.0658766	0.385	0.267	0.0133736
R3HDM2	7.5581e-07	0.173707	0.281	0.183	0.0134867
RAPGEF2	7.61499e-07	0.166404	0.446	0.323	0.0135882
HGSNAT	7.69691e-07	0.334726	0.138	0.072	0.0137344
TRAPPC4	7.8217e-07	0.314816	0.18	0.102	0.013957
HERC1	8.03088e-07	0.182562	0.362	0.252	0.0143303
CMAS	8.08033e-07	0.349135	0.108	0.048	0.0144185
PBRM1	8.09611e-07	0.139609	0.32	0.219	0.0144467
GSPT1	8.15906e-07	0.205496	0.239	0.148	0.014559
WBSCR17	8.15979e-07	0.147616	0.23	0.141	0.0145603
RP11-613M10.9	8.28667e-07	0.272174	0.205	0.126	0.0147867
ATP1B3	8.35813e-07	0.186603	0.394	0.274	0.0149142
MDM4	8.37596e-07	0.209944	0.235	0.148	0.0149461
ARL3	8.47244e-07	0.249771	0.282	0.183	0.0151182
EIF2S1	8.51767e-07	0.322245	0.138	0.071	0.0151989
NDUFB3	8.62356e-07	-0.526359	0.104	0.162	0.0153879
MARK3	8.66021e-07	0.205181	0.365	0.258	0.0154533
BAZ1A	8.6754e-07	0.219572	0.205	0.123	0.0154804
ABHD18	9.01432e-07	0.282157	0.188	0.112	0.0160851
SLC35F5	9.06707e-07	0.314046	0.171	0.097	0.0161793
ARMC1	9.09214e-07	0.337797	0.132	0.066	0.016224
OCIAD1	9.16946e-07	0.174793	0.366	0.253	0.016362
SREBF2	9.17116e-07	0.151657	0.45	0.314	0.016365
FBXL2	9.30761e-07	0.201434	0.251	0.159	0.0166085
ZRANB3	9.65156e-07	0.147951	0.224	0.139	0.0172222
RANBP9	9.67249e-07	0.308894	0.208	0.129	0.0172596
LMNB1	9.72425e-07	0.256829	0.209	0.125	0.0173519
COG5	9.8643e-07	0.220254	0.267	0.172	0.0176019
NCALD	9.88916e-07	0.185918	0.342	0.234	0.0176462
CBX6	9.9221e-07	0.267883	0.138	0.069	0.017705
EPC1	9.94051e-07	0.186744	0.327	0.226	0.0177378
SMIM14	1.01339e-06	0.302438	0.19	0.114	0.018083
GPSM2	1.02522e-06	0.220265	0.187	0.107	0.018294
SEC22B	1.03588e-06	0.29276	0.123	0.06	0.0184843
MAGI3	1.05265e-06	0.266542	0.223	0.139	0.0187834
ESCO1	1.0527e-06	0.357686	0.132	0.068	0.0187843
PTP4A2	1.05543e-06	0.259909	0.211	0.13	0.0188331
PHIP	1.05706e-06	0.158542	0.466	0.337	0.0188621
CCDC91	1.06516e-06	0.117107	0.286	0.186	0.0190067
ZNF675	1.06818e-06	0.307985	0.142	0.075	0.0190607
PCNP	1.07249e-06	0.260125	0.21	0.127	0.0191374
TRAPPC9	1.07497e-06	0.25125	0.262	0.17	0.0191818
TAF15	1.11091e-06	0.23088	0.424	0.307	0.0198231
TCF7L1	1.1306e-06	0.17104	0.254	0.162	0.0201744
COMT	1.14897e-06	0.277756	0.173	0.1	0.0205022
LONP2	1.1666e-06	0.30585	0.203	0.123	0.0208169
CPEB4	1.16758e-06	0.236492	0.206	0.126	0.0208344
MSRA	1.1763e-06	-0.0667384	0.3	0.193	0.0209899
TROVE2	1.20256e-06	0.250063	0.292	0.195	0.0214585
RPS6KA2	1.20429e-06	0.286396	0.187	0.111	0.0214893
CFAP97	1.22333e-06	0.276135	0.158	0.086	0.0218291
DOCK7	1.23302e-06	0.246117	0.264	0.175	0.0220021
PHC3	1.25115e-06	0.251926	0.274	0.18	0.0223256
RPS6	1.25467e-06	0.145893	0.73	0.579	0.0223883
ZNF566	1.26505e-06	0.264177	0.134	0.069	0.0225736
SSB	1.2798e-06	0.36819	0.178	0.105	0.0228367
METTL2B	1.29121e-06	0.338942	0.147	0.08	0.0230403
RPL36AL	1.31199e-06	-0.511212	0.266	0.331	0.0234112
ZNF397	1.31416e-06	0.26332	0.192	0.114	0.0234498
ZNF451	1.33044e-06	0.239793	0.228	0.143	0.0237404
ATP5J	1.33435e-06	-0.535899	0.118	0.176	0.0238102
TNRC6B	1.34805e-06	0.20304	0.496	0.368	0.0240546
SETX	1.35089e-06	0.286587	0.167	0.096	0.0241053
SENP2	1.37213e-06	0.333566	0.119	0.058	0.0244843
FGD4	1.37891e-06	0.183013	0.29	0.195	0.0246052
ARID4A	1.38352e-06	0.266561	0.185	0.109	0.0246875
EPHA5	1.38749e-06	0.0589795	0.554	0.414	0.0247584
ZC3H12C	1.4222e-06	0.32078	0.143	0.076	0.0253778
PNISR	1.43536e-06	0.170225	0.417	0.296	0.0256127
REV3L	1.4734e-06	0.0891184	0.437	0.306	0.0262914
FOXN2	1.47518e-06	0.248882	0.169	0.097	0.0263231
SPATA5	1.48079e-06	0.200482	0.178	0.104	0.0264232
SMAD2	1.49372e-06	0.2284	0.241	0.155	0.026654
TTC19	1.49512e-06	0.231525	0.263	0.175	0.026679
EEF2	1.51359e-06	0.18917	0.71	0.562	0.0270084
AKIRIN1	1.5241e-06	0.191682	0.193	0.112	0.027196
PABPC1	1.52616e-06	0.202986	0.341	0.235	0.0272328
NRN1	1.54823e-06	0.193411	0.29	0.19	0.0276266
MSL2	1.57023e-06	0.25589	0.128	0.065	0.0280192
DIP2B	1.60263e-06	0.214532	0.319	0.22	0.0285973
HERC2	1.60948e-06	0.221639	0.277	0.181	0.0287195
ANKS1B	1.64872e-06	-0.0352294	0.507	0.36	0.0294198
DCAF10	1.66734e-06	0.182608	0.257	0.166	0.029752
ZNF91	1.67674e-06	0.20987	0.312	0.213	0.0299197
WAPL	1.6933e-06	0.311507	0.181	0.109	0.0302152
WDR47	1.6961e-06	0.226362	0.164	0.093	0.0302651
BAZ2B	1.72623e-06	0.105571	0.388	0.271	0.0308028
NNAT	1.73206e-06	-0.567066	0.381	0.42	0.0309068
SLMAP	1.74067e-06	0.258871	0.213	0.132	0.0310606
CNOT1	1.77088e-06	0.324275	0.181	0.109	0.0315997
TRA2A	1.7726e-06	0.211505	0.318	0.219	0.0316303
C9orf16	1.79479e-06	-0.52603	0.21	0.274	0.0320262
UQCRB	1.79715e-06	-0.566868	0.213	0.274	0.0320683
SEC31A	1.80453e-06	0.257658	0.345	0.245	0.0322
LRP1B	1.81098e-06	-0.219819	0.421	0.284	0.0323151
CAB39	1.82682e-06	0.278537	0.182	0.108	0.0325978
ATRN	1.84632e-06	0.20528	0.18	0.105	0.0329457
AKAP10	1.85115e-06	0.340101	0.148	0.083	0.0330319
CLEC2D	1.87142e-06	0.291079	0.1	0.044	0.0333937
SRSF12	1.87182e-06	0.298662	0.115	0.055	0.0334007
CC2D2A	1.92412e-06	0.250278	0.159	0.089	0.0343341
ZNF141	1.94039e-06	0.342189	0.163	0.094	0.0346244
UQCC2	1.9611e-06	-0.429653	0.07	0.119	0.0349939
TAX1BP1	1.96594e-06	0.211458	0.189	0.111	0.0350803
CLASP1	1.97287e-06	0.16354	0.418	0.299	0.0352039
RCN2	1.97449e-06	0.206523	0.399	0.285	0.0352327
CEP57	1.99043e-06	0.267954	0.23	0.15	0.0355172
TLK1	2.00164e-06	0.209395	0.288	0.197	0.0357173
BAZ1B	2.09945e-06	0.193423	0.227	0.143	0.0374627
MAP1LC3A	2.11099e-06	-0.522553	0.172	0.231	0.0376685
DENND4A	2.11896e-06	0.212147	0.223	0.141	0.0378107
PARK7	2.1193e-06	0.154532	0.47	0.343	0.0378168
PRKCE	2.12439e-06	0.216693	0.216	0.132	0.0379077
NLGN1	2.16417e-06	-0.0344923	0.806	0.625	0.0386175
RBX1	2.2131e-06	-0.59257	0.156	0.215	0.0394905
PAFAH1B2	2.21466e-06	0.249058	0.168	0.096	0.0395184
TMEM167A	2.26314e-06	0.187697	0.234	0.148	0.0403835
PRR14L	2.26968e-06	0.271543	0.161	0.091	0.0405002
ANKRD17	2.28108e-06	0.106196	0.44	0.314	0.0407036
RP11-226E21.4	2.33433e-06	0.287177	0.168	0.098	0.0416539
DYNC1H1	2.38268e-06	0.186981	0.337	0.23	0.0425165
ATP5G1	2.44336e-06	-0.483097	0.09	0.143	0.0435994
CDC42SE2	2.45292e-06	0.218372	0.226	0.144	0.0437699
KCNH7	2.4581e-06	-0.123543	0.524	0.385	0.0438623
MRPL19	2.47685e-06	0.283372	0.213	0.136	0.0441968
POU3F3	2.50694e-06	0.330957	0.11	0.053	0.0447339
MMS22L	2.56442e-06	0.253352	0.188	0.112	0.0457594
NAA25	2.56516e-06	0.291023	0.162	0.094	0.0457728
TRIP12	2.56672e-06	0.205693	0.273	0.183	0.0458005
ZNF33B	2.56912e-06	0.302821	0.142	0.078	0.0458433
UBXN7	2.59627e-06	0.273671	0.174	0.102	0.0463278
ZNF608	2.61527e-06	0.147428	0.243	0.157	0.046667
CCAR1	2.62854e-06	0.225287	0.23	0.148	0.0469037
PAPOLA	2.69664e-06	0.229355	0.283	0.193	0.0481189
MAPK8	2.74217e-06	0.168495	0.383	0.273	0.0489312
C11orf80	2.77047e-06	0.21604	0.224	0.14	0.0494362
NUP50	2.79751e-06	0.305493	0.106	0.05	0.0499187
MAPK10	2.81596e-06	0.110912	0.342	0.237	0.050248
MRPL23	2.85792e-06	-0.516585	0.079	0.127	0.0509967
GPATCH2	2.90988e-06	0.284705	0.157	0.09	0.0519239
KCNT2	2.95074e-06	0.0707949	0.488	0.349	0.052653
PRTFDC1	2.95539e-06	0.281248	0.106	0.05	0.052736
RPS6KC1	2.99196e-06	0.249469	0.194	0.116	0.0533886
MPHOSPH10	3.01019e-06	0.313167	0.123	0.062	0.0537138
ITSN1	3.02278e-06	0.239022	0.267	0.184	0.0539385
YARS	3.02615e-06	0.355769	0.194	0.122	0.0539986
FADS2	3.02645e-06	0.157779	0.308	0.208	0.0540039
CLTC	3.0491e-06	0.263781	0.229	0.147	0.0544082
LRRC7	3.07587e-06	0.0252375	0.562	0.418	0.0548857
MBD2	3.1084e-06	0.244858	0.156	0.087	0.0554664
SMCHD1	3.12863e-06	0.268121	0.292	0.205	0.0558272
PSMD11	3.33282e-06	0.283941	0.158	0.09	0.0594708
GAB2	3.34103e-06	0.234192	0.164	0.094	0.0596174
FAM92A1	3.3533e-06	0.258724	0.167	0.097	0.0598363
SH3RF1	3.35507e-06	0.121749	0.266	0.175	0.0598679
TENM3	3.35663e-06	0.186254	0.258	0.172	0.0598958
CACNB2	3.37001e-06	0.24861	0.232	0.151	0.0601345
FOXN3	3.3721e-06	0.0940276	0.389	0.271	0.0601718
ARHGAP5	3.48313e-06	0.179587	0.238	0.152	0.062153
DNM3	3.56409e-06	0.284409	0.175	0.107	0.0635976
PICALM	3.59722e-06	0.259152	0.312	0.223	0.0641888
USP32	3.60112e-06	0.297054	0.225	0.148	0.0642585
APC	3.61679e-06	0.187185	0.226	0.143	0.0645379
MTX2	3.6794e-06	0.20096	0.243	0.158	0.0656552
LDLR	3.68601e-06	0.26876	0.15	0.084	0.0657732
NDUFS1	3.69025e-06	0.240006	0.232	0.15	0.0658488
MTFR1	3.70922e-06	0.292425	0.183	0.112	0.0661873
GDI2	3.74007e-06	0.221847	0.248	0.161	0.0667379
INPP5F	3.75362e-06	0.286203	0.128	0.068	0.0669796
TRMT10B	3.75408e-06	0.307643	0.15	0.086	0.0669879
CEBPZOS	3.80194e-06	0.27816	0.151	0.084	0.0678417
UBXN4	3.80432e-06	0.184905	0.264	0.176	0.0678844
POLR1C	3.81928e-06	0.352221	0.141	0.079	0.0681512
EFCAB13	3.8798e-06	0.346342	0.104	0.05	0.0692311
GRIK2	3.90862e-06	0.0650398	0.281	0.184	0.0697454
RIMS2	3.92014e-06	0.135959	0.295	0.201	0.069951
LPPR3	3.94077e-06	-0.550059	0.163	0.222	0.0703191
TMEM160	4.0105e-06	-0.532941	0.196	0.255	0.0715634
PMM2	4.05684e-06	0.31014	0.108	0.053	0.0723903
CCDC138	4.06758e-06	0.227184	0.194	0.12	0.0725819
LARS	4.06895e-06	0.249701	0.239	0.158	0.0726064
FTO	4.13138e-06	0.16084	0.284	0.191	0.0737204
TMEM59L	4.13819e-06	-0.558851	0.143	0.199	0.0738418
DLGAP2	4.14681e-06	0.216379	0.172	0.098	0.0739957
RASA2	4.25688e-06	0.255258	0.166	0.097	0.0759598
CDK5RAP2	4.32109e-06	0.260713	0.161	0.094	0.0771055
XKR4	4.33177e-06	0.114507	0.267	0.175	0.0772962
DNAJC9	4.33679e-06	0.21955	0.211	0.133	0.0773857
KIF5B	4.34333e-06	0.19215	0.224	0.143	0.0775024
SFRP2	4.40225e-06	0.33206	0.104	0.05	0.0785537
TMPO	4.53385e-06	0.16672	0.301	0.201	0.080902
LRBA	4.55879e-06	0.14586	0.251	0.165	0.081347
WNT5B	4.56398e-06	0.215745	0.234	0.152	0.0814397
SENP7	4.60264e-06	0.203859	0.239	0.158	0.0821294
SPCS1	4.68467e-06	0.221576	0.387	0.28	0.0835932
NIPSNAP1	4.7011e-06	0.312318	0.119	0.061	0.0838865
VPS53	4.721e-06	0.186921	0.211	0.133	0.0842415
ARFIP1	4.77014e-06	0.314843	0.143	0.08	0.0851183
CCNY	4.78126e-06	0.116916	0.351	0.251	0.0853167
FADS1	4.85295e-06	0.167328	0.242	0.155	0.086596
RBFOX3	4.9388e-06	0.0410512	0.206	0.126	0.088128
YWHAH	4.9937e-06	0.158912	0.239	0.148	0.0891075
ODZ4	5.09653e-06	0.0293601	0.589	0.425	0.0909425
CUTC	5.1422e-06	0.257011	0.117	0.058	0.0917575
CORO2B	5.20864e-06	0.0818031	0.25	0.162	0.092943
RABGAP1L	5.22136e-06	0.115368	0.421	0.301	0.09317
SLC6A15	5.23151e-06	0.287724	0.166	0.098	0.093351
RALYL	5.24005e-06	-0.109653	0.535	0.386	0.0935034
SUB1	5.307e-06	0.15432	0.493	0.368	0.0946982
VDAC3	5.31489e-06	0.174319	0.29	0.193	0.0948389
PIBF1	5.35292e-06	0.062067	0.321	0.217	0.0955175
PPP2R5C	5.36635e-06	0.218183	0.254	0.17	0.0957571
MFN1	5.37445e-06	0.282425	0.131	0.071	0.0959017
RGS16	5.38508e-06	0.278927	0.124	0.064	0.0960913
MFHAS1	5.43095e-06	0.327737	0.114	0.058	0.0969099
KIAA1328	5.45521e-06	0.206392	0.254	0.168	0.0973428
EMC7	5.53536e-06	0.289715	0.19	0.119	0.098773
ZNF337	5.55314e-06	0.296105	0.156	0.09	0.0990902
PPP2R5E	5.57427e-06	0.141716	0.32	0.223	0.0994673
TTC3	5.61211e-06	0.167936	0.514	0.395	0.100143
PTPN11	5.66447e-06	0.317943	0.129	0.069	0.101077
PGM3	5.6646e-06	0.347373	0.108	0.054	0.101079
CDC42BPA	5.66508e-06	0.193645	0.282	0.191	0.101088
TRAK1	5.75158e-06	0.252315	0.207	0.132	0.102631
RNF138	5.7585e-06	0.28825	0.128	0.068	0.102755
UHRF1BP1	5.83632e-06	0.330452	0.121	0.064	0.104143
C17orf63	6.13548e-06	0.287922	0.159	0.094	0.109482
RAN	6.14793e-06	0.162388	0.567	0.425	0.109704
PDZD8	6.16202e-06	0.234851	0.147	0.082	0.109955
LIN54	6.16805e-06	0.322265	0.114	0.058	0.110063
UBE2D2	6.22958e-06	0.204607	0.296	0.205	0.111161
PSMB1	6.25971e-06	0.200826	0.31	0.213	0.111698
SBDS	6.28227e-06	0.317398	0.111	0.055	0.112101
SECISBP2	6.31886e-06	0.157402	0.273	0.186	0.112754
N4BP1	6.39485e-06	0.270574	0.152	0.087	0.11411
MPP5	6.39697e-06	0.32474	0.128	0.069	0.114148
SLC22A17	6.45675e-06	-0.460708	0.089	0.139	0.115214
RAB10	6.48198e-06	0.169442	0.291	0.204	0.115664
ADD1	6.52732e-06	0.241633	0.234	0.154	0.116474
PHACTR4	6.63705e-06	0.162404	0.309	0.217	0.118432
ASAP2	6.66471e-06	0.128289	0.263	0.176	0.118925
GOLGA4	6.67685e-06	0.151698	0.445	0.332	0.119142
SPRED2	6.69981e-06	0.265694	0.103	0.05	0.119551
DTNB	6.78793e-06	0.116756	0.266	0.177	0.121124
NOP10	6.82976e-06	-0.516393	0.111	0.162	0.12187
TERF2IP	6.89056e-06	0.148386	0.369	0.262	0.122955
RNF168	6.93301e-06	0.24606	0.164	0.097	0.123713
SMIM8	6.94558e-06	0.214595	0.149	0.084	0.123937
GABRA2	7.00537e-06	0.163138	0.156	0.089	0.125004
FAM228B	7.06104e-06	0.282591	0.12	0.064	0.125997
ABCC4	7.14893e-06	0.234073	0.169	0.104	0.127566
NUP58	7.17441e-06	0.206806	0.247	0.163	0.12802
DHX57	7.20081e-06	0.300375	0.166	0.1	0.128491
COL4A3BP	7.25528e-06	0.300082	0.183	0.115	0.129463
SLC24A2	7.34135e-06	0.179531	0.247	0.162	0.130999
RBL2	7.37179e-06	0.195395	0.173	0.104	0.131542
TNRC6A	7.3902e-06	0.0996968	0.548	0.406	0.131871
KIF3A	7.39249e-06	0.230771	0.221	0.145	0.131912
DACH1	7.52334e-06	-0.207774	0.76	0.536	0.134246
SPPL2A	7.72155e-06	0.305342	0.131	0.072	0.137783
BOD1L1	7.77072e-06	0.177875	0.246	0.163	0.138661
VEZT	7.92524e-06	0.149153	0.359	0.258	0.141418
NASP	8.00724e-06	0.158232	0.292	0.197	0.142881
MDM2	8.04033e-06	0.17193	0.189	0.116	0.143472
CHKA	8.05235e-06	0.268336	0.172	0.105	0.143686
PHF14	8.13453e-06	0.083013	0.543	0.4	0.145153
ZNF814	8.16054e-06	0.214795	0.206	0.133	0.145617
SOS2	8.29744e-06	0.224133	0.166	0.098	0.148059
WNK1	8.32929e-06	0.182853	0.298	0.213	0.148628
EIF3E	8.33866e-06	0.200476	0.249	0.163	0.148795
TNKS	8.36443e-06	0.136737	0.329	0.233	0.149255
SMC3	8.37943e-06	0.24905	0.181	0.112	0.149523
TBCK	8.43569e-06	0.105636	0.247	0.163	0.150526
ANKRD46	8.43768e-06	0.292285	0.124	0.066	0.150562
TPI1	8.48727e-06	-0.499886	0.361	0.406	0.151447
FARSB	8.61211e-06	0.330409	0.149	0.087	0.153674
RBM4	8.6437e-06	0.298858	0.11	0.055	0.154238
RASAL2	8.7461e-06	0.0738417	0.294	0.202	0.156065
GOLGB1	8.82515e-06	0.252115	0.161	0.096	0.157476
LINGO2	9.02476e-06	-0.0452465	0.14	0.078	0.161038
INSR	9.17446e-06	0.253984	0.191	0.12	0.163709
GPR137C	9.33983e-06	0.167497	0.223	0.144	0.16666
INTS11	9.42846e-06	-0.364493	0.07	0.115	0.168241
NEMF	9.45333e-06	0.247459	0.214	0.139	0.168685
NSMF	9.52943e-06	-0.50463	0.118	0.169	0.170043
PIK3C2B	9.63128e-06	0.227576	0.135	0.073	0.171861
CBX5	9.67984e-06	0.110404	0.338	0.233	0.172727
RALGAPA1	9.68338e-06	0.161305	0.299	0.209	0.17279
PPP6R3	9.70986e-06	0.151356	0.322	0.227	0.173263
PIAS1	9.77795e-06	0.15632	0.241	0.159	0.174478
TCF7L2	9.89655e-06	0.178033	0.169	0.101	0.176594
MTF2	9.9042e-06	0.197499	0.269	0.183	0.176731
DYRK1A	9.95069e-06	0.0860439	0.331	0.235	0.17756
BTBD7	9.95854e-06	0.190206	0.185	0.114	0.1777
EPHA4	9.9888e-06	0.155165	0.265	0.179	0.17824
CENPH	1.00673e-05	0.240095	0.122	0.065	0.179641
NEUROG2	1.01063e-05	-0.513565	0.105	0.155	0.180337
MAGEF1	1.03786e-05	0.250186	0.198	0.125	0.185196
CFL1	1.0422e-05	-0.420518	0.474	0.496	0.185971
ANKUB1	1.04756e-05	0.180221	0.212	0.139	0.186927
URI1	1.05553e-05	0.199563	0.297	0.211	0.188349
FJX1	1.08077e-05	0.155899	0.197	0.122	0.192852
ZKSCAN1	1.08713e-05	0.196719	0.229	0.15	0.193987
ZNF626	1.08767e-05	0.18038	0.195	0.12	0.194084
RANBP17	1.09503e-05	0.155946	0.302	0.206	0.195397
CCNI	1.10523e-05	0.137795	0.524	0.393	0.197218
ANKFY1	1.10595e-05	0.260298	0.158	0.094	0.197346
UCHL1	1.11652e-05	-0.469486	0.355	0.399	0.199231
MRPL42	1.1267e-05	0.242984	0.237	0.158	0.201049
CALB2	1.12694e-05	-0.46192	0.062	0.104	0.201091
GIGYF2	1.13532e-05	0.198832	0.292	0.205	0.202587
KCND2	1.1357e-05	0.120262	0.112	0.057	0.202655
DNAJB6	1.13696e-05	0.172795	0.306	0.208	0.202879
TARS	1.14921e-05	0.290737	0.118	0.062	0.205065
H1FX	1.15122e-05	-0.419737	0.492	0.514	0.205424
EXT2	1.17666e-05	0.255314	0.129	0.071	0.209963
AGTPBP1	1.17672e-05	0.233114	0.262	0.181	0.209974
MTDH	1.18307e-05	0.252304	0.309	0.224	0.211106
FNBP4	1.18476e-05	0.156239	0.294	0.204	0.211408
BCHE	1.18865e-05	0.256272	0.139	0.079	0.212102
SSR3	1.19977e-05	0.296764	0.147	0.086	0.214087
PTPRD	1.20199e-05	-0.383742	0.757	0.558	0.214483
CCDC167	1.20861e-05	-0.426443	0.08	0.127	0.215665
KIAA1586	1.22941e-05	0.30535	0.126	0.069	0.219376
CCT8	1.27219e-05	0.27594	0.194	0.125	0.227009
BRK1	1.28121e-05	0.139169	0.374	0.267	0.228619
ADAM10	1.33125e-05	0.221012	0.203	0.13	0.237548
RPL4	1.37e-05	0.12309	0.675	0.537	0.244463
WRN	1.37597e-05	0.215013	0.265	0.184	0.245528
GATAD1	1.37659e-05	0.285629	0.136	0.078	0.245638
RP11-231C18.3	1.39557e-05	0.32086	0.129	0.073	0.249025
USO1	1.40209e-05	0.265416	0.148	0.087	0.250189
KLHL7	1.41526e-05	0.274875	0.222	0.148	0.252538
ZFP36L1	1.41614e-05	0.178472	0.298	0.205	0.252696
NHSL1	1.47944e-05	0.144178	0.223	0.147	0.263992
ATP1B1	1.48876e-05	0.200116	0.217	0.141	0.265654
BCL2	1.49981e-05	0.206336	0.158	0.094	0.267626
PCGF6	1.50153e-05	0.24065	0.103	0.051	0.267933
TMEM33	1.50841e-05	0.288593	0.117	0.062	0.269161
TFCP2	1.51458e-05	0.140732	0.246	0.165	0.270261
COX6C	1.55471e-05	-0.477818	0.067	0.109	0.277423
PTPRA	1.55567e-05	0.162629	0.379	0.28	0.277595
PCNA	1.56297e-05	0.294722	0.133	0.075	0.278896
ZSCAN30	1.57765e-05	0.297356	0.1	0.05	0.281516
HELZ	1.5808e-05	0.179338	0.202	0.13	0.282079
SPRED1	1.60227e-05	0.186102	0.182	0.116	0.285908
ADAM17	1.60407e-05	0.210639	0.185	0.115	0.286231
L2HGDH	1.61079e-05	0.260171	0.129	0.072	0.28743
FOXK2	1.64092e-05	0.212969	0.266	0.184	0.292805
LSM4	1.64467e-05	0.158625	0.408	0.295	0.293475
UFM1	1.67273e-05	0.26772	0.143	0.083	0.298481
TMEM41B	1.67971e-05	0.231394	0.213	0.141	0.299728
ZFC3H1	1.68817e-05	0.185172	0.131	0.072	0.301237
GFPT1	1.69284e-05	0.23093	0.195	0.126	0.302071
RP11-701H24.9	1.71295e-05	0.210798	0.283	0.198	0.305659
SDHC	1.73762e-05	0.263059	0.187	0.119	0.31006
TYW1B	1.74167e-05	0.26541	0.182	0.116	0.310783
GOLIM4	1.74201e-05	0.221539	0.15	0.089	0.310844
ZSWIM6	1.76476e-05	-0.00658677	0.423	0.307	0.314903
WDR37	1.79247e-05	0.289758	0.151	0.091	0.319847
YY1	1.80512e-05	0.234781	0.233	0.157	0.322105
DNM1	1.81878e-05	0.183564	0.253	0.172	0.324544
RNF169	1.82341e-05	0.253418	0.184	0.118	0.32537
CALM1	1.83062e-05	0.101948	0.499	0.373	0.326656
MPRIP	1.83195e-05	0.193485	0.192	0.12	0.326893
CBL	1.8393e-05	0.273453	0.141	0.082	0.328205
TSG101	1.85086e-05	0.185865	0.158	0.093	0.330268
TP53BP1	1.87714e-05	0.150486	0.248	0.166	0.334956
FNDC3A	1.90388e-05	0.158527	0.367	0.27	0.339728
EIF5A	1.92561e-05	0.241014	0.143	0.082	0.343607
CNOT6L	1.95009e-05	0.244183	0.141	0.082	0.347975
GOSR1	1.95633e-05	0.258774	0.153	0.093	0.349088
KCMF1	1.96923e-05	0.245279	0.195	0.126	0.35139
ZNF483	1.9919e-05	0.262969	0.117	0.064	0.355435
MAN1A2	2.00904e-05	0.156987	0.214	0.14	0.358494
VMP1	2.01008e-05	0.160783	0.187	0.118	0.358678
PPP1R12B	2.0284e-05	0.220448	0.203	0.134	0.361948
CAPZA1	2.03895e-05	0.258301	0.201	0.132	0.363831
PPFIA1	2.04108e-05	0.211104	0.174	0.109	0.36421
GPHN	2.06445e-05	-0.00356223	0.626	0.467	0.36838
PAPD4	2.08008e-05	0.19814	0.259	0.18	0.371169
SIK2	2.11943e-05	0.251123	0.138	0.082	0.378192
SOX6	2.15394e-05	0.154112	0.194	0.125	0.38435
EPT1	2.17261e-05	0.221324	0.175	0.111	0.387681
DEAF1	2.17533e-05	0.174632	0.165	0.1	0.388166
PLXDC2	2.18457e-05	-0.0076118	0.337	0.235	0.389815
MAST1	2.18928e-05	-0.353467	0.102	0.152	0.390655
SCFD2	2.19035e-05	0.208752	0.196	0.127	0.390847
MSH2	2.21899e-05	0.222024	0.213	0.14	0.395957
CSPP1	2.24878e-05	0.213031	0.221	0.148	0.401272
CAMKMT	2.25281e-05	0.248151	0.182	0.118	0.401992
ARFGEF1	2.25436e-05	0.218874	0.243	0.169	0.402268
APOLD1	2.2806e-05	-0.153159	0.178	0.108	0.40695
ARPC3	2.28673e-05	0.139381	0.4	0.289	0.408045
PPP2R3C	2.28837e-05	0.2226	0.189	0.119	0.408336
SEZ6L	2.29957e-05	0.187137	0.125	0.068	0.410336
EIF3A	2.30013e-05	0.214402	0.251	0.17	0.410436
MGA	2.33812e-05	0.256612	0.188	0.12	0.417214
MPPED2	2.34079e-05	-0.0891315	0.451	0.32	0.417691
CNOT2	2.40221e-05	0.233939	0.278	0.199	0.42865
SEMA3A	2.40527e-05	0.168164	0.193	0.123	0.429196
ANGPT2	2.4278e-05	0.298177	0.1	0.051	0.433217
ZNF540	2.44445e-05	0.288495	0.125	0.071	0.436188
SEC61B	2.45018e-05	-0.469513	0.248	0.301	0.43721
PID1	2.48672e-05	0.240479	0.102	0.051	0.44373
PSMD12	2.53618e-05	0.204	0.115	0.061	0.452557
DENND4C	2.54079e-05	0.237449	0.224	0.152	0.453379
MDK	2.5455e-05	-0.461396	0.135	0.188	0.454219
EXT1	2.54979e-05	0.106496	0.415	0.301	0.454984
TRMT61B	2.54985e-05	0.249878	0.113	0.061	0.454996
HUNK	2.56844e-05	0.180267	0.135	0.078	0.458312
2023-09-02	2.58695e-05	0.152169	0.305	0.212	0.461615
ESYT2	2.6463e-05	0.238428	0.143	0.084	0.472206
UGGT2	2.67008e-05	0.184572	0.3	0.215	0.476449
CHMP5	2.68125e-05	0.232885	0.217	0.144	0.478443
TIMP3	2.69124e-05	0.223596	0.106	0.055	0.480225
GOLM1	2.74557e-05	0.22429	0.276	0.195	0.489919
BRWD1	2.77036e-05	0.102793	0.366	0.266	0.494343
CTBP2	2.81264e-05	0.130477	0.294	0.208	0.501888
MAP2K2	2.82101e-05	0.243425	0.278	0.194	0.503381
PHACTR1	2.82636e-05	-0.0349355	0.475	0.35	0.504335
GPCPD1	2.86016e-05	0.164034	0.175	0.109	0.510366
TDRD3	2.89805e-05	0.209726	0.209	0.14	0.517128
CACUL1	2.91189e-05	0.225865	0.192	0.125	0.519597
PTBP2	2.91671e-05	0.103557	0.49	0.37	0.520457
FAM117B	2.94291e-05	0.186782	0.215	0.144	0.525133
KHDC1	2.95152e-05	0.204488	0.115	0.062	0.52667
STON2	3.00048e-05	0.243896	0.141	0.083	0.535405
SRRM4	3.01294e-05	0.110123	0.22	0.143	0.53763
PPP6R2	3.04013e-05	0.189173	0.251	0.17	0.542481
LRRC37B	3.08346e-05	0.205754	0.147	0.089	0.550213
USP15	3.19923e-05	0.185128	0.22	0.15	0.57087
GABPB1	3.25102e-05	0.130417	0.148	0.087	0.580112
PACS1	3.26815e-05	0.153297	0.207	0.136	0.583168
SFXN5	3.26996e-05	0.247376	0.142	0.084	0.583491
NCBP2	3.2984e-05	0.152915	0.205	0.13	0.588567
CTCF	3.32687e-05	0.184411	0.172	0.107	0.593646
ST3GAL6	3.32779e-05	0.239119	0.128	0.073	0.593811
PTRH2	3.3663e-05	0.190475	0.157	0.094	0.600683
SPEN	3.38828e-05	0.214968	0.294	0.212	0.604604
SMARCAD1	3.42091e-05	0.225197	0.188	0.12	0.610428
RP11-287D1.3	3.42906e-05	0.284682	0.112	0.061	0.611881
ABL2	3.46328e-05	0.179759	0.216	0.144	0.617987
AHCYL2	3.47515e-05	0.180064	0.273	0.193	0.620106
DOK5	3.50937e-05	0.138431	0.273	0.191	0.626213
RPL8	3.52026e-05	-0.313685	0.753	0.702	0.628155
TCAIM	3.52333e-05	0.283629	0.137	0.082	0.628702
INVS	3.528e-05	0.237739	0.197	0.132	0.629536
PPM1K	3.58559e-05	0.244683	0.105	0.055	0.639813
UBR1	3.60729e-05	0.171438	0.253	0.179	0.643684
AKR7A2	3.62629e-05	0.320552	0.14	0.084	0.647074
PITPNB	3.63044e-05	0.231751	0.189	0.125	0.647816
EIF3I	3.64793e-05	0.154769	0.207	0.133	0.650936
ENC1	3.64927e-05	0.165799	0.213	0.14	0.651176
KCTD20	3.72237e-05	0.21599	0.127	0.072	0.66422
CD46	3.73225e-05	0.165312	0.228	0.154	0.665982
NOP58	3.77855e-05	0.198681	0.171	0.108	0.674244
IRAK1BP1	3.82165e-05	0.196584	0.209	0.139	0.681936
NCOA2	3.82665e-05	0.0887038	0.344	0.249	0.682828
ZNF654	3.92667e-05	0.187206	0.208	0.14	0.700674
MEGF9	3.93405e-05	0.224701	0.177	0.114	0.701991
ATAD2B	3.95933e-05	0.1538	0.208	0.139	0.706503
OSBPL8	4.07679e-05	0.135891	0.293	0.209	0.727462
PAG1	4.08029e-05	0.194588	0.126	0.071	0.728087
RUFY2	4.10485e-05	0.227125	0.191	0.125	0.73247
MAP2K6	4.13964e-05	0.197421	0.175	0.111	0.738677
UBE2T	4.16867e-05	0.234096	0.171	0.107	0.743857
CD47	4.21549e-05	0.211355	0.242	0.166	0.752211
C2orf69	4.23353e-05	0.227973	0.109	0.058	0.755431
LRIG2	4.23861e-05	0.222871	0.153	0.094	0.756338
GTF2F2	4.24574e-05	0.221627	0.199	0.132	0.75761
C1orf21	4.31531e-05	0.199588	0.255	0.179	0.770025
CRK	4.37268e-05	0.209817	0.126	0.071	0.780261
WASHC1	4.39887e-05	-0.371795	0.125	0.176	0.784934
DTNA	4.40535e-05	0.058076	0.318	0.224	0.78609
ZNF207	4.4683e-05	0.191892	0.279	0.199	0.797323
CAP2	4.49203e-05	0.114267	0.324	0.235	0.801558
STXBP5	4.52861e-05	0.192824	0.186	0.12	0.808085
HIPK2	4.56119e-05	0.161268	0.223	0.152	0.813899
MEX3A	4.56246e-05	0.219575	0.135	0.079	0.814125
CTTNBP2NL	4.56618e-05	0.215371	0.141	0.084	0.814789
TAF1B	4.69229e-05	0.19617	0.136	0.08	0.837292
GNL3	4.73277e-05	0.257743	0.123	0.071	0.844516
C18orf25	4.75291e-05	0.256608	0.109	0.06	0.84811
MAP4K5	4.75649e-05	0.188997	0.259	0.186	0.848747
SCN2A	4.87489e-05	0.226337	0.112	0.061	0.869875
ERGIC2	4.89608e-05	0.220866	0.158	0.098	0.873657
NDUFV2	4.89619e-05	0.246014	0.154	0.096	0.873676
BRD9	4.99079e-05	-0.412107	0.073	0.114	0.890556
SYNE1	5.03291e-05	0.240687	0.166	0.105	0.898073
TXNL1	5.03513e-05	0.198226	0.237	0.162	0.898469
POM121C	5.05989e-05	0.246312	0.141	0.084	0.902886
MRPL15	5.0889e-05	0.205808	0.123	0.069	0.908064
ATF4	5.13631e-05	0.257017	0.188	0.123	0.916523
WWP1	5.14993e-05	0.246134	0.158	0.1	0.918954
RABGAP1	5.17357e-05	0.102256	0.283	0.199	0.923172
CERS5	5.19025e-05	0.238543	0.159	0.1	0.926148
MAPKAPK5	5.1968e-05	0.242413	0.107	0.058	0.927316
NEDD4L	5.20245e-05	-0.015701	0.452	0.335	0.928325
INTS12	5.23981e-05	0.266875	0.179	0.118	0.934992
SAR1B	5.29098e-05	0.140662	0.137	0.08	0.944122
POLE2	5.32031e-05	0.27494	0.131	0.078	0.949355
MZT1	5.32896e-05	0.231375	0.121	0.068	0.9509
LSM1	5.3791e-05	0.246446	0.105	0.055	0.959846
ZFYVE16	5.38563e-05	0.211443	0.18	0.118	0.961012
STARD4	5.42711e-05	0.259965	0.104	0.055	0.968413
PHLDA1	5.52161e-05	0.10637	0.15	0.09	0.985277
BCL2L14	5.53037e-05	0.106665	0.232	0.162	0.986839
TMEM57	5.54911e-05	0.203109	0.168	0.107	0.990184
DPH5	5.56225e-05	0.272941	0.11	0.061	0.992528
DNHD1	5.58757e-05	0.265428	0.119	0.068	0.997046
CGGBP1	5.59423e-05	0.119409	0.281	0.198	0.998234
RSPRY1	5.80735e-05	0.254963	0.132	0.079	1
CCNG2	5.8632e-05	0.160156	0.133	0.076	1
MARK1	5.93305e-05	0.160394	0.246	0.172	1
MYO1D	5.96147e-05	0.199951	0.177	0.116	1
ITPA	6.01224e-05	0.235492	0.102	0.054	1
AHCTF1	6.14167e-05	0.189934	0.141	0.084	1
ATAD2	6.1953e-05	0.197	0.15	0.091	1
REPS1	6.20805e-05	0.17145	0.229	0.158	1
DCLRE1C	6.23085e-05	0.210643	0.19	0.127	1
CMPK1	6.2495e-05	0.21413	0.174	0.111	1
GPR107	6.25274e-05	0.257035	0.136	0.082	1
EXOC5	6.3007e-05	0.230359	0.148	0.091	1
RYR2	6.3686e-05	0.189899	0.114	0.062	1
PSMD5	6.38729e-05	0.287999	0.118	0.068	1
TMTC2	6.41169e-05	0.0144528	0.24	0.163	1
CAMLG	6.45068e-05	0.100229	0.284	0.197	1
SNAP91	6.53692e-05	0.112356	0.295	0.212	1
ACTR10	6.57898e-05	0.156902	0.223	0.152	1
PANK3	6.61551e-05	0.24275	0.189	0.127	1
PTEN	6.73607e-05	0.126002	0.347	0.249	1
LDLRAD4	6.75611e-05	0.144703	0.132	0.078	1
PGM2L1	6.79377e-05	0.220594	0.171	0.109	1
PSMA3	6.81591e-05	0.214571	0.178	0.115	1
ARL13B	6.86129e-05	0.179826	0.147	0.09	1
SKIL	6.87329e-05	0.18657	0.154	0.094	1
MLLT3	6.89704e-05	0.0859912	0.366	0.267	1
AEBP2	6.92022e-05	0.10693	0.286	0.204	1
GTF2I	6.94364e-05	0.104868	0.586	0.456	1
MAP2K5	6.96348e-05	0.140348	0.197	0.13	1
ATP5S	7.06772e-05	0.178102	0.112	0.062	1
FAM13B	7.15383e-05	0.137602	0.237	0.162	1
TRAF3	7.16232e-05	0.216952	0.135	0.08	1
KLF13	7.24847e-05	0.233659	0.107	0.058	1
VKORC1L1	7.27374e-05	0.241255	0.166	0.107	1
MCPH1	7.27426e-05	0.108001	0.174	0.111	1
ZBED4	7.30477e-05	0.227141	0.148	0.091	1
UTP23	7.39918e-05	0.256794	0.101	0.055	1
PRKAR2A	7.41459e-05	0.211466	0.168	0.108	1
USP47	7.44628e-05	0.168967	0.242	0.168	1
RALGAPA2	7.48111e-05	0.144668	0.29	0.209	1
NIPBL	7.51012e-05	0.151118	0.338	0.248	1
FHOD3	7.56072e-05	0.0738576	0.374	0.276	1
NR2C2	7.69339e-05	0.131247	0.172	0.111	1
ATF7IP	7.71605e-05	0.132791	0.428	0.325	1
SMC6	7.81531e-05	0.266311	0.136	0.083	1
KLHDC2	7.81694e-05	0.280156	0.154	0.097	1
RAP1A	7.84199e-05	0.208578	0.153	0.094	1
GAPVD1	7.85491e-05	0.185668	0.176	0.115	1
CNTLN	7.86471e-05	0.14399	0.254	0.177	1
SRP9	7.88122e-05	0.079403	0.441	0.33	1
USP3	7.93768e-05	0.207279	0.241	0.17	1
TPST1	8.00848e-05	0.0921578	0.254	0.177	1
UBN2	8.10218e-05	0.207668	0.143	0.087	1
TBCD	8.11429e-05	0.180709	0.202	0.134	1
MYO5A	8.15869e-05	0.192223	0.244	0.173	1
ATP9B	8.16052e-05	0.13881	0.216	0.145	1
CADM1	8.24072e-05	0.000857331	0.609	0.46	1
SCAND1	8.28577e-05	-0.488544	0.158	0.205	1
ZNF536	8.33507e-05	0.0529339	0.252	0.175	1
MSH6	8.34338e-05	0.157637	0.185	0.12	1
WASF2	8.35237e-05	0.172543	0.105	0.057	1
STMN1	8.42146e-05	0.128946	0.865	0.744	1
KMT2A	8.42657e-05	0.187458	0.366	0.278	1
ADRBK2	8.494e-05	0.177274	0.193	0.127	1
FNBP1L	8.5036e-05	0.114632	0.431	0.324	1
TUBGCP4	8.61206e-05	0.185197	0.125	0.072	1
TTL	8.6725e-05	0.189836	0.119	0.068	1
TBCA	8.78114e-05	-0.55361	0.328	0.367	1
ATP5A1	8.79047e-05	0.188591	0.245	0.17	1
FDFT1	8.84783e-05	0.114333	0.426	0.321	1
TTLL5	8.89344e-05	0.105632	0.204	0.137	1
C12orf65	9.00349e-05	0.23269	0.101	0.054	1
LZIC	9.03212e-05	0.228176	0.12	0.069	1
MTPN	9.24744e-05	0.179956	0.173	0.112	1
PARK2	9.26318e-05	0.0321002	0.341	0.244	1
PPP1R12A	9.31628e-05	0.180182	0.256	0.183	1
BCAS2	9.37812e-05	0.23589	0.169	0.109	1
PRELID1	9.41762e-05	0.15984	0.211	0.141	1
TUBA1B	9.44108e-05	0.0847069	0.841	0.697	1
PPIG	9.4858e-05	0.12851	0.207	0.141	1
EXOSC6	9.58239e-05	0.253344	0.108	0.06	1
GLRX5	9.65663e-05	0.14996	0.195	0.127	1
C16orf87	9.70212e-05	0.166578	0.137	0.083	1
CDC73	9.71645e-05	0.217323	0.157	0.101	1
PIGX	9.73154e-05	0.180081	0.115	0.065	1
RPL3	9.89983e-05	0.201857	0.116	0.066	1
COMMD10	9.93902e-05	0.201837	0.186	0.123	1
HACE1	0.000100586	0.294588	0.171	0.115	1
RASSF8	0.000101409	0.0983153	0.126	0.072	1
NRXN3	0.000101775	-0.254205	0.193	0.13	1
ATXN7L3B	0.000102222	0.115263	0.252	0.177	1
SPAG9	0.000102474	0.116732	0.334	0.248	1
USF2	0.000104522	-0.382133	0.065	0.102	1
ELF2	0.000104522	0.129763	0.41	0.31	1
PUS7	0.000104707	0.299819	0.105	0.06	1
HINT3	0.000105567	0.25851	0.114	0.065	1
WASF3	0.000105984	0.142537	0.171	0.111	1
PPP4R3B	0.000107448	0.0934256	0.215	0.147	1
FBXL17	0.000108023	0.086326	0.327	0.241	1
ZFYVE9	0.000109527	0.173228	0.201	0.14	1
CMSS1	0.000110761	0.0701252	0.284	0.204	1
YARS2	0.000110973	0.217435	0.101	0.055	1
RALGPS2	0.000111182	0.185766	0.147	0.091	1
ARL15	0.000113261	0.0882419	0.34	0.252	1
CALD1	0.000113858	0.122791	0.28	0.198	1
CDH2	0.000115378	0.0268124	0.494	0.374	1
C10orf76	0.000117078	0.14882	0.161	0.104	1
CUX1	0.000117617	0.122464	0.291	0.213	1
DIAPH3	0.00011868	-0.103388	0.185	0.118	1
APC2	0.000118876	-0.426625	0.065	0.101	1
IGF1R	0.000119057	0.084298	0.292	0.213	1
SRPK1	0.000119123	0.250144	0.189	0.129	1
PJA2	0.000119596	0.116953	0.351	0.262	1
MAPK1IP1L	0.000120271	0.209723	0.179	0.12	1
IPO7	0.000121176	0.121711	0.167	0.107	1
RAF1	0.000121308	0.192525	0.233	0.165	1
CHD9	0.000121826	0.110266	0.478	0.367	1
UBE3C	0.000123816	0.124326	0.277	0.204	1
CUL3	0.000124078	0.126906	0.285	0.208	1
ATAD5	0.000125229	0.156176	0.183	0.12	1
ATF2	0.000126502	0.177905	0.18	0.123	1
PRKDC	0.000127619	0.231346	0.26	0.191	1
UBE2G1	0.000128163	0.177253	0.193	0.132	1
RAB7A	0.000129054	0.139815	0.199	0.136	1
HP1BP3	0.000129172	0.140078	0.328	0.242	1
CKAP5	0.000129287	0.11462	0.228	0.159	1
ZCCHC11	0.000129371	0.107561	0.464	0.352	1
ZNF75A	0.000131275	0.198206	0.12	0.071	1
VDAC2	0.00013323	0.184376	0.319	0.238	1
MCTP1	0.000133541	0.241813	0.115	0.068	1
BMPR1A	0.00013373	0.183736	0.249	0.179	1
FAM49B	0.000134672	0.109494	0.269	0.194	1
RB1CC1	0.0001353	0.130674	0.282	0.206	1
CCDC18	0.000135861	0.186513	0.113	0.065	1
EPHA7	0.000136187	0.0197744	0.304	0.213	1
LIMS1	0.000137899	0.22628	0.149	0.096	1
DNER	0.000138923	0.136589	0.231	0.161	1
EXOC6	0.000140875	0.16223	0.209	0.145	1
RPS7	0.000141549	0.0870384	0.439	0.334	1
NFE2L2	0.000141767	0.126253	0.231	0.162	1
ROCK1	0.000142035	0.197891	0.206	0.143	1
PCBP4	0.000142723	-0.451586	0.065	0.101	1
TMEM259	0.000143876	-0.466743	0.104	0.147	1
SP3	0.00014394	0.131232	0.179	0.118	1
SYF2	0.000144901	0.259205	0.124	0.075	1
GOLPH3	0.00014503	0.210019	0.159	0.104	1
TNKS2	0.000145777	0.211336	0.156	0.1	1
ESF1	0.000146094	0.149091	0.179	0.116	1
PELI2	0.000146821	0.114266	0.217	0.15	1
RAB18	0.000148038	0.173105	0.134	0.082	1
SRGAP2C	0.000148044	0.210777	0.167	0.111	1
TRIM13	0.000148049	0.161982	0.19	0.13	1
RBM4B	0.000149111	0.208877	0.162	0.105	1
EYA3	0.000149455	0.196837	0.151	0.097	1
SYN2	0.000149764	-0.037656	0.255	0.177	1
DMXL2	0.000149944	0.182683	0.175	0.118	1
ZYG11B	0.000150381	0.164301	0.168	0.109	1
NCOA6	0.000151111	0.144787	0.238	0.166	1
DDX42	0.00015254	0.23527	0.141	0.089	1
NDFIP1	0.000152761	0.106037	0.381	0.287	1
UVRAG	0.000153559	0.179866	0.176	0.116	1
MAPK6	0.000153569	0.160628	0.182	0.12	1
ZNF430	0.000155457	0.206041	0.108	0.061	1
SCFD1	0.000156017	0.149494	0.236	0.168	1
SNRK	0.00015632	0.176745	0.112	0.065	1
JUND	0.000157317	-0.422386	0.375	0.404	1
ZRANB1	0.000158188	0.265128	0.108	0.062	1
SIPA1L3	0.000160421	0.122404	0.208	0.143	1
C19orf53	0.000160934	-0.460556	0.155	0.202	1
DNAH14	0.000161456	-0.0173249	0.187	0.123	1
PDHX	0.000163521	0.201203	0.126	0.076	1
SPSB3	0.000164381	-0.380951	0.101	0.144	1
MDN1	0.000165312	0.175722	0.123	0.073	1
RARS2	0.000167004	0.253769	0.145	0.093	1
PHLPP2	0.000167716	0.238476	0.114	0.066	1
TSC2	0.000168229	-0.334658	0.064	0.101	1
REEP5	0.000168479	0.181329	0.163	0.107	1
QSER1	0.000169789	0.127948	0.206	0.141	1
MAD2L1	0.000171973	0.113791	0.162	0.101	1
NVL	0.00017218	0.216803	0.159	0.104	1
CADM2	0.000175075	0.00922058	0.348	0.262	1
CHD1	0.000176289	0.11813	0.191	0.127	1
NEO1	0.000176734	0.0665017	0.344	0.256	1
DNASE1	0.000177026	0.226883	0.109	0.064	1
CEP170	0.000177061	0.0956514	0.379	0.288	1
OCA2	0.000178369	0.0917526	0.147	0.091	1
EIF3H	0.000178798	0.13259	0.369	0.277	1
KIDINS220	0.000179481	0.11622	0.316	0.237	1
RMDN1	0.000179482	0.259213	0.112	0.066	1
FGFR1	0.000180105	0.243938	0.12	0.072	1
ZNF785	0.000180541	0.174807	0.116	0.068	1
PARD3	0.000181068	-0.036197	0.379	0.271	1
RPL23A	0.000185045	-0.439567	0.291	0.338	1
GRAMD1B	0.000186323	0.12561	0.132	0.079	1
SRGAP1	0.000188592	0.107512	0.295	0.217	1
MIA3	0.00018884	0.213603	0.141	0.09	1
ZNF565	0.000189797	0.124147	0.222	0.155	1
C9orf84	0.000192143	0.187689	0.149	0.097	1
NTRK3	0.000194183	0.0657617	0.26	0.184	1
ANKIB1	0.000194859	0.0235954	0.323	0.234	1
GTF3C6	0.000196924	0.139785	0.203	0.137	1
TMEM245	0.000197007	0.14053	0.166	0.109	1
PIGL	0.000197022	0.220718	0.187	0.129	1
SNX2	0.000197653	0.165962	0.152	0.097	1
2023-09-07	0.000198169	0.131896	0.305	0.226	1
FABP5	0.000199313	0.132996	0.452	0.341	1
MNAT1	0.000200699	0.0972173	0.325	0.242	1
CCDC82	0.000205183	0.175352	0.208	0.144	1
SBNO1	0.000205919	0.202088	0.159	0.104	1
CMC2	0.000206096	0.1082	0.155	0.098	1
SPOP	0.000207291	0.0925265	0.156	0.1	1
HECW1	0.000207486	-0.000487171	0.382	0.283	1
VOPP1	0.000207526	0.227175	0.213	0.152	1
PHAX	0.000207701	0.211751	0.11	0.064	1
SUPT3H	0.000208522	0.0372761	0.292	0.212	1
HINT1	0.000209706	-0.295145	0.629	0.609	1
CENPP	0.000212418	0.0933336	0.209	0.143	1
EPM2AIP1	0.000212431	0.200949	0.188	0.127	1
NAP1L1	0.000212483	0.132875	0.395	0.303	1
MOB1A	0.000213889	0.196822	0.102	0.057	1
USP8	0.000214191	0.197133	0.144	0.093	1
KCNN3	0.00021567	0.243829	0.16	0.107	1
ZNF714	0.000216153	0.174487	0.183	0.123	1
SNX27	0.000218669	0.17006	0.14	0.089	1
PMS1	0.000218782	0.0936708	0.158	0.102	1
NXN	0.000219213	0.0389948	0.242	0.169	1
CABIN1	0.000219881	-0.41596	0.122	0.168	1
PKM	0.000220789	-0.454066	0.23	0.273	1
SPPL3	0.000221043	0.16338	0.271	0.198	1
EIF2B3	0.000221317	0.203543	0.151	0.098	1
WDR73	0.000221575	0.196412	0.125	0.076	1
AUH	0.000222543	0.129454	0.217	0.154	1
JAM2	0.000225366	0.204401	0.106	0.061	1
MRPL20	0.000225666	0.175614	0.192	0.133	1
MFSD8	0.000228566	0.253231	0.111	0.066	1
ARGLU1	0.000231944	0.080707	0.503	0.396	1
PSMC1	0.000233043	0.123502	0.171	0.111	1
MOB1B	0.000234532	0.214191	0.159	0.105	1
PRKG1	0.000234719	-0.05874	0.337	0.244	1
DBI	0.000234795	-0.451945	0.173	0.219	1
PPP4R2	0.000234929	0.209141	0.207	0.147	1
LRP8	0.000234942	0.125144	0.132	0.08	1
HDAC4	0.000235393	0.14684	0.18	0.12	1
PRKAA2	0.000236201	0.23575	0.131	0.082	1
PDE10A	0.000236464	0.0852956	0.313	0.233	1
PRKD3	0.000238871	0.193022	0.125	0.076	1
TBC1D32	0.000239399	0.164167	0.208	0.147	1
FRS2	0.000239613	0.165499	0.165	0.109	1
APLP1	0.000240857	-0.379764	0.093	0.133	1
IFNGR2	0.000241475	0.228237	0.138	0.089	1
SSTR2	0.000241899	0.111941	0.18	0.119	1
CENPF	0.000241995	0.0209843	0.247	0.169	1
ZNF121	0.00024398	0.206282	0.142	0.09	1
TCF25	0.00024591	-0.462671	0.212	0.262	1
RAB3B	0.00024953	0.218068	0.11	0.065	1
MN1	0.00025101	0.112869	0.135	0.083	1
FEZF2	0.000251213	-0.453779	0.141	0.186	1
ZNF638	0.000257531	0.0900567	0.482	0.373	1
CTD-2119F7.2	0.000257537	0.134927	0.26	0.187	1
OAZ2	0.000258156	0.214886	0.13	0.08	1
DCTPP1	0.000259547	0.200993	0.11	0.064	1
NDUFB5	0.000260425	0.0820452	0.214	0.147	1
TYW1	0.000261357	0.153743	0.23	0.163	1
AGO2	0.000262447	0.202694	0.166	0.112	1
SULF2	0.000262797	0.177418	0.1	0.057	1
BCL9	0.000263483	0.188837	0.157	0.104	1
CDH12	0.000266187	-0.0809119	0.198	0.134	1
ZNF721	0.000268275	0.116749	0.308	0.229	1
BTF3	0.000269398	0.0779258	0.608	0.478	1
ARPP19	0.000272162	0.154646	0.215	0.148	1
HIP1	0.000274044	0.162791	0.203	0.143	1
OLA1	0.000276236	0.200155	0.36	0.283	1
RQCD1	0.000276558	0.220347	0.101	0.058	1
ASNS	0.000277478	0.111034	0.186	0.123	1
KPNA1	0.000278965	0.191584	0.201	0.139	1
FSD1L	0.000287043	0.155315	0.226	0.163	1
ZNF83	0.000287257	0.180279	0.204	0.144	1
SECISBP2L	0.000289212	0.176736	0.124	0.076	1
PPP1R9A	0.000289905	-0.0291506	0.247	0.175	1
NAA20	0.000290058	0.281151	0.112	0.068	1
NBEA	0.000293875	-0.0614204	0.61	0.476	1
BACH2	0.000294869	-0.0138741	0.484	0.374	1
CPSF6	0.000298593	0.122302	0.345	0.263	1
GULP1	0.00029916	0.0353085	0.232	0.162	1
MED23	0.00030078	0.183024	0.11	0.065	1
ZNF385D	0.000301772	0.0848875	0.116	0.069	1
LRIG1	0.000304977	0.073228	0.183	0.126	1
DYNC1LI2	0.000306383	0.229964	0.171	0.116	1
CELF1	0.000308099	0.183038	0.297	0.223	1
ATXN3	0.000309105	0.278074	0.128	0.082	1
BDP1	0.000310488	0.156797	0.268	0.197	1
TIPRL	0.000312432	0.156782	0.199	0.136	1
WDR7	0.000313972	0.156832	0.179	0.122	1
RBM26	0.000318037	0.0799068	0.315	0.234	1
TTC39C	0.000319121	0.0596635	0.136	0.084	1
RAB2A	0.000320609	0.158304	0.25	0.184	1
NIN	0.000323651	0.147088	0.138	0.087	1
SCAPER	0.000327647	0.0695761	0.296	0.22	1
NHLRC3	0.000329424	0.203366	0.13	0.082	1
FGFR2	0.000329994	0.129223	0.193	0.133	1
CROCC	0.000330481	-0.486058	0.124	0.166	1
IFT81	0.000331275	0.177695	0.172	0.115	1
TSPO	0.000331835	0.141379	0.234	0.166	1
TANGO6	0.000331962	0.180213	0.117	0.072	1
VEGFA	0.000335643	0.237937	0.161	0.108	1
PSME4	0.000337626	0.117022	0.202	0.141	1
TASP1	0.000340719	0.177044	0.141	0.09	1
IBTK	0.000344233	0.177556	0.194	0.136	1
MOB4	0.000344287	0.162823	0.148	0.096	1
SPIN1	0.000346827	0.142651	0.263	0.191	1
MAP3K13	0.000350153	0.121574	0.138	0.089	1
NUP214	0.000350393	0.234907	0.151	0.101	1
SLTM	0.000352837	0.12011	0.204	0.14	1
ICE2	0.000354317	0.229588	0.129	0.082	1
LTN1	0.000354491	0.180189	0.108	0.064	1
ELP2	0.000357418	0.184407	0.172	0.116	1
CDS2	0.000358506	0.232621	0.106	0.064	1
PDE9A	0.000358706	0.125637	0.139	0.089	1
METTL21A	0.000360832	0.248752	0.133	0.086	1
DMXL1	0.000364778	0.129148	0.173	0.118	1
UBR2	0.000365559	0.167698	0.171	0.116	1
CREBBP	0.000365955	0.154623	0.218	0.155	1
STAU2	0.0003678	0.0617729	0.231	0.165	1
VPS13B	0.000368139	0.0931127	0.329	0.251	1
XPOT	0.000371362	0.207473	0.148	0.098	1
SEC24B	0.000376534	0.0651564	0.176	0.119	1
SEMA4D	0.000377576	0.17798	0.114	0.069	1
ZNF253	0.000378127	0.188741	0.158	0.105	1
C1orf27	0.000378758	0.201325	0.107	0.064	1
CCNT2	0.000379951	0.129654	0.197	0.136	1
PLCE1	0.000380086	0.14516	0.125	0.078	1
LTBP4	0.000380291	-0.470949	0.082	0.119	1
SIPA1L1	0.000380746	0.142597	0.255	0.19	1
DNAJC10	0.000381796	0.202061	0.13	0.083	1
ORC3	0.000382716	0.176111	0.156	0.104	1
SRBD1	0.000384384	0.232931	0.137	0.09	1
CHD3	0.000384443	-0.483655	0.162	0.205	1
HMGA2	0.000387751	-0.0466008	0.385	0.284	1
C1QTNF3-AMACR	0.000389149	-0.00731513	0.178	0.116	1
TSEN2	0.000390206	0.202192	0.144	0.096	1
SMURF2	0.000393898	0.174238	0.194	0.139	1
FYN	0.000395039	0.0547033	0.464	0.36	1
RPL6	0.000397362	0.0511537	0.717	0.578	1
SLAIN2	0.000398044	0.241448	0.158	0.108	1
TMEM50A	0.000401848	0.152178	0.203	0.143	1
NARS2	0.000404441	0.122416	0.142	0.093	1
C16orf72	0.000409341	0.159778	0.118	0.072	1
GNAO1	0.000416681	0.124578	0.282	0.212	1
ZNF106	0.000421218	0.177412	0.125	0.078	1
NCOR2	0.000429679	0.177083	0.143	0.093	1
NDST3	0.000430294	0.0407297	0.198	0.134	1
VWA8	0.000430998	0.165121	0.164	0.111	1
GAS1	0.000436932	-0.352192	0.068	0.102	1
MYH10	0.000438332	0.117862	0.277	0.206	1
VCL	0.000439246	0.133859	0.129	0.082	1
SPATA7	0.000444707	0.206373	0.14	0.091	1
AGPAT4	0.000446623	0.081788	0.284	0.212	1
HSPA4	0.000449835	0.17905	0.189	0.133	1
FAM213A	0.000453324	0.139764	0.274	0.201	1
EML6	0.000454441	0.1497	0.114	0.069	1
XRN2	0.000459918	0.213884	0.142	0.093	1
TOM1L1	0.000462784	0.137864	0.139	0.09	1
ANO5	0.000463375	0.184069	0.105	0.062	1
GGT7	0.00046576	-0.378704	0.135	0.179	1
UBE2S	0.000471231	0.146011	0.353	0.27	1
XPO7	0.000473358	0.156853	0.139	0.09	1
YTHDC2	0.000474467	0.13733	0.148	0.097	1
DDIT3	0.000478094	0.204582	0.122	0.076	1
FOXG1	0.000484865	-0.392274	0.5	0.503	1
SGCE	0.000485726	0.122033	0.174	0.118	1
FARP1	0.000486942	-0.0204105	0.359	0.267	1
CNR1	0.000488974	0.148303	0.172	0.118	1
RPL14	0.000494418	0.091747	0.915	0.807	1
RPS29	0.000496681	0.179158	0.171	0.118	1
VPS29	0.000497145	0.16377	0.209	0.15	1
UBE3D	0.000498216	0.173639	0.125	0.079	1
ZFHX4	0.000499911	0.0657193	0.285	0.213	1
GAN	0.000502755	0.112683	0.109	0.065	1
CLTA	0.000503416	0.0847454	0.392	0.295	1
ACSL3	0.000504102	0.145838	0.208	0.148	1
PBK	0.000504447	0.138093	0.125	0.078	1
CBLB	0.000508285	0.07356	0.216	0.154	1
NUP107	0.000508285	0.190107	0.164	0.112	1
DCP1A	0.000508339	0.167077	0.138	0.09	1
CLVS1	0.000511523	0.0378657	0.266	0.198	1
PSMD14	0.000512064	0.129232	0.236	0.172	1
RPSA	0.000517013	0.0894794	0.496	0.389	1
WSB1	0.000521023	0.0399008	0.705	0.571	1
KPNA6	0.000522594	0.0883606	0.15	0.098	1
EEA1	0.000529774	0.259302	0.124	0.08	1
AFF1	0.00053485	0.14415	0.121	0.075	1
FAM204A	0.000538009	0.202169	0.159	0.108	1
TRRAP	0.000538573	0.172157	0.164	0.112	1
CLEC16A	0.000539639	0.140657	0.14	0.09	1
GLO1	0.000540365	0.0548576	0.183	0.125	1
FBXO22	0.000541191	0.119111	0.189	0.132	1
PUM1	0.000541862	0.0415106	0.399	0.309	1
ANP32B	0.000542497	0.104394	0.202	0.141	1
TGFB1	0.000543975	0.197879	0.155	0.104	1
FAF2	0.000548681	0.186035	0.132	0.086	1
PKD2	0.00055255	0.107507	0.204	0.144	1
TMEM123	0.000555224	0.114005	0.114	0.069	1
ATF6	0.000557244	0.204737	0.167	0.115	1
ARL6IP5	0.000559546	0.0496467	0.228	0.163	1
BRD3	0.000563632	0.135247	0.13	0.083	1
SMIM20	0.000565173	0.122587	0.116	0.071	1
FDX1	0.000579067	0.195009	0.104	0.062	1
TLE4	0.00058034	-0.356462	0.084	0.122	1
ANO10	0.000584094	0.165409	0.205	0.148	1
ZBTB20	0.000594213	-0.12807	0.522	0.395	1
SLC39A10	0.00059476	0.124544	0.143	0.093	1
NDUFS7	0.000595718	-0.368281	0.074	0.108	1
OTUD4	0.000596047	0.194246	0.102	0.061	1
BACE1	0.000599934	0.168542	0.122	0.076	1
FAM208B	0.000603167	0.172646	0.159	0.108	1
OSBP2	0.000603484	0.139224	0.166	0.114	1
EPRS	0.000603764	0.194892	0.118	0.073	1
ANAPC16	0.00060626	0.0811629	0.248	0.177	1
ATP6V1G1	0.000606625	0.121691	0.391	0.307	1
FMNL2	0.000612547	-0.073342	0.423	0.316	1
DNAJC1	0.00062431	0.0659392	0.242	0.176	1
USP13	0.000625536	0.206478	0.11	0.068	1
USP49	0.000633762	0.104777	0.186	0.129	1
FMN2	0.000634234	-0.0249072	0.27	0.194	1
KLHL5	0.00063699	0.1283	0.169	0.115	1
LARP4	0.000637073	0.20287	0.134	0.087	1
HS6ST3	0.000638745	-0.0663946	0.203	0.141	1
TIAL1	0.000642714	0.134808	0.178	0.125	1
AP1G1	0.000644694	0.155585	0.162	0.111	1
FAM60A	0.000644894	0.264071	0.104	0.064	1
SLC3A2	0.00064506	0.0531839	0.267	0.198	1
ITGB3BP	0.000645826	0.16319	0.187	0.13	1
ELMO1	0.000646343	0.187375	0.123	0.079	1
TSPAN5	0.000648172	0.0589854	0.366	0.28	1
ZC2HC1A	0.000651229	0.199941	0.223	0.165	1
P4HA3	0.00065495	0.185385	0.105	0.064	1
PIGU	0.000660298	0.20709	0.133	0.087	1
PIK3CA	0.000663202	0.204009	0.122	0.079	1
DCAF6	0.00066366	0.173489	0.171	0.116	1
MAP4K3	0.000665363	0.144429	0.277	0.211	1
LONRF2	0.000671243	0.0790109	0.129	0.082	1
ACP1	0.000676057	0.122892	0.183	0.127	1
SCYL2	0.000679196	0.12003	0.152	0.101	1
SGPL1	0.000685886	0.146828	0.119	0.075	1
KALRN	0.000688411	0.0533097	0.361	0.271	1
ERBIN	0.000689461	0.0547187	0.235	0.17	1
MBD5	0.000690362	0.071355	0.554	0.438	1
HSPA5	0.000690697	0.118778	0.207	0.15	1
IQGAP2	0.000691477	0.228603	0.124	0.08	1
ADIPOR2	0.000692911	0.0927897	0.142	0.094	1
RAB8B	0.00069618	0.12908	0.215	0.157	1
LRPPRC	0.000697166	0.168453	0.198	0.141	1
PREPL	0.000706159	0.160388	0.227	0.168	1
ZNF789	0.000707914	0.138215	0.11	0.066	1
MRPL3	0.00071184	0.10135	0.142	0.093	1
FBXO28	0.000712847	0.146574	0.109	0.066	1
PTPN9	0.000717811	0.216159	0.129	0.084	1
ULK2	0.000718595	0.18371	0.184	0.13	1
SRSF9	0.00072139	0.049706	0.399	0.305	1
RP11-382A20.3	0.000722196	0.0737646	0.261	0.19	1
ZBED5	0.000722447	0.177699	0.117	0.073	1
AUTS2	0.000724746	-0.0246249	0.778	0.611	1
TMEM65	0.000725021	0.16493	0.119	0.076	1
DPP8	0.000728218	0.200778	0.121	0.079	1
USP37	0.000737235	0.142786	0.159	0.108	1
YAF2	0.000742642	0.128147	0.172	0.118	1
ZNF827	0.000750796	0.00948809	0.155	0.102	1
SNRPG	0.000758712	-0.395105	0.084	0.119	1
EIF4B	0.000759432	0.124203	0.241	0.177	1
AP1S1	0.000760344	0.161641	0.166	0.114	1
PAPD7	0.000761756	0.120332	0.107	0.066	1
SFPQ	0.000764071	0.00449997	0.358	0.269	1
FBXW11	0.000765241	0.127919	0.241	0.179	1
ARPC5	0.000773132	0.0930735	0.192	0.132	1
XRN1	0.000775174	0.143445	0.215	0.157	1
ZBTB1	0.000778761	0.128527	0.11	0.066	1
DCAF7	0.000789162	0.136584	0.215	0.154	1
MLH3	0.000789944	0.177628	0.115	0.072	1
AP1AR	0.000796467	0.210866	0.114	0.072	1
ATP9A	0.000799453	0.135448	0.234	0.173	1
DEK	0.000802145	0.0539724	0.219	0.152	1
GPX4	0.000804947	-0.40202	0.311	0.342	1
MIPOL1	0.000805247	0.105715	0.2	0.144	1
IGF2BP1	0.000807448	0.159476	0.167	0.116	1
AKAP13	0.000808415	0.125374	0.209	0.154	1
WDFY1	0.000813785	0.244451	0.108	0.068	1
AGO1	0.000821674	0.0879538	0.138	0.091	1
ZNF516	0.000821787	0.145097	0.139	0.091	1
PRDX6	0.000822954	0.148395	0.183	0.127	1
RBPJ	0.000823917	-0.00257293	0.377	0.287	1
USP54	0.000824412	0.183576	0.116	0.073	1
HMGXB4	0.000824469	0.173457	0.149	0.1	1
MAGI2	0.000829674	-0.0845588	0.507	0.385	1
RICTOR	0.000833596	0.146766	0.177	0.125	1
RPA2	0.000837974	0.157738	0.105	0.064	1
CAMKV	0.000841981	-0.430529	0.087	0.122	1
PRKCA	0.000842059	0.0841527	0.256	0.194	1
FGFR3	0.00084362	0.195094	0.161	0.112	1
TMOD2	0.000844119	0.15544	0.133	0.087	1
ENO1	0.000849279	-0.44301	0.3	0.332	1
VPS54	0.000850451	0.137885	0.189	0.134	1
FAM63B	0.000851463	0.0688236	0.161	0.108	1
SRFBP1	0.000851842	0.179909	0.124	0.08	1
BRIP1	0.000853084	0.0261675	0.158	0.107	1
ZNF146	0.000863656	0.079252	0.194	0.136	1
CCDC84	0.000872429	0.215251	0.109	0.068	1
JPH4	0.000875276	-0.497709	0.16	0.198	1
THADA	0.000879626	0.0979819	0.153	0.102	1
MEAF6	0.000889071	0.141915	0.167	0.114	1
SRP72	0.000890951	0.24487	0.11	0.071	1
ZFHX2	0.000894516	0.0820378	0.23	0.168	1
RPL15	0.000904167	0.0649949	0.973	0.893	1
STK39	0.000904888	0.116186	0.256	0.191	1
FNBP1	0.000905641	0.192492	0.2	0.145	1
PRPSAP2	0.000906853	0.176187	0.176	0.125	1
S100PBP	0.000924559	0.188062	0.138	0.093	1
GTF2A2	0.000926244	0.115825	0.198	0.14	1
NKTR	0.000928066	0.138893	0.356	0.283	1
DCUN1D4	0.000930594	0.153074	0.137	0.091	1
STXBP5L	0.000934451	0.0619862	0.13	0.084	1
MYL12B	0.000937891	0.0995739	0.297	0.222	1
CDKL1	0.000944148	0.0994969	0.125	0.082	1
FAM149B1	0.00094538	0.202853	0.111	0.071	1
NDUFA5	0.000959597	0.0490126	0.339	0.255	1
TBC1D7	0.000968699	0.175598	0.184	0.13	1
CCDC66	0.000969283	0.1297	0.263	0.202	1
UBE2G2	0.00097098	0.150712	0.187	0.133	1
SMAP1	0.000974502	0.178042	0.173	0.123	1
FAM169A	0.000976146	0.152066	0.133	0.087	1
TMEM230	0.000976842	0.110088	0.162	0.111	1
STOX2	0.000984217	0.0577997	0.312	0.237	1
KRIT1	0.000985472	0.178523	0.126	0.083	1
CEP95	0.000996853	0.179644	0.182	0.13	1
TAF3	0.000999133	0.117127	0.154	0.105	1
SUMO3	0.00100282	0.174945	0.121	0.078	1
ACAP2	0.00100485	0.0650621	0.299	0.227	1
AHCYL1	0.00100874	0.153482	0.13	0.086	1
ZNHIT6	0.001015	0.137276	0.114	0.072	1
SYNRG	0.00101822	0.11052	0.139	0.091	1
LYST	0.00102331	0.127129	0.127	0.083	1
DIXDC1	0.00103393	0.207962	0.15	0.104	1
ADCY9	0.00103838	0.100852	0.14	0.094	1
LARP4B	0.00104284	0.0884139	0.208	0.152	1
TMEM163	0.00104884	-0.00529003	0.234	0.168	1
GBF1	0.00105038	0.155732	0.198	0.144	1
PPP3CB	0.00105816	0.0720456	0.252	0.184	1
UBP1	0.0010638	0.16608	0.134	0.089	1
DPP10	0.00106534	-0.181695	0.282	0.209	1
LAMTOR4	0.00106616	-0.450846	0.143	0.181	1
INTS7	0.00107578	0.181178	0.102	0.064	1
GLCCI1	0.00107991	-0.00303715	0.413	0.323	1
LIN52	0.00109559	0.121909	0.148	0.101	1
YEATS2	0.00109841	0.0608423	0.355	0.271	1
PNMA2	0.00110181	0.159194	0.111	0.069	1
ERC2	0.00110343	-0.0718118	0.306	0.224	1
PHF20	0.00111151	0.0939963	0.266	0.199	1
ZXDC	0.0011162	0.144131	0.124	0.082	1
GNG4	0.00111887	0.109199	0.189	0.136	1
SCP2	0.00112049	0.0536814	0.171	0.115	1
EIF5	0.00112273	0.170598	0.167	0.118	1
APTX	0.00112346	0.146786	0.151	0.104	1
ASXL1	0.00112652	0.134847	0.228	0.168	1
NINL	0.0011377	0.078234	0.18	0.125	1
BNIP3L	0.00114207	0.0229382	0.311	0.231	1
RNF214	0.0011435	0.129421	0.109	0.068	1
SHPRH	0.00114594	0.0959791	0.189	0.134	1
SLC35G2	0.00115174	0.153153	0.1	0.061	1
WDR59	0.00115487	0.171328	0.134	0.089	1
FAR2	0.00115547	0.116306	0.104	0.064	1
RACK1	0.00115862	0.112195	0.262	0.195	1
GRIP1	0.00116685	0.0340424	0.574	0.449	1
MPG	0.00117794	0.155106	0.1	0.061	1
EMC2	0.0011801	0.204004	0.105	0.065	1
TMEM131	0.00119145	0.0809202	0.319	0.244	1
GMPS	0.00119573	0.165472	0.163	0.116	1
WDR43	0.00119669	0.134338	0.149	0.101	1
SYT14	0.00119721	0.0718245	0.215	0.155	1
MFSD11	0.00119924	0.139373	0.104	0.064	1
RAD52	0.00120956	0.154316	0.136	0.091	1
PATJ	0.00121304	0.103334	0.149	0.101	1
PDCD6IP	0.00121562	0.177454	0.181	0.129	1
SAMD8	0.0012179	0.219648	0.105	0.066	1
MORC3	0.00122393	0.100081	0.116	0.075	1
SRSF6	0.00122396	0.190452	0.109	0.069	1
UPF3A	0.00122975	0.108225	0.211	0.154	1
CCDC90B	0.00123451	0.168473	0.11	0.069	1
EIF2A	0.00124681	0.111912	0.128	0.083	1
ADAM23	0.00125404	0.0627307	0.266	0.198	1
SESN1	0.0012574	0.159938	0.114	0.073	1
SPDYE3	0.00126761	0.0887991	0.169	0.118	1
PSMB2	0.00126933	0.103765	0.184	0.129	1
ZEB2	0.00127476	-0.105634	0.414	0.314	1
C14orf145	0.00128012	0.0447497	0.182	0.126	1
SCOC	0.00129677	0.0920345	0.19	0.132	1
CKB	0.00133209	-0.157609	0.907	0.845	1
DKK3	0.00133321	0.159484	0.162	0.114	1
PSMF1	0.00133784	0.207403	0.107	0.068	1
DNAJB14	0.00133794	0.0980425	0.145	0.098	1
RFK	0.00134421	0.135114	0.109	0.068	1
AGO4	0.00135318	0.0997909	0.15	0.102	1
PLPP3	0.00135678	0.11338	0.199	0.144	1
NCK1	0.00136009	0.126939	0.129	0.086	1
HECTD1	0.00136389	0.0929673	0.229	0.17	1
REV1	0.00137904	0.149458	0.147	0.101	1
CNIH3	0.00139426	0.122588	0.108	0.068	1
METTL6	0.00139572	0.234089	0.143	0.1	1
CARS	0.00140896	0.167729	0.132	0.089	1
SEC11A	0.00141126	0.0682888	0.315	0.24	1
SQLE	0.00141578	0.0570119	0.481	0.382	1
PAIP2	0.00141899	0.0676093	0.273	0.206	1
IPO9	0.00142062	0.148897	0.223	0.163	1
CAAP1	0.00142618	0.119816	0.112	0.073	1
MRPS21	0.00143294	-0.445077	0.225	0.26	1
MALSU1	0.00143298	0.172771	0.11	0.071	1
RSU1	0.00143415	0.0555814	0.124	0.08	1
MIER1	0.00143483	0.172505	0.123	0.082	1
DICER1	0.00143904	0.17218	0.194	0.141	1
PDE1A	0.0014414	0.00246946	0.391	0.296	1
TRIM37	0.00144286	0.150748	0.124	0.082	1
AGBL3	0.00145368	0.105911	0.111	0.071	1
JPH1	0.00145854	0.137633	0.11	0.071	1
TANK	0.00146531	0.0758044	0.16	0.111	1
CDH4	0.0014676	-0.0817281	0.409	0.309	1
KTN1	0.00147214	-0.459218	0.173	0.213	1
MTERF1	0.00147492	0.201505	0.108	0.069	1
DRG1	0.00147773	0.109565	0.157	0.108	1
IMMP1L	0.00149062	0.160033	0.154	0.108	1
ARID2	0.00149111	0.0382307	0.328	0.247	1
NDUFA6	0.00149793	-0.416815	0.109	0.145	1
PRDM2	0.00150007	0.0965923	0.181	0.132	1
PTN	0.00150022	0.0287924	0.307	0.237	1
STAG1	0.00151429	0.0264003	0.359	0.276	1
QRICH1	0.00152058	0.0345088	0.14	0.094	1
ETNK1	0.00152148	0.112522	0.237	0.176	1
ZSWIM5	0.00152512	0.0945033	0.253	0.191	1
MCM3AP	0.00154017	0.175218	0.14	0.096	1
RHOF	0.0015412	-0.422113	0.099	0.133	1
EMC3	0.00154686	0.122318	0.151	0.105	1
BCCIP	0.00154947	0.13276	0.115	0.075	1
ZNF644	0.00155887	0.0494083	0.291	0.219	1
NUF2	0.0015641	0.134521	0.101	0.062	1
CREBZF	0.00156818	0.18738	0.117	0.076	1
NUP88	0.00157925	0.132958	0.131	0.089	1
RPS3	0.00158176	0.0563191	0.935	0.831	1
RSRC2	0.00158665	0.0454942	0.228	0.169	1
NOL10	0.00158803	0.148213	0.132	0.089	1
NTS	0.00158864	-0.393979	0.137	0.175	1
CALU	0.00159098	0.148504	0.168	0.119	1
ANAPC1	0.00161129	0.177202	0.156	0.109	1
REEP3	0.00164146	0.144399	0.128	0.087	1
MCM7	0.0016442	-0.428896	0.101	0.134	1
EIF2AK1	0.0016466	0.193992	0.102	0.065	1
HOOK3	0.00164953	0.101491	0.201	0.147	1
NDST4	0.00165035	-0.0635102	0.188	0.133	1
COPS3	0.00166494	0.100219	0.113	0.072	1
LPP	0.00166597	0.0797912	0.172	0.12	1
TM7SF2	0.00166734	-0.356921	0.075	0.107	1
CYSTM1	0.00167905	0.212795	0.16	0.115	1
ZNF506	0.00168115	0.128237	0.194	0.141	1
UBA2	0.00168315	0.153004	0.273	0.212	1
PPHLN1	0.00168589	0.0261099	0.27	0.204	1
TMEM108	0.00168593	-0.615656	0.253	0.278	1
NGLY1	0.00168909	0.175929	0.106	0.068	1
DCLK1	0.00169993	0.00823362	0.446	0.357	1
ANAPC7	0.00170189	0.136802	0.138	0.093	1
PTTG1	0.00171152	0.141946	0.121	0.079	1
MRPL41	0.00171805	-0.394494	0.175	0.213	1
TEAD1	0.001724	0.0312932	0.306	0.234	1
KIAA1715	0.00172851	0.132995	0.167	0.119	1
NUDT21	0.00172914	0.105144	0.142	0.096	1
MKL2	0.00173797	0.0789782	0.209	0.154	1
UBE2E3	0.00175205	0.0335502	0.285	0.213	1
KRT10	0.0017553	-0.390339	0.124	0.161	1
DDIT4	0.00175666	0.0384019	0.296	0.224	1
CALN1	0.00175998	0.0461609	0.164	0.115	1
ATE1	0.00176683	0.0739659	0.262	0.195	1
KCNMB4	0.00178156	0.120497	0.165	0.116	1
HEATR5B	0.00180371	0.168778	0.121	0.08	1
CBFA2T2	0.00180504	0.0924645	0.324	0.247	1
GRIA2	0.00181008	-0.0238493	0.451	0.352	1
CHD2	0.00182067	0.0644625	0.204	0.152	1
SELT	0.00182183	0.135478	0.145	0.098	1
ITGB8	0.00182588	0.01467	0.278	0.212	1
CTNND1	0.00183418	0.145132	0.113	0.075	1
LYPLA1	0.00183672	0.123701	0.144	0.098	1
MEIS2	0.00184863	-0.243225	0.656	0.461	1
DYNLL1	0.00185597	-0.443291	0.52	0.504	1
GON4L	0.00186267	0.113235	0.165	0.116	1
LMBR1	0.00186484	0.121958	0.159	0.112	1
PCMTD1	0.00187595	0.164338	0.266	0.206	1
YY1AP1	0.00188425	0.210461	0.118	0.079	1
MRPL18	0.00189007	0.118542	0.157	0.108	1
EPB41	0.00189905	0.0564817	0.21	0.154	1
ALG5	0.00190126	0.228192	0.103	0.066	1
STK38	0.00191594	0.126449	0.136	0.093	1
PAICS	0.00197113	0.0905359	0.197	0.143	1
CDK8	0.00197954	-0.0325385	0.258	0.195	1
CLCN3	0.00198512	0.0891426	0.194	0.141	1
MTMR9	0.00199106	0.144583	0.106	0.068	1
ICA1L	0.00201734	0.0775664	0.16	0.112	1
TOMM22	0.00205083	0.147023	0.159	0.112	1
PSMG2	0.00205125	0.065537	0.198	0.144	1
MTOR	0.00205492	0.139401	0.132	0.09	1
PRIM2	0.00205791	0.0642744	0.213	0.155	1
CSRNP3	0.00206008	0.102285	0.338	0.265	1
SUMO2	0.00206609	0.119902	0.164	0.116	1
NPC1	0.00206643	0.166032	0.107	0.069	1
SEPW1	0.00207238	-0.417875	0.307	0.341	1
LMBRD1	0.0020915	0.11462	0.118	0.078	1
NRG3	0.00209195	-0.161969	0.687	0.537	1
TATDN1	0.00209471	0.199735	0.103	0.066	1
TRMT112	0.00210735	-0.349725	0.129	0.168	1
CEP112	0.00211589	0.0527085	0.185	0.134	1
RPL22	0.00211807	0.109439	0.354	0.273	1
AFAP1	0.00212223	0.0510627	0.1	0.062	1
ITSN2	0.00213221	0.0829304	0.127	0.086	1
CAPRIN1	0.00214057	0.0767271	0.262	0.201	1
C3orf38	0.00216479	0.108526	0.115	0.075	1
TCP11L1	0.00217006	0.114128	0.108	0.069	1
CSTB	0.0021777	-0.368506	0.155	0.194	1
ACVR2A	0.00218829	0.111213	0.231	0.173	1
STARD7	0.00221033	0.198168	0.101	0.065	1
DYM	0.0022145	0.0754094	0.243	0.183	1
CUX2	0.00221969	0.0553715	0.137	0.093	1
PITPNC1	0.00222259	0.0248009	0.286	0.217	1
EMX1	0.00224162	0.137249	0.165	0.118	1
FAM35A	0.00224668	0.0855235	0.151	0.104	1
PHGDH	0.00225443	0.122797	0.198	0.143	1
USP48	0.00225504	0.141913	0.183	0.134	1
ZGRF1	0.00226761	0.149537	0.118	0.079	1
MSI1	0.00227048	0.134226	0.147	0.104	1
WIPF2	0.00227925	0.120145	0.126	0.084	1
KCNB2	0.00228487	-0.109082	0.344	0.265	1
CUL1	0.00228734	0.0769535	0.218	0.159	1
PLD3	0.00228754	-0.390073	0.18	0.217	1
RPS2	0.00230323	0.0361514	0.965	0.902	1
POLK	0.00230752	0.128869	0.146	0.102	1
ATG12	0.00233459	0.135316	0.107	0.069	1
GPALPP1	0.00235428	0.178531	0.12	0.08	1
ANXA7	0.00235467	0.201841	0.106	0.069	1
ZNF652	0.00237765	0.0647338	0.278	0.209	1
TET1	0.00238489	0.0610683	0.205	0.152	1
SMURF1	0.00238725	0.115033	0.15	0.107	1
PSMA5	0.00239137	0.159744	0.14	0.097	1
PPDPF	0.00239909	-0.443724	0.215	0.244	1
UNC13B	0.00240952	0.109138	0.144	0.1	1
SPATS2	0.00241104	0.121337	0.234	0.179	1
MGEA5	0.00241174	0.114509	0.337	0.265	1
SGMS1	0.0024138	0.0408619	0.168	0.118	1
WBSCR16	0.00241411	0.13556	0.118	0.079	1
VCP	0.00241799	-0.407432	0.145	0.18	1
SEMA5A	0.0024399	0.0459087	0.125	0.084	1
PKD1	0.00244366	-0.322418	0.102	0.137	1
PRMT3	0.00245128	0.150266	0.101	0.065	1
ANKS1A	0.00245187	0.104381	0.198	0.147	1
SNX14	0.00245536	0.107891	0.13	0.089	1
CREM	0.00246015	0.0876996	0.132	0.091	1
UBL3	0.00246907	0.110348	0.135	0.093	1
FLVCR1	0.00247775	0.160489	0.126	0.087	1
LINGO1	0.00249674	-0.361757	0.112	0.145	1
CSGALNACT2	0.00249897	0.130725	0.14	0.097	1
PPM1B	0.00250049	0.114466	0.145	0.102	1
ATP13A3	0.0025111	0.0706691	0.168	0.122	1
RC3H2	0.00252006	0.139283	0.165	0.119	1
UBE2M	0.00252739	0.0695001	0.222	0.163	1
ICE1	0.00253738	0.169648	0.126	0.086	1
EPB41L2	0.00254142	0.155037	0.112	0.075	1
PCBP1	0.00254156	-0.369172	0.153	0.19	1
ARID1A	0.00255347	0.0631972	0.278	0.215	1
KIAA0319L	0.0025799	0.128944	0.176	0.129	1
ZBTB18	0.00258551	0.0851457	0.314	0.24	1
RNGTT	0.00258739	0.0904846	0.243	0.184	1
EMSY	0.00259117	0.132591	0.2	0.15	1
PRPF4B	0.00259683	0.00860354	0.255	0.191	1
NNT	0.00260496	0.13919	0.143	0.1	1
CERS6	0.0026086	0.0512103	0.376	0.301	1
RHBDD1	0.00261706	0.0572523	0.102	0.065	1
SDCCAG8	0.00263745	0.0484958	0.17	0.12	1
MBNL1	0.00264572	0.015145	0.226	0.168	1
LRP6	0.00265502	0.0742341	0.252	0.194	1
MTMR3	0.00267967	0.141315	0.21	0.159	1
CLIC1	0.0026835	0.0891568	0.168	0.119	1
CYTH1	0.00268431	0.12197	0.117	0.078	1
RCOR1	0.00269074	0.11341	0.175	0.126	1
CLOCK	0.00269129	0.0974372	0.168	0.12	1
MIGA1	0.00269818	0.0803852	0.14	0.097	1
C16orf13	0.00270673	-0.384478	0.078	0.108	1
GLRX	0.00272972	0.176707	0.103	0.066	1
2023-09-11	0.00273885	0.0459481	0.35	0.27	1
RAB3GAP1	0.00274697	0.180679	0.191	0.144	1
GCA	0.00274763	0.104925	0.131	0.089	1
ZNF326	0.00274939	0.105123	0.162	0.116	1
UBA3	0.0027545	0.12956	0.119	0.08	1
PHKB	0.00275951	0.091926	0.202	0.151	1
SOCS7	0.00276679	0.167203	0.11	0.072	1
COX20	0.00279615	0.206825	0.179	0.134	1
TTC39B	0.00280442	0.209841	0.107	0.071	1
TRA2B	0.00282088	-0.413033	0.188	0.226	1
WWC1	0.00282466	0.0452313	0.117	0.078	1
KIAA0922	0.00282957	0.115309	0.135	0.093	1
CAPZA2	0.00282988	0.0861088	0.2	0.147	1
HNRNPD	0.00285836	-0.00599754	0.411	0.321	1
HMBOX1	0.00285968	0.171213	0.156	0.112	1
KPNB1	0.00287692	0.0908757	0.267	0.208	1
TIMMDC1	0.00288044	0.0994494	0.114	0.075	1
BACH1	0.00289826	0.109466	0.183	0.134	1
[truncated: 2,099 more rows]

## Sheet: aRGC_9
	p_val	avg_log2FC	pct.1	pct.2	p_val_adj
TTR	5.13071e-207	1.29941	0.866	0.503	9.15524e-203
PKIB	1.19206e-126	-1.64168	0.051	0.356	2.12712e-122
GPC6	1.19871e-104	-0.695021	0.84	0.97	2.13898e-100
CDH4	2.06732e-91	-0.771295	0.649	0.873	3.68892e-87
BAIAP2L1	3.03333e-88	0.57194	0.964	0.904	5.41268e-84
HIST1H4C	2.66591e-80	-0.993215	0.284	0.574	4.75706e-76
RPL15	3.27714e-74	0.56257	0.95	0.888	5.84773e-70
TUBB2B	4.7245e-71	0.616126	0.859	0.778	8.4304e-67
RPL7	6.58362e-70	0.677109	0.832	0.712	1.17478e-65
SGCZ	1.01168e-67	1.27323	0.336	0.123	1.80524e-63
EEF1A1	1.79894e-64	0.464882	0.965	0.929	3.21003e-60
ABTB2	4.55935e-58	1.02313	0.314	0.123	8.13571e-54
RPL14	1.29788e-57	0.522351	0.876	0.798	2.31593e-53
OOEP	1.39316e-55	-0.528361	0.791	0.918	2.48595e-51
RPS2	6.58507e-55	0.500874	0.914	0.857	1.17504e-50
ODZ4	1.25012e-53	-0.50435	0.797	0.912	2.23072e-49
TFDP2	3.9074e-53	-0.7351	0.323	0.574	6.97236e-49
RPS9	4.504e-52	0.514414	0.861	0.771	8.03693e-48
DACH1	6.14441e-52	-0.35837	0.98	0.995	1.09641e-47
WWOX	5.24129e-51	-0.714457	0.566	0.762	9.35256e-47
EIF1	1.11617e-47	0.637359	0.693	0.564	1.9917e-43
ARMC9	9.65548e-46	-0.607048	0.393	0.637	1.72292e-41
RPL13	5.56238e-44	0.444581	0.897	0.845	9.9255e-40
FOXP1	8.14164e-43	0.461027	0.808	0.554	1.45279e-38
RPL41	2.82138e-41	-0.449149	0.854	0.936	5.03447e-37
MEIS2	3.18723e-41	-0.36638	0.932	0.971	5.6873e-37
RPL29	3.45792e-41	0.366013	0.953	0.918	6.17032e-37
LRRC4C	5.61608e-41	0.907615	0.347	0.179	1.00213e-36
ASNS	1.61419e-40	0.798017	0.198	0.065	2.88035e-36
RGS7	1.65371e-40	-0.772093	0.239	0.437	2.95088e-36
SOX11	4.93656e-40	-0.747039	0.201	0.397	8.8088e-36
RPLP0	5.69357e-39	0.531212	0.779	0.717	1.01596e-34
FTH1	9.03712e-38	0.458692	0.835	0.773	1.61258e-33
ST6GALNAC3	1.73886e-36	-0.601989	0.326	0.54	3.10281e-32
MARCKS	5.94601e-36	0.512251	0.704	0.601	1.06101e-31
ZNF532	1.65908e-35	-0.547307	0.326	0.542	2.96047e-31
CHD2	4.31105e-35	-0.615612	0.238	0.433	7.69264e-31
SLC44A5	4.46214e-33	-0.599242	0.235	0.426	7.96224e-29
FABP7	8.0506e-33	0.643406	0.485	0.357	1.43655e-28
NRG1	1.07706e-32	-1.13148	0.09	0.225	1.9219e-28
DNAH14	5.57869e-32	-0.554649	0.356	0.556	9.95461e-28
UBB	5.04493e-31	0.553557	0.598	0.497	9.00218e-27
HECW2	5.45123e-30	-0.61734	0.122	0.267	9.72717e-26
TMEM2	7.90728e-30	-0.606153	0.134	0.287	1.41098e-25
ROBO2	1.67038e-29	-0.428381	0.577	0.749	2.98063e-25
ADGRB3	1.88137e-29	0.317431	0.975	0.964	3.35711e-25
GRID2	2.12413e-29	0.789561	0.179	0.069	3.79029e-25
RPS3	2.41909e-28	0.371229	0.849	0.789	4.31663e-24
RBL1	5.16546e-28	-0.507552	0.339	0.527	9.21725e-24
MAML3	1.3119e-27	-0.528719	0.412	0.587	2.34095e-23
ATP5E	1.42273e-27	-0.579092	0.144	0.292	2.53872e-23
MCF2L2	2.435e-27	-0.522197	0.108	0.244	4.34502e-23
MTHFD1L	4.06505e-27	0.706046	0.451	0.34	7.25367e-23
TXNRD1	4.12923e-27	0.288046	0.967	0.943	7.3682e-23
TMEM163	5.60514e-27	-0.591457	0.174	0.328	1.00018e-22
COL9A3	9.17946e-27	-0.478313	0.022	0.105	1.63798e-22
CARS	3.16229e-26	0.660639	0.162	0.064	5.64279e-22
OPCML	3.87094e-26	-0.632858	0.124	0.256	6.9073e-22
DCLK1	1.43618e-25	-0.54153	0.11	0.241	2.56272e-21
GRIP1	2.05198e-25	-0.423377	0.629	0.781	3.66156e-21
TPT1	4.40994e-25	0.367442	0.8	0.742	7.86911e-21
FBXL20	4.45709e-25	-0.466848	0.369	0.548	7.95323e-21
TNRC6B	8.06475e-25	-0.432463	0.391	0.581	1.43907e-20
CTNNA2	2.7855e-24	-0.585501	0.081	0.194	4.97044e-20
PLCB1	3.14321e-24	0.410333	0.779	0.699	5.60874e-20
NCOA6	3.19879e-24	-0.471544	0.232	0.396	5.70792e-20
ANKRD44	3.36192e-24	0.497402	0.594	0.505	5.999e-20
IMMP2L	6.18324e-24	-0.545582	0.4	0.565	1.10334e-19
SMYD3	7.77177e-24	-0.422382	0.595	0.744	1.38679e-19
CDON	8.71364e-24	-0.408942	0.582	0.731	1.55486e-19
FRMD4A	1.48658e-23	-0.503374	0.26	0.421	2.65265e-19
DSTN	1.94335e-23	0.63382	0.356	0.246	3.46772e-19
UQCC1	2.54617e-23	-0.470141	0.172	0.317	4.54339e-19
GLI3	2.77106e-23	-0.274263	0.892	0.955	4.94469e-19
TUBB2A	3.57385e-23	0.54782	0.503	0.414	6.37717e-19
CDK14	4.05171e-23	-0.44289	0.374	0.547	7.22986e-19
TCF25	6.74798e-23	-0.41957	0.26	0.434	1.20411e-18
H2AFZ	1.01517e-22	0.402525	0.689	0.626	1.81147e-18
KCNH7	1.1611e-22	-0.533113	0.16	0.294	2.07186e-18
BMPR1B	1.278e-22	-0.486584	0.215	0.364	2.28047e-18
RIMS2	1.33354e-22	-0.536852	0.155	0.287	2.37956e-18
RPS15	1.6309e-22	-0.417381	0.556	0.719	2.91018e-18
HECW1	2.97834e-22	-0.654273	0.067	0.165	5.31454e-18
COX4I1	3.09539e-22	0.451456	0.559	0.476	5.52342e-18
RPL13A	3.81e-22	0.614062	0.301	0.193	6.79856e-18
CMTM8	4.14577e-22	-0.477062	0.062	0.162	7.39771e-18
REV3L	6.8307e-22	-0.393458	0.581	0.732	1.21887e-17
ITGB8	6.89357e-22	-0.446843	0.26	0.422	1.23009e-17
LRP4	7.34436e-22	-0.479466	0.169	0.305	1.31053e-17
TUBA1A	1.46377e-21	0.228807	0.96	0.959	2.61196e-17
FAM19A1	1.59892e-21	0.65584	0.178	0.083	2.8531e-17
PRKCB	3.30646e-21	-0.468323	0.337	0.499	5.90004e-17
RSL24D1	3.5175e-21	0.567208	0.294	0.187	6.27662e-17
ATF7IP	4.1842e-21	-0.37776	0.385	0.564	7.46629e-17
FABP5	1.33358e-20	0.530021	0.415	0.318	2.37965e-16
EIF1B	1.39443e-20	0.556545	0.366	0.267	2.48821e-16
RNPC3	1.55074e-20	-0.468313	0.103	0.216	2.76714e-16
XPO1	1.67017e-20	-0.446265	0.457	0.616	2.98026e-16
TMC7	1.79983e-20	-0.445697	0.066	0.159	3.21162e-16
FHIT	3.80614e-20	-0.609203	0.149	0.267	6.79167e-16
H3F3B	3.92231e-20	0.315409	0.82	0.794	6.99897e-16
MKRN3	4.93148e-20	-0.451202	0.129	0.248	8.79972e-16
IGFBP2	6.8571e-20	-0.445041	0.562	0.709	1.22358e-15
STAG1	8.22685e-20	-0.397595	0.482	0.641	1.468e-15
EPHA6	9.5556e-20	-0.52969	0.36	0.502	1.7051e-15
RALGAPA2	1.07e-19	0.473032	0.44	0.334	1.90931e-15
ZNF730	1.12701e-19	-0.409204	0.272	0.427	2.01103e-15
SFRP1	1.2632e-19	-0.342148	0.609	0.756	2.25405e-15
MDK	1.50726e-19	-0.437022	0.186	0.32	2.68955e-15
PHACTR2	2.43225e-19	-0.495381	0.114	0.224	4.3401e-15
SUB1	3.25692e-19	0.498248	0.467	0.38	5.81165e-15
RPL10A	3.7339e-19	0.376849	0.674	0.611	6.66277e-15
STMN1	4.03852e-19	0.318971	0.794	0.766	7.20634e-15
PEBP1	4.86406e-19	0.463978	0.499	0.426	8.67943e-15
YARS	5.19807e-19	0.573016	0.239	0.142	9.27544e-15
CD24	6.17836e-19	-0.406084	0.097	0.204	1.10247e-14
GALNT13	9.32178e-19	-0.470304	0.171	0.294	1.66338e-14
BRINP3	1.01233e-18	0.592711	0.199	0.108	1.80639e-14
EEF2	1.14547e-18	0.441829	0.545	0.472	2.04398e-14
SKP1	2.29992e-18	0.459501	0.475	0.397	4.10398e-14
ATF4	2.56421e-18	0.541452	0.179	0.092	4.57558e-14
SH3D19	2.82728e-18	-0.423639	0.213	0.346	5.045e-14
FUT8	3.95864e-18	0.450117	0.597	0.53	7.0638e-14
HES1	4.37661e-18	-0.513454	0.263	0.401	7.80962e-14
NETO2	5.28918e-18	-0.388912	0.113	0.221	9.43802e-14
PROM1	6.85685e-18	-0.383627	0.033	0.101	1.22354e-13
TMEM131	9.27138e-18	-0.366278	0.456	0.611	1.65438e-13
BCL2L14	9.87799e-18	-0.369377	0.41	0.576	1.76263e-13
MRPS26	1.44967e-17	0.525789	0.173	0.091	2.58679e-13
ANKRD11	1.4582e-17	0.472126	0.521	0.452	2.602e-13
DOK6	1.73246e-17	-0.417308	0.162	0.28	3.0914e-13
DDIT3	1.89682e-17	0.473283	0.137	0.061	3.38469e-13
GARS	1.95896e-17	0.538657	0.166	0.085	3.49557e-13
PHACTR1	3.59266e-17	-0.348636	0.587	0.716	6.41075e-13
ADAMTS6	4.89929e-17	-0.345647	0.378	0.534	8.7423e-13
MTHFD2	6.14239e-17	0.52721	0.129	0.057	1.09605e-12
SUPT3H	6.24428e-17	-0.356876	0.377	0.529	1.11423e-12
PIGU	9.32522e-17	-0.428621	0.195	0.318	1.66399e-12
SDK2	1.12025e-16	-0.411416	0.204	0.329	1.99898e-12
BASP1	1.27273e-16	0.290228	0.807	0.787	2.27105e-12
MAPK8	1.45057e-16	-0.360553	0.353	0.504	2.58839e-12
TRIM36	1.91484e-16	-0.349357	0.041	0.112	3.41684e-12
OSBPL1A	2.01509e-16	-0.374548	0.192	0.317	3.59573e-12
CADPS	2.0232e-16	-0.49162	0.13	0.234	3.61019e-12
SH3RF1	2.2528e-16	0.389737	0.525	0.435	4.0199e-12
HN1	2.36083e-16	0.370393	0.629	0.579	4.21266e-12
FBN3	2.42569e-16	-0.362197	0.048	0.121	4.3284e-12
IGF2BP3	7.05319e-16	-0.30324	0.657	0.797	1.25857e-11
NKAIN4	7.93794e-16	-0.37627	0.074	0.158	1.41645e-11
ZFP64	8.90726e-16	-0.378606	0.082	0.17	1.58941e-11
ACTG1	9.48239e-16	0.264531	0.858	0.845	1.69204e-11
KTN1	1.0104e-15	-0.383007	0.218	0.341	1.80296e-11
METTL16	1.02806e-15	-0.368492	0.178	0.292	1.83446e-11
CYBA	1.11765e-15	-0.363396	0.085	0.174	1.99433e-11
EIF4EBP1	1.53165e-15	0.536304	0.227	0.145	2.73308e-11
[truncated: 4,765 more rows]

## Sheet: aRGC_12
	p_val	avg_log2FC	pct.1	pct.2	p_val_adj
[truncated: 5,692 more rows]

[truncated: 25 more sheets: aRGC_13, aRGC_18, aRGC_22, aRGC_30, aRGC_32, bRGC_17, bRGC_25, IPCs_7, IPCs_26, IPCs_29, ENs_4, ENs_5, ENs_6, ENs_10, ENs_11, ENs_14, ENs_15, ENs_19, ENs_20, ENs_21 …]
