# Supplementary material for: FOXP1 orchestrates neurogenesis in human cortical basal radial glial cells
Source: PLoS Biol. 2023 Aug 4;21(8):e3001852. doi: 10.1371/journal.pbio.3001852 (PMC10431666; doi:10.1371/journal.pbio.3001852)
Supplement: S5 Table — (XLSX) [file pbio.3001852.s014.xlsx]

## Sheet: bRGC_17_DEG_Up
TermID	Name	Pinterm	Value	LogSize	Frequency	Uniqueness	Dispensability	Representative
GO:0009058	biosynthetic process	-1.47756	6.92877	28.2125	0.886317	0.0492163	null
GO:1901576	organic substance biosynthetic process	-1.84466	6.91002	27.0205	0.594725	0.686163	null
GO:0044249	cellular biosynthetic process	-2.40671	6.89672	26.2055	0.594445	0.556282	null
GO:0044271	cellular nitrogen compound biosynthetic process	-1.53611	6.75315	18.8289	0.575531	0.603795	null
GO:0010467	gene expression	-2.73755	6.70088	16.6937	0.825566	0.181442	null
GO:1901566	organonitrogen compound biosynthetic process	-3.21042	6.64154	14.5617	0.556706	0.291186	null
GO:0043603	amide metabolic process	-4.36653	6.29007	6.48254	0.840361	0.096152	null
GO:0043604	amide biosynthetic process	43604	-4.95861	6.24339	5.8219	0.449773	0.878541	6418
GO:0006518	peptide metabolic process	6518	-4.43415	6.20899	5.37856	0.505786	0.887465	6418
GO:0043043	peptide biosynthetic process	43043	-5.767	6.19392	5.19518	0.422911	0.931355	6418
GO:0006412	translation	6412	-6.05998	6.18355	5.07257	0.412786	0.736498	6418
GO:0007275	multicellular organism development	7275	-2.21681	5.57467	1.24838	0.779184	0.853413	48731
GO:0043039	tRNA aminoacylation	43039	-4.18376	5.47708	0.997139	0.605578	0.987259	6418
GO:0006520	amino acid metabolic process	-1.55284	6.21524	5.45647	0.628335	0.59737	null
GO:0007399	nervous system development	7399	-2.57187	5.20443	0.532234	0.770381	0.887491	48731
GO:0048731	system development	-2.7167	5.51581	1.09014	0.763243	0	null
GO:0043038	amino acid activation	-4.16622	5.47736	0.997787	0.67202	0.595173	null
GO:0006418	tRNA aminoacylation for protein translation	-4.35458	5.46644	0.973012	0.395922	0	null
GO:0002181	cytoplasmic translation	-3.67572	4.55635	0.119678	0.596589	0.498227	null
GO:0021543	pallium development	-1.40561	3.74406	0.0184355	0.81082	0.659974	null

## Sheet: bRGC_17_DEG_Down
TermID		Pinterm	Value	LogSize	Frequency	Uniqueness	Dispensability	Representative
GO:0007275	multicellular organism development	7275	-2.00174	5.57467	1.24838	0.39009	0.789802	7399
GO:0048731	system development	48731	-2.10735	5.51581	1.09014	0.356397	0.887491	7399
GO:0022008	neurogenesis	22008	-3.20412	4.98949	0.324464	0.332583	0.891053	7399
GO:0048699	generation of neurons	48699	-3.28904	4.93114	0.28367	0.319374	0.966209	7399
GO:0030182	neuron differentiation	30182	-3.33068	4.89048	0.258317	0.318882	0.798529	7399
GO:0198738	cell-cell signaling by wnt	198738	-1.42481	4.69565	0.164936	0.93807	0.851582	16055
GO:0031175	neuron projection development	31175	-1.64397	4.69268	0.163812	0.306593	0.945366	7399
GO:0032989	cellular component morphogenesis	32989	-1.60555	4.68225	0.159927	0.380178	0.741391	32990
GO:0000904	cell morphogenesis involved in differentiation	904	-1.70553	4.67057	0.155682	0.349718	0.732637	32990
GO:0048858	cell projection morphogenesis	48858	-2.20412	4.60423	0.133626	0.324746	0.994063	32990
GO:0120039	plasma membrane bounded cell projection morphogenesis	120039	-1.97469	4.60231	0.133038	0.324607	0.99761	32990
GO:0048812	neuron projection morphogenesis	48812	-2.01773	4.60007	0.132353	0.276587	0.972465	32990
GO:0048667	cell morphogenesis involved in neuron differentiation	48667	-2.07314	4.58231	0.127051	0.307807	0.926339	7399
GO:0007409	axonogenesis	7409	-1.6038	4.54119	0.115573	0.279917	0.987789	32990
GO:0120035	regulation of plasma membrane bounded cell projection organization	120035	-1.30715	4.33076	0.0711893	0.804749	0.940319	10975
GO:0050767	regulation of neurogenesis	50767	-1.58838	4.13941	0.0458196	0.853518	0.702867	22603
GO:0090090	negative regulation of canonical Wnt signaling pathway	90090	-1.32514	3.9235	0.0278694	0.816997	0.884979	60828
GO:0007416	synapse assembly	7416	-1.33348	3.67108	0.0155835	0.415176	0.871472	50808
GO:0023051	regulation of signaling	-1.41908	5.47483	0.991979	0.866244	0.249594	null
GO:0010646	regulation of cell communication	-1.3851	5.47238	0.986408	0.858704	0.254655	null
GO:0022603	regulation of anatomical structure morphogenesis	-1.6216	5.39109	0.818012	0.836446	0.199245	null
GO:0007399	nervous system development	-3.28988	5.20443	0.532234	0.375657	0	null
GO:0016055	Wnt signaling pathway	-1.4437	4.69458	0.16453	0.817609	0.209613	null
GO:0032990	cell part morphogenesis	-2.3536	4.6153	0.137077	0.345503	0.642297	null
GO:0030111	regulation of Wnt signaling pathway	-3.25104	4.4411	0.0917822	0.824331	0	null
GO:0031344	regulation of cell projection organization	-1.55284	4.42374	0.0881855	0.82064	0.651864	null
GO:0060828	regulation of canonical Wnt signaling pathway	-3.19791	4.17554	0.0497953	0.811988	0.636847	null
GO:0010975	regulation of neuron projection development	-2.62342	4.13472	0.0453276	0.80887	0.172489	null
GO:0050808	synapse organization	-1.45967	4.1025	0.0420866	0.778868	0	null
GO:0016358	dendrite development	-1.383	3.66172	0.015251	0.382089	0.637416	null
GO:0097120	receptor localization to synapse	-1.41454	3.18099	0.00503936	1	0	null

## Sheet: bRGC_25_DEG_Up
TermID	Name	Pinterm	Value	LogSize	Frequency	Uniqueness	Dispensability	Representative
GO:0044237	cellular metabolic process	-1.54363	7.1966	52.273	0.84319	0.214879	null
GO:0006807	nitrogen compound metabolic process	-1.60206	7.17337	49.5501	0.845256	0.0544124	null
GO:1901564	organonitrogen compound metabolic process	-1.37779	6.96762	30.8532	0.744762	0.154556	null
GO:1901566	organonitrogen compound biosynthetic process	-1.31966	6.64154	14.5617	0.604956	0.291186	null
GO:0043603	amide metabolic process	-1.32239	6.29007	6.48254	0.810984	0.181111	null
GO:0043604	amide biosynthetic process	43604	-1.63078	6.24339	5.8219	0.427723	0.887465	6418
GO:0006518	peptide metabolic process	6518	-1.87943	6.20899	5.37856	0.424654	0.866755	6418
GO:0043043	peptide biosynthetic process	43043	-2.20551	6.19392	5.19518	0.408422	0.931355	6418
GO:0006412	translation	6412	-2.01547	6.18355	5.07257	0.408933	0.736498	6418
GO:0043039	tRNA aminoacylation	43039	-2.51428	5.47708	0.997139	0.58775	0.987259	6418
GO:0043038	amino acid activation	-2.63264	5.47736	0.997787	0.651123	0.595173	null
GO:0006418	tRNA aminoacylation for protein translation	-2.39577	5.46644	0.973012	0.376034	0	null
GO:0009719	response to endogenous stimulus	-1.33536	5.29085	0.649416	0.951281	0.320627	null
GO:0071495	cellular response to endogenous stimulus	-1.6216	5.21172	0.541239	0.951281	0	null

## Sheet: bRGC_25_DEG_Down
TermID	Name	Pinterm	Value	LogSize	Frequency	Uniqueness	Dispensability	Representative
GO:0009059	macromolecule biosynthetic process	-1.31515	6.65985	15.1888	0.946828	0.221762	null
GO:0043604	amide biosynthetic process	43604	-2.12378	6.24339	5.8219	0.867912	0.878541	6412
GO:0006518	peptide metabolic process	6518	-1.96658	6.20899	5.37856	0.885517	0.887465	6412
GO:0043043	peptide biosynthetic process	43043	-2.74232	6.19392	5.19518	0.865206	0.931355	6412
GO:0048856	anatomical structure development	48856	-2.5391	5.79378	2.06753	0.256853	0.888863	48731
GO:0007275	multicellular organism development	7275	-3.59176	5.57467	1.24838	0.264356	0.853413	48731
GO:0048869	cellular developmental process	48869	-2.57512	5.507	1.06826	0.285466	0.810765	48731
GO:0030154	cell differentiation	30154	-2.59688	5.47707	0.997122	0.238431	0.868698	48731
GO:0009653	anatomical structure morphogenesis	9653	-1.87943	5.38415	0.805048	0.283421	0.813332	48731
GO:0048513	animal organ development	48513	-2.35458	5.27885	0.631725	0.293644	0.792756	48731
GO:0048468	cell development	48468	-1.81248	5.22177	0.553921	0.25302	0.916089	48731
GO:0007399	nervous system development	7399	-3.85387	5.20443	0.532234	0.254615	0.887491	48731
GO:0006412	translation	-3.00524	6.18355	5.07257	0.86531	0.57754	null
GO:0022008	neurogenesis	22008	-3.91721	4.98949	0.324464	0.223378	0.844638	48731
GO:0048699	generation of neurons	48699	-3.36856	4.93114	0.28367	0.213234	0.966209	48731
GO:0000902	cell morphogenesis	902	-1.93181	4.89285	0.25973	0.295445	0.725471	48731
GO:0030182	neuron differentiation	30182	-3.36754	4.89048	0.258317	0.214356	0.891053	48731
GO:0048666	neuron development	48666	-2.72354	4.794	0.206856	0.219925	0.963534	48731
GO:0009887	animal organ morphogenesis	9887	-1.72584	4.74322	0.18403	0.283563	0.78086	48731
GO:0031175	neuron projection development	31175	-1.88606	4.69268	0.163812	0.223709	0.945366	48731
GO:0007417	central nervous system development	7417	-2.7122	4.67117	0.155898	0.265471	0.854153	48731
GO:0000904	cell morphogenesis involved in differentiation	904	-1.87943	4.67057	0.155682	0.262951	0.907716	48731
GO:0032990	cell part morphogenesis	32990	-1.86646	4.6153	0.137077	0.269778	0.97317	48731
GO:0048858	cell projection morphogenesis	48858	-1.97469	4.60423	0.133626	0.260996	0.76098	48731
GO:0120039	plasma membrane bounded cell projection morphogenesis	120039	-1.65956	4.60231	0.133038	0.260947	0.99761	48731
GO:0048812	neuron projection morphogenesis	48812	-1.67985	4.60007	0.132353	0.206035	0.994063	48731
GO:0048667	cell morphogenesis involved in neuron differentiation	48667	-1.9431	4.58231	0.127051	0.21646	0.926339	48731
GO:0007420	brain development	7420	-3.67778	4.52631	0.11168	0.25054	0.765032	48731
GO:0097485	neuron projection guidance	97485	-1.50724	4.38911	0.0814276	0.223424	0.958897	48731
GO:0007411	axon guidance	7411	-1.49757	4.38694	0.081022	0.222885	0.958548	48731
GO:0030900	forebrain development	30900	-2.20343	4.19736	0.0523615	0.276531	0.93617	48731
GO:0050767	regulation of neurogenesis	50767	-1.49214	4.13941	0.0458196	0.86874	0.757467	2000026
GO:0045664	regulation of neuron differentiation	45664	-1.451	3.98605	0.0321874	0.892897	0.777401	2000026
GO:0021537	telencephalon development	21537	-2.01547	3.94861	0.0295281	0.292159	0.900239	48731
GO:0050769	positive regulation of neurogenesis	50769	-1.43652	3.92495	0.0279625	0.871765	0.93644	2000026
GO:0010001	glial cell differentiation	10001	-1.3098	3.92038	0.0276699	0.286968	0.857281	21781
GO:0051961	negative regulation of nervous system development	51961	-1.4437	3.69958	0.0166405	0.882261	0.906784	2000026
GO:0022612	gland morphogenesis	22612	-1.48812	3.67925	0.0158793	0.355906	0.787878	7435
GO:0021987	cerebral cortex development	21987	-1.81531	3.5955	0.0130937	0.317812	0.853722	48731
GO:0021872	forebrain generation of neurons	21872	-1.31426	3.33345	0.00716015	0.306159	0.822189	48731
GO:0007431	salivary gland development	7431	-2.00174	3.26998	0.00618618	0.373099	0.942665	7435
GO:0021780	glial cell fate specification	21780	-1.4698	2.8537	0.00237009	0.359381	0.779819	21781
GO:0032502	developmental process	-2.03716	5.84558	2.32946	1	0	null
GO:0050793	regulation of developmental process	-2.49349	5.54869	1.17588	0.958081	0	null
GO:0048731	system development	-3.61618	5.51581	1.09014	0.233224	0	null
GO:2000026	regulation of multicellular organismal development	-1.45717	4.85611	0.238662	0.886568	0.22431	null
GO:0060322	head development	-3.61083	4.55725	0.119927	0.357773	0.675616	null
GO:0002181	cytoplasmic translation	-7.57025	4.55635	0.119678	0.908637	0	null
GO:0007423	sensory organ development	-1.31069	4.54627	0.116932	0.327238	0.6741	null
GO:0008283	cell population proliferation	-1.67366	4.52842	0.112222	0.994127	0.0059823	null
GO:0010975	regulation of neuron projection development	-1.86328	4.13472	0.0453277	0.964202	0.193623	null
GO:0042063	gliogenesis	-1.67778	4.02428	0.0351492	0.288459	0.694122	null
GO:0061351	neural precursor cell proliferation	-2.73518	3.67569	0.0157497	0.99489	0.00522365	null
GO:0035272	exocrine system development	-1.61439	3.48416	0.0101319	0.39275	0.631172	null
GO:0007435	salivary gland morphogenesis	-2.0846	3.21352	0.00543161	0.360052	0.60373	null
GO:0021781	glial cell fate commitment	-1.97881	2.98137	0.00318118	0.35134	0.582016	null
