# Supplementary material for: FOXP1 orchestrates neurogenesis in human cortical basal radial glial cells
Source: PLoS Biol. 2023 Aug 4;21(8):e3001852. doi: 10.1371/journal.pbio.3001852 (PMC10431666; doi:10.1371/journal.pbio.3001852)
Supplement: S1 Data — (XLSX) [file pbio.3001852.s015.xlsx]

## Sheet: Fig_1E
		KO-1	KO-2
		0	0.01
		0	0.01
		0	0.03
		0	0.01
	Average	0	0.015
	SEM	0	0.005

## Sheet: Fig_3C
		WT	KO-1	KO-2		ANOVA results:
		30	33.3333	33.3333			Kruskal-Wallis test
		16.6667	10	18.1818			P value	0.0003
		20	20	16.6667			Exact or approximate P value?	Approximate
		22.2222	12.5	25			P value summary	***
		16.6667	25	20			Do the medians vary signif. (P < 0.05)?	Yes
		28.5714	23.8095	25			Number of groups	3
		23.0769	37.5	20			Kruskal-Wallis statistic	16.56
		20	28.5714	16.6667
		22.2222	27.2727	11.7647
		30	18.75	20
		21.4286	11.7647	16.6667			Number of families	1
		16.6667	9.09091	0			Number of comparisons per family	3
		20	27.2727	33.3333			Alpha	0.05
		0	30.7692	27.2727
		30	33.3333	0			Dunn's multiple comparisons test	Mean rank diff.	Significant?	Summary	Adjusted P Value
		28.5714	38.4615	15			WT vs. KO-1	27.56	Yes	***	0.0003	A-B
		30	16.6667				WT vs. KO-2	26.94	Yes	*	0.039	A-C
		11.1111	36.3636				KO-1 vs. KO-2	-0.6199	No	ns	>0.9999	B-C
		0	41.6667
		18.75	23.0769				Test details	Mean rank 1	Mean rank 2	Mean rank diff.	n1	n2	Z
		25	11.7647				WT vs. KO-1	82.5	54.94	27.56	55	61	3.881
		20	41.6667				WT vs. KO-2	82.5	55.56	26.94	55	16	2.484
		18.1818	11.7647				KO-1 vs. KO-2	54.94	55.56	-0.6199	61	16	0.0578
		25	18.1818
		14.2857	16.6667
		42.8571	18.75
		37.5	11.1111
		33.3333	7.69231
		23.0769	0
		31.5789	11.1111
		22.2222	20
		28.5714	12.5
		38.8889	14.2857
		33.3333	14.2857
		40	28.5714
		18.1818	37.5
		50	14.2857
		23.0769	12.5
		33.3333	10
		25	16.6667
		10	14.2857
		30.7692	22.2222
		42.8571	0
		50	20
		42.8571	28.5714
		44.4444	22.2222
		28.5714	20
		33.3333	0
		37.5	0
		44.4444	16.6667
		25	14.2857
		33.3333	0
		37.5	25
		33.3333	20
		0	12.5
			30
			20
			40
			0
			0
			16.6667
	Average	26.9694	18.966	18.6804
	SEM	1.55434	1.43708	2.38052

## Sheet: Fig_3H
		WT	KO-1	KO-2		ANOVA results:
		56.95	34	38.25			Kruskal-Wallis test
		70.55	40	39.95			P value	0.0062
		42.5	27.2	63.75			Exact or approximate P value?	Approximate
		46.75	35.7	42.5			P value summary	**
		56.95	34	54.4			Do the medians vary signif. (P < 0.05)?	Yes
		38.25	51	17			Number of groups	3
		56.95	21.25	32.3			Kruskal-Wallis statistic	10.16
		49.3	46.75	46.75
		48.45	42.5	29.75
		47.6	66.3	56.95
		63.75	48.45	42.5			Number of families	1
		52.7		34			Number of comparisons per family	3
		51.85		37.4			Alpha	0.05
		51		30.6
		34		52.7			Dunn's multiple comparisons test	Mean rank diff.	Significant?	Summary	Adjusted P Value
		63.75		67.15			WT vs. KO-1	16.02	Yes	*	0.0422	A-B
		56.95		53.55			WT vs. KO-2	14.14	Yes	*	0.0191	A-C
		60.35		35.7			KO-1 vs. KO-2	-1.886	No	ns	>0.9999	B-C
		57.8		42.5
		59.5		25.5			Test details	Mean rank 1	Mean rank 2	Mean rank diff.	n1	n2	Z
		42.5		42.5			WT vs. KO-1	40.11	24.09	16.02	31	11	2.456
		56		34			WT vs. KO-2	40.11	25.98	14.14	31	22	2.727
		60.35					KO-1 vs. KO-2	24.09	25.98	-1.886	11	22	0.2748
		73.1
		51
		34.85
		56.95
		34.85
		45.9
		29.75
		36.55
	Average	51.2161	40.65	41.8045
	SEM	1.95001	3.73819	2.64491

## Sheet: Fig_3I
		WT	KO-1	KO-2		ANOVA results:
		0.687285	0.990099	0.762195			Kruskal-Wallis test
		3.34076	1.44231	0.854701			P value	0.0008
		2.05279	1.75439	0.510204			Exact or approximate P value?	Approximate
		1.62602	0.13459	2.64901			P value summary	***
		1.7341	0.422535	0.663717			Do the medians vary signif. (P < 0.05)?	Yes
		1.68919	0.954198	1.03093			Number of groups	3
		1.68067	0.25	0.712589			Kruskal-Wallis statistic	14.26
		0.816326	2.03046	0.996678
		0.355872	1.02564	0.787402
		3.20513	0	0.810811
		1.76056	1.02302	0.184843			Number of families	1
		0.977199		1.35593			Number of comparisons per family	3
		1.60772		1.46789			Alpha	0.05
		2.92208		2.32558
		0.819672		1.31291			Dunn's multiple comparisons test	Mean rank diff.	Significant?	Summary	Adjusted P Value
		2		1.1194			WT vs. KO-1	18.11	Yes	*	0.0167	A-B
		2.33333		0.5291			WT vs. KO-2	17.31	Yes	**	0.0026	A-C
		1.39373		1.3468			KO-1 vs. KO-2	-0.7955	No	ns	>0.9999	B-C
		2.72277		0.769231
		1.64706		1.62602			Test details	Mean rank 1	Mean rank 2	Mean rank diff.	n1	n2	Z
		0.733496		0.179211			WT vs. KO-1	41.56	23.45	18.11	31	11	2.772
		1.66667		0.71048			WT vs. KO-2	41.56	24.25	17.31	31	22	3.336
		1.33779					KO-1 vs. KO-2	23.45	24.25	-0.7955	11	22	0.1157
		3.21839
		0.728155
		2.82486
		3.67232
		0.707547
		5.7971
		2.90698
		1.7192
	Average	1.95757	0.911567	1.03207
	SEM	0.206826	0.199746	0.129233

## Sheet: Fig_S1F
		aRGCs	bRGCs	IPCs	ENs
		98	80	74	77
		94	91	71	76
		98	92	61	33
		91	86	79	74
	Average	95.25	87.25	71.25	65
	STDEV	2.94746	4.76314	6.57172	18.5068

## Sheet: Fig_S5B
		WT	KO-1	KO-2		ANOVA results:
		20.4482	15.3509	11.2403			Kruskal-Wallis test
		22.1574	30.1471	13.0208			P value	0.0096
		20.9375	34.5178	27.5304			Exact or approximate P value?	Approximate
		24.1935	11.6279	12.1951			P value summary	**
		51.6129	17.3709	14.4796			Do the medians vary signif. (P < 0.05)?	Yes
		49.3939	21.25	4.69799			Number of groups	3
		27.2289	10.6618	9.71429			Kruskal-Wallis statistic	9.302
		42.7673	9.45946	25.5319
		45.993	3	57.3684
		29.9435		3.62319
		10.8108					Number of families	1
		22.093					Number of comparisons per family	3
		18.0645					Alpha	0.05
		31.9588
		28.2759					Dunn's multiple comparisons test	Mean rank diff.	Significant?	Summary	Adjusted P Value
		19.774					WT vs. KO-1	11.07	No	ns	0.0651	A-B
		18.4971					WT vs. KO-2	12.04	Yes	*	0.0287	A-C
		17.1196					KO-1 vs. KO-2	0.9667	No	ns	>0.9999	B-C
		31.565
		20.6704					Test details	Mean rank 1	Mean rank 2	Mean rank diff.	n1	n2	Z
		29.3651					WT vs. KO-1	26.74	15.67	11.07	23	9	2.296
		27.5316					WT vs. KO-2	26.74	14.7	12.04	23	10	2.591
		29.8805					KO-1 vs. KO-2	15.67	14.7	0.9667	9	10	0.1715
	Average	27.8384	17.0429	17.9402
	SEM	2.22705	3.37991	5.01803

## Sheet: Fig_S5E
		WT	KO-1	KO-2		ANOVA results:
		2.4948	0.328407	2			Kruskal-Wallis test
		0.694444	1.21951	0.604839			P value	0.3645
		0.461894	0.645161	0.208768			Exact or approximate P value?	Approximate
		0.190114	0.173913	0.914077			P value summary	ns
		1.23457	1.23457	1.10906			Do the medians vary signif. (P < 0.05)?	No
		0.276243	1.8315	0			Number of groups	3
		0.27027	0.891266	0.228833			Kruskal-Wallis statistic	2.018
		0.225225	0.954654	0.191939
		0.566038	0.856531	3
		0.204082	0	0.323625
		0.566038	2.2449	0			Number of families	1
		0.782779	2.22222	0			Number of comparisons per family	3
		0.163934	0	0.925926			Alpha	0.05
				0
	Average	0.625418	0.969433	0.679076			Dunn's multiple comparisons test	Mean rank diff.	Significant?	Summary	Adjusted P Value
	SEM	0.17754	0.213636	0.235225			WT vs. KO-1	-4.769	No	ns	0.8924	A-B
							WT vs. KO-2	1.352	No	ns	>0.9999	A-C
							KO-1 vs. KO-2	6.121	No	ns	0.5198	B-C
							Test details	Mean rank 1	Mean rank 2	Mean rank diff.	n1	n2	Z
							WT vs. KO-1	19.42	24.19	-4.769	13	13	1.042
							WT vs. KO-2	19.42	18.07	1.352	13	14	0.3007
							KO-1 vs. KO-2	24.19	18.07	6.121	13	14	1.362

## Sheet: Fig_S6A
			Vertical symmetric (60-90)																			Oblique (30-60)																			Horizontal on top(0-30)
		WT	54	36	29	44	50	40	50	50	50	33	50	50	33	57	60	40	50	50	71	31	36	43	22	25	20	10	25	25	33	25	25	33	29	20	30	25	25	14	15	29	29	33	25	40	40	25	25
		KO-1	43	43	57	44	56	20	33	29	38	29	40	40								29	29	29	29	29	29	29	29	29	29	29	29								29	14	14	33	11	40	17	29	13
		KO-2	43	38	44	38	50	43	33	38	33	43										29	38	33	38	33	43	33	38	33	29										29	25	22	25	17	14	33	25	33
			0.54	0.36	0.29	0.44	0.5	0.4	0.5	0.5	0.5	0.33	0.5	0.5	0.33	0.57	0.6	0.4	0.5	0.5	0.71	0.31	0.36	0.43	0.22	0.25	0.2	0.1	0.25	0.25	0.33	0.25	0.25	0.33	0.29	0.2	0.3	0.25	0.25	0.14	0.15	0.29	0.29	0.33	0.25	0.4	0.4	0.25	0.25
			0.43	0.43	0.57	0.44	0.56	0.2	0.33	0.29	0.38	0.29	0.4	0.4								0.29	0.43	0.29	0.22	0.33	0.4	0.5	0.43	0.5	0.43	0.5	0.4								0.29	0.14	0.14	0.33	0.11	0.4	0.17	0.29	0.13
			0.43	0.38	0.44	0.38	0.5	0.43	0.33	0.38	0.33	0.43										0.29	0.38	0.33	0.38	0.33	0.43	0.33	0.38	0.33	0.29										0.29	0.25	0.22	0.25	0.17	0.14	0.33	0.25	0.33
		Two-way ANOVA	Ordinary
		Alpha	0.05
		Source of Variation	% of total variation	P value	P value summary	Significant?
		Interaction	12.37	<0.0001	****	Yes
		Row Factor	0.002205	0.9973	ns	No
		Column Factor	35.14	<0.0001	****	Yes
		ANOVA table	SS (Type III)	DF	MS	F (DFn, DFd)	P value
		Interaction	0.2133	4	0.05332	F (4, 114) = 7.559	P<0.0001
		Row Factor	3.803e-05	2	1.902e-05	F (2, 114) = 0.002696	P=0.9973
		Column Factor	0.6061	2	0.303	F (2, 114) = 42.96	P<0.0001
		Residual	0.8042	114	0.007054
		Within each column, compare rows (simple effects within columns)
		Number of families	3
		Number of comparisons per family	3
		Alpha	0.05
		Tukey's multiple comparisons test	Predicted (LS) mean diff.	95.00% CI of diff.	Below threshold?	Summary	Adjusted P Value
		Vertical symmetric (60-90)
		WT vs. KO-1	0.07877	0.005228 to 0.1523	Yes	*	0.0327
		WT vs. KO-2	0.06911	-0.008816 to 0.1470	No	ns	0.0931
		KO-1 vs. KO-2	-0.009667	-0.09507 to 0.07573	No	ns	0.961
		Oblique (30-60)
		WT vs. KO-1	-0.1323	-0.2058 to -0.05874	Yes	***	0.0001
		WT vs. KO-2	-0.08595	-0.1639 to -0.008027	Yes	*	0.0269
		KO-1 vs. KO-2	0.04633	-0.03907 to 0.1317	No	ns	0.4046
		Horizontal on top(0-30)
		WT vs. KO-1	0.04996	-0.02359 to 0.1235	No	ns	0.2443
		WT vs. KO-2	0.01379	-0.06413 to 0.09171	No	ns	0.9073
		KO-1 vs. KO-2	-0.03617	-0.1216 to 0.04923	No	ns	0.5748
[truncated: 10 more columns]

## Sheet: Fig_S6C
			SOX2																										TBR2
		WT	51.895	62.0321	61.7857	73.8854	60.6557	58.6022	61.3043	54.7619	54.6256	55.1653	52.4	57.7083	60.2817	50.3043	58.4459	60.5128	55.4264	57.3944	57.1429	58.5616	49.7778	58.7413	58.0574	61.791			16.3265	18.4492	15.7143	12.1019	16.9399	15.0538	14.7826	22.619	18.5022	13.0165	13.6	19.375	16.338	21.0953	15.2027	17.6923	18.2171	20.0704	16.7702	17.4658	13.3333
		KO-1	64.3836	57.4803	49.4071	58.371	54.1436	62.0879	65.7005	62.8415	62.7376	55.2419	57.7039	56.7901	46.9799	56.8905	45.4936	50.3876	55.5556	40.4389	55.8974	48.4472	64.3939	61.7329	62	62.2318	52.3333	58.4795	19.1781	27.1654	26.8775	19.0045	15.4696	18.1319	18.8406	21.3115	18.6312	21.7742	17.8248	24.6914	22.1477	26.1484	29.1845	22.8682	16.2963	28.5266	22.5641	22.0497	18.9394
		KO-2	60.1942	51.3725	61.0837	50.1931	60.2041	51.0373	54.1033	55.0201	51.1719	54.491	47.191	60.3659	51.5823	56.3636	59.8616	55.336	53.8813	50.7812	46.0967	55.5957	50.173	50.5792					19.9029	24.7059	20.6897	25.8687	21.4286	29.4606	24.0122	23.6948	24.6094	28.1437	23.221	19.2073	22.7848	21.0909	21.4533	26.4822	27.3973	27.3438	23.0483	24.1877	27.3356
		ANOVA results:
			Two-way ANOVA	Ordinary
			Alpha	0.05
			Source of Variation	% of total variation	P value	P value summary	Significant?
			Interaction	1.434	<0.0001	****	Yes
			Row Factor	2.142e-13	>0.9999	ns	No
			Column Factor	90.65	<0.0001	****	Yes
			ANOVA table	SS (Type III)	DF	MS	F (DFn, DFd)	P value
			Interaction	886.1	4	221.5	F (4, 207) = 10.74	P<0.0001
			Row Factor	1.324e-10	2	6.621e-11	F (2, 207) = 3.208e-012	P>0.9999
			Column Factor	56028	2	28014	F (2, 207) = 1358	P<0.0001
			Residual	4271	207	20.64
			Number of families	3
			Number of comparisons per family	3
			Alpha	0.05
			Tukey's multiple comparisons test	Predicted (LS) mean diff.	95.00% CI of diff.	Below threshold?	Summary	Adjusted P Value
			SOX2
			WT vs. KO-1	1.502	-1.534 to 4.537	No	ns	0.4737
			WT vs. KO-2	4.029	0.8640 to 7.194	Yes	**	0.0084
			KO-1 vs. KO-2	2.527	-0.5791 to 5.634	No	ns	0.1354
			TBR2
			WT vs. KO-1	-4.154	-7.190 to -1.119	Yes	**	0.0041
			WT vs. KO-2	-6.985	-10.15 to -3.820	Yes	****	<0.0001
			KO-1 vs. KO-2	-2.831	-5.937 to 0.2758	No	ns	0.0823
			CTIP2
			WT vs. KO-1	2.653	-0.3830 to 5.688	No	ns	0.1002
			WT vs. KO-2	2.956	-0.2094 to 6.121	No	ns	0.0728
			KO-1 vs. KO-2	0.3032	-2.803 to 3.410	No	ns	0.9712
			Test details	Predicted (LS) mean 1	Predicted (LS) mean 2	Predicted (LS) mean diff.	SE of diff.	N1	N2	q	DF
			SOX2
			WT vs. KO-1	57.97	56.47	1.502	1.286	24	26	1.652	207
			WT vs. KO-2	57.97	53.94	4.029	1.341	24	22	4.25	207
			KO-1 vs. KO-2	56.47	53.94	2.527	1.316	26	22	2.716	207
			TBR2
			WT vs. KO-1	17.09	21.24	-4.154	1.286	24	26	4.569	207
			WT vs. KO-2	17.09	24.07	-6.985	1.341	24	22	7.367	207
			KO-1 vs. KO-2	21.24	24.07	-2.831	1.316	26	22	3.042	207
			CTIP2
			WT vs. KO-1	24.94	22.29	2.653	1.286	24	26	2.917	207
			WT vs. KO-2	24.94	21.99	2.956	1.341	24	22	3.118	207
			KO-1 vs. KO-2	22.29	21.99	0.3032	1.316	26	22	0.3259	207
[truncated: 31 more columns]

## Sheet: Fig_S6D
		WT	KO-1	KO-2		ANOVA results:
		7.30337	20.7447	12.9032			Kruskal-Wallis test
		12.931	21.5753	25.9542			P value	0.0433
		10.4046	28.8	15.3226			Exact or approximate P value?	Approximate
		12.069	16.2791	14.6154			P value summary	*
		12.6126	7.65306	6.21469			Do the medians vary signif. (P < 0.05)?	Yes
		9.17431	14.6018	13.8211			Number of groups	3
		11.3475	13.2353	11.236			Kruskal-Wallis statistic	6.281
		27.5362	14.3478	15.3285
		20.1613	15.4545	10.687
		13.4831	25.1825	14.2857
		7.94393	10.2094	13.4921			Number of families	1
		12.0968	0	12.6263			Number of comparisons per family	3
		10.9827	10.7143	9.20245			Alpha	0.05
		10.5932	10.2484	7.09677
		6.99301	16.9811	8.67052			Dunn's multiple comparisons test	Mean rank diff.	Significant?	Summary	Adjusted P Value
		20.2454	13.8462	21.4286			WT vs. KO-1	-14.62	Yes	*	0.0447	A-B
		6.52174	13	21.1864			WT vs. KO-2	-10.78	No	ns	0.2451	A-C
		14.6199	17.4419	16.1538			KO-1 vs. KO-2	3.845	No	ns	>0.9999	B-C
		13.3929	22.0183	16.9355
		11.3095	13.4615	12.3377			Test details	Mean rank 1	Mean rank 2	Mean rank diff.	n1	n2	Z
		12.9278	15	16.5517			WT vs. KO-1	28.4	43.02	-14.62	24	26	2.435
		8.21256	18.4211	9.92366			WT vs. KO-2	28.4	39.17	-10.78	24	23	1.741
		10	12.9032	15			KO-1 vs. KO-2	43.02	39.17	3.845	26	23	0.6332
		11	11.3793
			11
			11.25
	Average	12.2443	14.8365	13.9554
	SEM	0.96594	1.13963	0.969382

[truncated: 8 more sheets: Fig_S6E, Fig_S6G, Fig_S7C, Fig_S7D, Fig_S7E, Fig_S7F, Fig_S8B, Fig_S8F]
